# Supplementary material for: Genomic prediction offers the most effective marker assisted breeding approach for ability to prevent arsenic accumulation in rice grains
Source: PLoS One. 2019 Jun 13;14(6):e0217516. doi: 10.1371/journal.pone.0217516 (PMC6563978; doi:10.1371/journal.pone.0217516)
Supplement: S1 Table — (XLSX) [file pone.0217516.s001.xlsx]

## Sheet: Feuil1
Name	ID	Origine	Groupe	PH (cm)	DTF(day)	Grain type	FL-As	CG-As	Genotypic data
ROTUNDUS	RP002	Hongrie	J-Temp	78	92.5	M	8.97843	0.529858	Yes
VIGUIERAT	RP010	France	J-Trop	70	103	SS	4.81186	0.268151	Yes
DELTARIBE Y x MIARA V2	RP012	France	J-Temp	80	109	#N/A	7.18209	0.35723	Yes
RI135	RP014	France	J-Temp	60	100	SB	6.02706	0.414362	Yes
GOLFO	NA	Italie				#N/A			No
SAN ANDREA	RP017	Italie	J-Temp	100	105	M	12.0661	0.362173	Yes
SPRINT	RP031	Italie	J-Trop	55	108.5	SS	4.78482	0.285136	Yes
CORMORAN	RP033	France	J-Trop	45	114	SS	4.91727	0.284803	Yes
PLOVDIV 24	RP034	Bulgarie	J-Temp	58	102	B	6.41722	0.440268	Yes
RI150	RP041	France	J-Temp	70	90	SB	2.84387	0.345983	Yes
CENTURY PATNA	RP042	USA	J-Trop	81	117	M	3.86926	0.25388	Yes
GIADA	RP044	Italie	J-Trop	90	123.5	M	3.93778	0.441778	Yes
KALAO	RP046	France	J-Trop	75	118	SS	4.68032	0.282078	Yes
KORAL	RP047	Italie	J-Temp	75	106.5	SB	9.25129	0.366668	Yes
SALOIO	RP055	Portugal	J-Temp	90	102	M	8.24435	0.383574	Yes
MARTA	NA	Italie				#N/A			No
MARTE	RP059	France	J-Temp	65	102.5	B	4.94563	0.457028	Yes
SIRBAL	RP061	France	J-Temp	75	99.5	SB	2.14069	0.365557	Yes
ANTONI	RP062	Bulgarie	J-Temp	90	87	M	10.4308	0.458894	Yes
N 3	RP063	Espagne	J-Trop	80	115	SB	4.46625	0.359942	Yes
79 UPLA	RP068	Argentine	J-Trop	90	116	SS	4.04283	0.365776	Yes
REXMONT	RP069	USA	J-Trop	65	129	SS	2.94609	0.261031	Yes
S 101	RP072	USA	J-Temp	43	103	B	4.67749	0.369116	Yes
RIBE 253	RP073	Italie	J-Temp	61	106.5	M	5.9074	0.290622	Yes
EREVAN	RP075	France	J-Temp	60	96	M	4.36533	0.354531	Yes
GRALDO	RP076	Italie	J-Trop	72	107	SB	4.27152	0.304702	Yes
MELAS	RP084	Grèce	J-Temp	75	106.5	SB	10.1607	0.307463	Yes
KULON/CI 6745-44-8 - AI	RP085	France	J-Trop	58	106.5	SS	10.4085	0.38349	Yes
E7V10	RP086	France	J-Temp	67	102	B	9.60098	0.565784	Yes
VL48/KULON – AC	RP087	France	J-Temp	70	97.5	SB	4.73587	0.357639	Yes
CENTAURO	RP090	France		65	98	B	6.59321	0.38187	Yes
LACASSINE	NA	USA	J-Trop	90	124	#N/A	1.8572		No
DRAGO x DONANA AP	RP095	France	J-Trop	70	105	#N/A	6.79208	0.190752	Yes
RI113	RP098	France	J-Trop	75	103	SB	5.85633	0.281348	Yes
LUNA	RP100	Espagne	J-Temp	100	117	B	7.10313	0.456648	Yes
S 102	RP102	USA		70	102	B	5.35761	0.378619	Yes
MEJANES 4	RP103	France	J-Temp	80	103	SS	6.31877	0.489769	Yes
VICTORIA	RP110	Argentine	J-Temp	80	104	B	12.6054	0.439142	Yes
FRANCES	RP112	Espagne	J-Temp	85	117	M	6.53271	0.452568	Yes
80 UPLA	RP113	Argentine	J-Trop		113	#N/A	5.02082	0.535206	Yes
SLAVA	RP115	Bulgarie	J-Temp	80	111.5	M	6.00227	0.299529	Yes
BOMBON	RP124	Espagne	J-Temp	120	119.5	B	5.0314	0.434899	Yes
TEXMONT	RP125	USA	J-Trop	85	112.5	SB	4.41959	0.286298	Yes
E6V16	RP126	France	J-Temp	75	100.5	M	7.53565	0.434362	Yes
BOMBILLA	RP129	Espagne	J-Temp	80	105	B	7.46101	0.269061	Yes
AUGUSTO	RP131	Italie	J-Temp	61	104	M	5.09976	0.330882	Yes
PYGMALION/IRAT 122//PYGMALION -A1	RP139	France	J-Temp	70	104	SS	8.75824	0.395123	Yes
64 UPLA	RP143	Argentine		80	117.5	SS	5.34194	0.260046	Yes
63 UPLA	RP144	Argentine	J-Trop	70	110.5	SB	7.83216	0.322376	Yes
68 A UPLA	RP146	Argentine	J-Trop	75	112.5	SS	4.39085	0.249129	Yes
PEGASO/THAÏBONNET – M	RP159	France	J-Trop	75	110.5	SS	4.42971	0.278554	Yes
77 UPLA	RP160	Argentine	J-Trop	70	120	SS	2.84461	0.362933	Yes
HONDURAS	NA	Espagne	J-Trop		140	#N/A	3.78742		No
ALBATROS	RP162	France		56	101	SS	3.6246	0.409092	Yes
VALTEJO	RP163	Portugal	J-Temp	80	134	M/B	5.34346	0.339858	Yes
BRAZOS	RP165	USA	J-Trop	90	115	SB	4.8644	0.266446	Yes
YRL 196	RP166	Australie	J-Temp	75	100.5	M	3.25322	0.333492	Yes
DELLROSE	RP168	USA	J-Trop	60	126	#N/A	4.35455	0.651552	Yes
CARINA	RP175	Bulgarie	J-Temp	90	109.5	M	9.83509	0.330241	Yes
CINIA 40	RP179	Chili	J-Temp	74	100.5	SS	8.26427	0.493782	Yes
SHSS 53	RP183	Espagne	J-Temp	75	107.5	SB	6.64878	0.291328	Yes
ARIETE x ALAN – E	RP185	France	J-Temp	75	102.5	SS	6.43903	0.469838	Yes
PANDA/AGUIRRE - A	RP197	France	J-Trop	80	99	SB	1.97283	0.335574	Yes
GIANO	RP204	Italie	J-Trop	70	105.5	SB	6.01579	0.252806	Yes
SESIA	RP205	Italie			105	#N/A	6.99283	0.407526	Yes
RUBINO	RP207	Italie		80	105.5	B	7.67062	0.285666	Yes
FLIPPER	RP209	Italie	J-Temp	75	107.5	M	6.60773	0.287866	Yes
PLUS	RP211	Italie	J-Trop	85	113.5	SB	2.75115	0.330148	Yes
RECR	RP215	France	J-Trop	42	113	SS	7.25611	0.347759	Yes
KULON	RP217	Russie	J-Temp	75	99.5	M	5.82385	0.29856	Yes
COCODRIE	RP219	USA	J-Trop	51	117.5	SS	3.68048	0.165406	Yes
MARENY	RP220	Espagne	J-Temp	70	108.5	M	6.35228	0.254393	Yes
ARBORIO	RP224	Italie	J-Temp	100	112.5	SB	6.25934	0.345185	Yes
FIDJI//GOOLARAH/MIARA-B D2	RP225	France	J-Trop	60	103	#N/A	5.01597	0.284554	Yes
OCTET	RP227	France	J-Temp	59	98	M	5.56926	0.656091	Yes
DREW	RP230	USA	J-Trop		136	#N/A	1.39338	0.164721	Yes
CAPATAZ	RP232	Espagne	J-Temp	68	122	M	2.34908	0.328302	Yes
DRAGO x GUIXEL AA	RP235	France	J-Trop	75	106.5	#N/A	5.10175	0.275942	Yes
GHIBLI	RP237	Italie	J-Temp	95	96	LC	5.78417	0.543374	Yes
BARCARIN	RP238	France	J-Trop	75	114	SS	4.59539	0.281016	Yes
CAMPINO	RP246	Portugal	J-Temp	100	98	M	4.82281	0.596398	Yes
ARIETE/QUILAMAPU//L203-D	RP248	France	J-Temp	52	104	SB	7.76852	0.324127	Yes
K 1952/THAIBONNET – Z	RP249	France	J-Trop	70	105.5	SS	9.27232	0.239877	Yes
MEJANES 4/CNA4081 - A1-2-3	RP251	France		60	105.5	#N/A	9.89836	0.386619	Yes
LUGANO 40	RP253	France	J-Temp	70	100	M	5.25236	0.491304	Yes
LUXOR	RP259	Italie	J-Temp	70	107.5	M	7.3067	0.382886	Yes
SALVO	RP262	Italie	J-Trop	80	111	SS	7.58196	0.439554	Yes
GRITNA	RP264	Italie	J-Temp	64	100.5	SB	5.33466	0.346209	Yes
AYCHADE	RP266	France		70	118	SS	4.78072	0.330266	Yes
ROXANI	RP267	Grèce	J-Temp	85	120.5	M	3.39476	0.274116	Yes
PIEMONTE	RP270	Italie	J-Temp	70	101.5	M	5.43264	0.417396	Yes
91 UPLA	NA	Argentine				#N/A			No
GALLIS	RP274	France	J-Trop	75	110.5	SS	6.62133	0.283863	Yes
SAVIO	RP275	Italie	J-Temp	57	105	SB	7.71129	0.359378	Yes
SR 113	RP277	Espagne	J-Temp	85	103.5	M	2.90186	0.290631	Yes
CARIOCA	RP280	Italie	J-Trop	90	112	SS	8.03744	0.544131	Yes
BLUE BONNET	RP285	USA	J-Trop	78		#N/A	2.40069	0.193997	Yes
SELENIO	RP286	Italie	J-Temp	75	108.5	B	7.76449	0.36491	Yes
DRAGO	RP288	France	J-Temp	75	95.5	SB	5.61975	0.361103	Yes
PEGONIL	RP295	Espagne	J-Temp	100	107	M	8.16149	0.429152	Yes
THAIBONNET	RP298	USA		65	127.5	SS	2.51821	0.230238	Yes
BETIS	RP302	Espagne	J-Temp	75	108	SB	6.9818	0.36363	Yes
JEFFERSON	RP303	USA	J-Trop	60	115.5	SB	1.39893	0.215196	Yes
DORELLA	RP305	Italie		75	104	SS	8.10461	0.321211	Yes
PUNTAL	RP308	France		54	125.5	SS	2.92179	0.317922	Yes
M 202	RP314	USA	J-Temp	80	113.5	M	3.7016	0.359749	Yes
M 204	RP316	USA	J-Temp	50	105.5	M	4.15581	0.364574	Yes
TIBER	RP321	France	J-Temp	50	96	SB	5.49311	0.352568	Yes
FAMILIA 181	RP322	Portugal	J-Temp		96	#N/A	5.50037	0.332144	Yes
RINGO/MIARA – AC	RP325	France	J-Temp	75	93.5	SB	4.44293	0.440458	Yes
LOMELLINO	RP330	Italie	J-Temp	70	94.5	B	7.80683	0.377536	Yes
LAGRUE	RP331	USA	J-Trop		118	#N/A	3.59686	0.188629	Yes
LORD	RP332	Italie	J-Temp	85	115	SB	4.31957	0.34523	Yes
SAFARI	RP333	Portugal	J-Temp	74	109	M	8.7482	0.337358	Yes
GIOVANNI MARCHETTI	RP336	Italie	J-Temp	90	100	B	7.27588	0.489243	Yes
BOND	RP340	USA	J-Trop	72	125	SB	2.39451	0.48181	Yes
SENIA	RP348	Espagne	J-Temp	80	110	B	6.31304	0.336018	Yes
LIDO	RP352	Italie	J-Temp	55	104	SB	9.7589	0.310123	Yes
32 UPLA	RP353	Argentine	J-Trop	75	116.5	SS	5.90251	0.452551	Yes
SOUSIXE	RP355	France	J-Temp	62	108.5	SS	11.2005	0.319708	Yes
BENGAL	RP356	USA	J-Temp		115	#N/A	5.08081	0.239453	Yes
PREVER	RP367	Italie	J-Trop	85	103.5	SS	8.23293	0.495293	Yes
A 201	RP369	USA	J-Trop		116	#N/A	5.52405	0.320759	Yes
DIMITRA	RP377	Grèce	J-Temp	75	102	SB	5.47937	0.363019	Yes
LOTO	RP378	Italie	J-Temp	48	103.5	M	6.06966	0.353539	Yes
PELDE	RP386	Australie	J-Trop	105	114	SS	3.8114	0.341469	Yes
ULLAL	RP391	Espagne	J-Temp	70	109.5	M	7.45073	0.373076	Yes
GIGANTE VERCELLI	RP394	Italie	J-Temp		113	#N/A	5.253	0.39721	Yes
75 UPLA	RP395	Argentine	J-Trop	80	115	SB	7.3539	0.388921	Yes
SMERALDO	RP396	Italie	J-Temp	80	103	SB	4.82646	0.33714	Yes
SAGRES	RP398	Portugal	J-Temp	100	110.5	SB	6.52516	0.330209	Yes
GIZA 177	RP402	Egypte	J-Temp	75	110	B/M	6.27009	0.357658	Yes
SHSS 381	RP406	Espagne	J-Temp	70	299	M	3.96606	0.248698	Yes
OPALE	RP410	Italie	J-Trop	70	102.5	SB	5.64893	0.367894	Yes
LUSITO IRRADIADO 859-85-2	RP414	Portugal	J-Temp	80	102.5	M	7.39291	0.371382	Yes
ST 5008/L 203 - N	RP420	France	J-Trop	65	107	SS	3.43181	0.244449	Yes
ACHILLE	RP421	Grèce	J-Trop	58	109	SS	5.20227	0.336016	Yes
CENTRO	RP422	France	J-Trop	60	111.5	SB	5.01491	0.285702	Yes
ARLESIENNE x L 201 H1	RP424	France	J-Temp	70	97.5	#N/A	5.78614	0.46489	Yes
ESCARLATE	RP427	Portugal	J-Temp	90	91.5	M	6.03009	0.568513	Yes
ARIETE	RP429	Italie	J-Temp	75	108.5	SB	3.74869	0.371322	Yes
RC104C2	RP430	France	J-Trop	70	107	SS	7.72165	0.266702	Yes
RIZZOTTO 51/1	RP432	Italie	J-Temp	80	105	M	7.58739	0.384388	Yes
DUCATO	RP435	France	J-Temp	70	103.5	B	5.02907	0.414487	Yes
IBO 380/33	RP436	Portugal	J-Temp	80	97	SB	3.22974	0.421473	Yes
GOOLARAH	RP437	Australie	J-Trop	85	132	SS	2.69204	0.300567	Yes
SAKHA 102	RP438	Egypte	J-Temp	85	116	B	5.20168	0.307463	Yes
SAKHA 103	RP439	Egypte		65	111	B	6.20458	0.397823	Yes
A 301	RP441	USA		75	117.5	SS	2.68449	0.299146	Yes
TAMTAM	RP442	France	J-Temp	70	99.5	SS	6.89591	0.490398	Yes
ESTRELA A IRRADIADO 874	RP450	Portugal	J-Temp	90	113.5	SS	3.07242	0.277135	Yes
SUPER	RP451	Portugal	J-Temp	110	111	SB	7.06263	0.347427	Yes
MARATELLI	RP459	Italie	J-Temp	100	99.5	M	4.0198	0.363163	Yes
CLOT	RP463	Espagne	J-Temp	54	107	M	5.08233	0.328428	Yes
SANDOCA	RP464	Portugal	J-Temp	115	107.5	SS	5.88364	0.217204	Yes
ALBARON	RP467	France	J-Trop	63.5	105.5	SS	7.07242	0.296421	Yes
ELIO	RP468	France	J-Temp	75	102	B	4.5871	0.384575	Yes
PLOVDIV 22	RP469	Bulgarie	J-Temp	71	96	SS	4.62595	0.340006	Yes
ROVUMA	RP470	Portugal	J-Temp	95	111	SS	9.69388	0.394932	Yes
DELTA	RP474	France	J-Temp	80	98.5	SB	3.96059	0.304035	Yes
MAIORAL	RP476	Portugal	J-Temp	110	114	SB	4.23397	0.382126	Yes
T757	RP479	Inde	J-Temp	110	107	M	12.1746	0.276587	Yes
SOULANET	RP482	France	J-Temp	80	103	SS	7.2547	0.542444	Yes
SELN 244 A6-20	RP484	Australie	J-Temp	90	109.5	B	8.24573	0.363595	Yes
GACHOLE	RP486	France	J-Temp	80	105	SS	5.56953	0.293709	Yes
ARELATE	RP487	France		75	99.5	SB	3.20098	0.433667	Yes
SEYNE	RP488	France	J-Temp	80	104	SS	9.98454	0.349842	Yes
SAMBA	RP489	Italie	J-Trop	105	103.5	SS	7.17783	0.545501	Yes
MUGA	RP494	Portugal	J-Temp	110	109	M	5.54147	0.228441	Yes
TAICHUNG-65	RP495	Taiwan		80	104.5	SB	6.8166	0.277511	Yes
CHIPKA	RP500	Bulgarie	J-Temp	105	101.5	M	6.25827	0.369579	Yes
RONCOLO	RP502	Italie	J-Temp	80	102.5	M	6.29318	0.395346	Yes
BONNI	RP505	Italie	J-Temp	63	96	SB	4.86422	0.447544	Yes
MEJANES 2	RP508	France	J-Temp	90	104	SS	10.5492	0.392438	Yes
HAREM	RP510	Portugal	J-Temp	110	110.5	SS	6.12809	0.34899	Yes
BAHIA	RP514	Espagne	J-Temp	66	117.5	M	4.39082	0.365163	Yes
DARDO	RP515	France	J-Trop	70	102	M	4.59386	0.333545	Yes
CARRICO	RP519	Portugal	J-Temp	60	101	M	5.49128	0.436755	Yes
66 UPLA	RP520	Argentine	J-Trop	75	119.5	SB	6.6675	0.294453	Yes
GINES	RP521	France	J-Temp	80	103.5	SS	4.56084	0.27557	Yes
VACCARES	RP522	France		90	105	SS	6.15294	0.436998	Yes
BRIO	RP524	France	J-Temp	55	104.5	B	6.81271	0.434202	Yes
CRLB1	RP527	France		60	102	SS	6.69821	0.269487	Yes
GITANO	RP528	Italie	J-Temp	59	100.5	SS	3.81593	0.337806	Yes
ALAN	RP529	USA	J-Trop	70	123.5	SB	3.02167	0.285123	Yes
ADAIR	RP530	USA	J-Trop	85	126	SB	3.90205	0.255438	Yes
ANSEATICO	RP531	Italie	J-Temp	85	108.5	SB	6.10426	0.323632	Yes
KYEEMA	RP532	Australie	J-Trop	63	113.5	SS	6.10929	0.348159	Yes
HELENE	RP533	France	J-Temp	100	100.5	SB	4.31796	0.383652	Yes
GLADIO/OCTET-A2	RP534	France		75	109.5	SS	7.92646	0.508704	Yes
GAGERON	RP537	France	J-Temp	70	111.5	B	4.6424	0.365759	Yes
L 205	RP539	USA	J-Trop	70	292.5	SB	5.43705	0.236312	Yes
L 202	RP540	USA		70	118.5	SB	3.01244	0.261976	Yes
JUBILEINI	RP541	Bulgarie	J-Temp	80	99.5	B	9.12321	0.414455	Yes
SOURE	RP543	Portugal	J-Temp	80	105	SB	6.66426	0.391859	Yes
RUBI	RP546	Portugal	J-Trop	75	106.5	SB	5.07824	0.374654	Yes
AMBRA	RP547	Italie	J-Temp	70	103	B	4.0401	0.365793	Yes
GUIXEL	RP550	France	J-Trop	65	103.5	SS	3.93114	0.290254	Yes
QUILAMAPU	RP554	France			81	#N/A	15.5093	0.34842	Yes
BOMBA	RP555	Espagne	J-Temp	110	117	B	6.72846	0.267014	Yes
ARLESIENNE	RP558	France	J-Temp	62	102	M	5.64545	0.368583	Yes
RUILLE	RP559	France		80	103.5	SS	4.74344	0.308455	Yes
TAMARIN	RP560	France	J-Temp	75	109	SB	7.33601	0.474182	Yes
MILEV 21	RP564	Bulgarie	J-Temp	110	100.5	B	4.02317	0.315242	Yes
IRAT 268	RP568	France			110	#N/A	6.7275	0.217026	Yes
HARRA	RP569	Australie	J-Temp	70	110	M	6.21469	0.376796	Yes
M 203	RP582	USA	J-Temp	95	107	SS	10.9376	0.379989	Yes
RPC 12	RP585	Chine	J-Temp	47	96.5	B	5.98658	0.394991	Yes
MESTRE	RP587	Italie		80	111	SB	6.67026	0.3726	Yes
CIRAD 423	RP588	France		90	125	SS	1.57176	0.268223	Yes
ELLEBI	RP589	Italie	J-Trop	70	108.5	SS	8.11509	0.370631	Yes
ADRET	RP592	France	J-Trop	75	106.5	SS	5.42548	0.412753	Yes
ADRIANO	RP593	France		75	117.5	SS	2.9074	0.296104	Yes
CT 58	RP597	Colombie	J-Temp	80	104	SS	8.16343	0.41031	Yes
RUSSO 1	RP605	Italie	J-Temp	90	85.5	M	7.86972	0.405656	Yes
JACINTO	RP607	USA	J-Trop		118	#N/A	5.88019	0.275919	Yes
CT 23	RP608	Colombie	J-Trop	100	108.5	SS	8.95836	0.440774	Yes
L 204	RP609	USA	J-Trop	49	121.5	SS	4.03179	0.298026	Yes
TOPAZIO	RP613	Portugal	J-Temp	73	97.5	B	5.65148	0.330747	Yes
CALENDAL	RP614	France	J-Temp	74	110	M	10.7132	0.434474	Yes
TIMICH 108	RP615	Roumanie	J-Temp	80	87.5	B	8.6701	0.336827	Yes
MIARA	RP616	Italie	J-Temp	70	96.5	SB	5.57014	0.345147	Yes
OLCENENGO	RP620	Italie	J-Temp	100	109.5	M	3.92269	0.269491	Yes
MISTRAL	RP623	France	J-Trop	75	109	SS	4.10656	0.295275	Yes
SAMBUC	RP625	France	J-Temp	80	100	SS	8.25258	0.438839	Yes
POLIZESTI 28	RP630	Bulgarie	J-Temp	65	94.5	B	6.913	0.366547	Yes
SETTANTUNO	RP632	Portugal	J-Temp	77	109.5	B	7.51283	0.413473	Yes
GLADIO	RP633	Italie	J-Trop	51	108	SS	7.93306	0.226721	Yes
CIGALON	RP637	France	J-Temp	75	93.5	B	6.38182	0.384683	Yes
KING	RP638	Italie	J-Trop		109	#N/A	7.00044	0.378074	Yes
AURELIA	RP639	France	J-Trop	70	115	SS	6.1033	0.334028	Yes
DELLMONT	RP642	USA	J-Trop	75	138.5	SB	1.91769	0.186888	Yes
IMSURUD	RP644	France		80	87	SS	10.8235	0.455523	Yes
IAC 32/52	NA	Brésil	J-Trop	73	131	SB	3.1214	0.214387	No
IAC 26	NA	Brésil	J-Trop	90	115	SB	4.42828	0.234093	No
ZENA	NA	Italie	J-Trop	75	107	SB	6.90878	0.290952	No
104 UPLA	NA	Argentine	J-Trop		137	#N/A	3.74918		No
MEDUSA	NA	Italie		60	123	SB	4.58259	0.417408	No
ORIONE	NA	Italie	J-Temp	90	141	#N/A	4.26229	0.501793	No
ARIANA	NA	Roumanie			146	#N/A	2.73094		No
DAWN CI 9534	NA	USA		90	113.5	M	5.64756	0.393649	No
COLINA	NA	Espagne	J-Temp	75	110.5	B	5.91593	0.343472	No
BELLE PATNA	NA	USA	J-Trop	105	121.5	SB	2.01008	0.264989	No
KATY	NA	USA	J-Trop		139	#N/A	2.11453		No
BEIRAO	NA	Portugal	J-Temp	100	91.5	SB	6.4362	0.413516	No
BORRACHO	NA	Portugal	J-Temp	100	112.5	SB	5.99269	0.315039	No
IBO 400	NA	Portugal	J-Temp	95	107.5	SB	4.7662	0.2843	No
PRECOZ 2 F.A.	NA	Argentine	J-Temp	95	92	M	5.98742	0.369196	No
RODINA	NA	Bulgarie	J-Temp	85	99	B	3.21526	0.351497	No
S 102/2	NA	Portugal	J-Temp	100	128	SB	4.55661	0.329353	No
SAEDINENIE	NA	Bulgarie	J-Temp	90	95	B	6.63585	0.395071	No
SUWEON 280	NA	Corée			-20804.5	#N/A	1.46256	0.1471	No
CNA 4081	NA	Brésil		60	116	SB	3.84593	0.231305	No
ZHEN SHANG 97	NA	Chine		65	105.5	B	6.93181	0.290172	No
YRM 6-2	NA	Australie	J-Temp	80	112	M	4.53345	0.441631	No
ALINANO C	NA	France	J-Temp	105	115	SS	5.91362	0.496854	No
AUZGUSTA	NA	Hongrie	J-Temp	70	82	SS	15.6125	0.374918	No
FIDJI	NA	France	J-Trop	38	115	SS	4.58131	0.298287	No
DIXIEBELL	NA	USA	J-Trop	70	135	SB	1.33644	0.224961	No
MAYBELLE	NA	USA	J-Trop	75	112.5	SB	7.39676	0.36276	No
PECOS	NA	USA	J-Trop	59	111.5	B	4.45349	0.321912	No
ALEXANDROS	NA	Grèce	J-Trop	65	116.5	SB	11.2996	0.229844	No
GIZA 178	NA	Egypte		48	136.5	SB	4.00411	0.349468	No
MERLE	NA	France		70	103	SB	4.94002	0.319415	No
SATURNO	NA	Italie	J-Trop	75	106.5	SS	8.988	0.421917	No
FIDJI//GOOLARAH/MIARA-B F2	NA	France		85	326	#N/A	10.1029	0.444584	No
INT190	NA	France			113	#N/A	5.40822	0.344486	No
L 203	NA	France	J-Trop	75	113.5	SS	4.13846	0.256728	No
L 203/A1050-1-2 - G	NA	France		70	107.5	SS	5.59242	0.400046	No
L 203/AT 206 - D	NA	France		75	105.5	SS	14.0812	0.419954	No
LATSIBAVY/DANIELA//AT210-B A	NA	France	J-Temp	80	104	#N/A	5.6009	0.412555	No
PYGMALION/IRAT330 - G	NA	France	J-Temp	70	98	SB	4.79096	0.474374	No
SILLARO	NA	France	J-Trop	75	109.5	SS	5.1082	0.364196	No
ITALPATNA 48	NA	Italie	J-Temp	95	109.5	SB	7.17661	0.441248	No
ILANG-ILANG	NA	Corée	J-Temp	59	123	#N/A	2.56326	0.320948	No
CT 36	NA	Colombie	J-Temp	95	107.5	SB	8.56611	0.344533	No
GRAAL	NA	France	J-Temp	100	105	SS	7.56784	0.426927	No
285	NA	France	J-Temp	85	116.5	SS	3.63755	0.232547	No
ALINANO C X MOLO – D2	NA	France	J-Temp	49	102.5	SS	3.83907	0.368096	No
LABORATORIO 4	NA	Italie	J-Temp	95	100	B	6.95244	0.438728	No
K1914	NA	France	J-Temp	75	96.5	SB	4.54838	0.460331	No
HD CHILI4	NA	France	J-Temp	70	103	SB	4.12157	0.303796	No
RG 106H70	NA	France	J-Temp	56	98	M	3.52632	0.443437	No
BASMATI C621 X AYCHADE AV2	NA	France	J-Temp	80	102	SB	7.37762	0.368462	No
THAIBONNET/INCA-J	NA	France	J-Temp	70	111.5	SS	5.21039	0.287552	No
CITALIRENTE N	NA	France	J-Temp	70	96	M	4.24307	0.306757	No
AGUIRRE/KURCHANKA-E	NA	France	J-Temp			#N/A			No
L203//D/M-A-H	NA	France	J-Temp	52	105	SS	5.9317	0.347805	No
BASM.C621/CARINAM-H	NA	France	J-Temp	47	99.5	SS	6.63978	0.343665	No
GOTAK GATIK	NA	France	J-Temp	100	121	M	3.11861	0.234729	No
GLADIO/JASMINE-D2	NA	France	J-Temp	70	112.5	SS	6.8835	0.288992	No
EREVAN/ESPADÃO-M	NA	France	J-Temp	60	105.5	LC	6.69771	0.363157	No
ARIETE/VELA-L	NA	France	J-Temp	58	102.5	SB	9.39751	0.459121	No
PAVLOVSKY	NA	France	J-Temp	75	96	M	3.90088	0.356792	No
IDRA	NA	France	J-Temp	80	111	SS	5.23777	0.342353	No
S201	NA	France	J-Temp	70	112	B	6.39443	0.349173	No
(PYGMALION/IRAT 330//TAMTAM)x (PYGMALION/I330-G) -M	NA	France	J-Temp	70	98	SB	4.51605	0.597978	No
L203/BASMATI C 621-R2-1	NA	France	J-Temp	70	106	SS	10.9417	0.372222	No
285/RIEGE-E2	NA	France	J-Temp	75	100	SB	3.14214	0.327432	No
AGUIRRE/GUIXEL-M	NA	France	J-Temp	75	111.5	SB	6.71924	0.305305	No
VP001	VP001		J-Temp				13.779	0.346	Yes
VP002	VP002		J-Temp				10.711	0.359	Yes
VP004	VP004		J-Temp				5.225	0.344	Yes
VP005	VP005		J-Temp				9.045	0.443	Yes
VP006	VP006		J-Temp				7.884	0.462	Yes
VP008	VP008		J-Temp				37.76	0.495	Yes
VP011	VP011		J-Temp				8.618	0.429	Yes
VP012	VP012		J-Temp				27.379	0.419	Yes
VP013	VP013		J-Temp				13.544	0.305	Yes
VP014	VP014		J-Temp				10.58	0.285	Yes
VP015	VP015		J-Temp				6.449	0.267	Yes
VP016	VP016		J-Temp				28.34	0.285	Yes
VP017	VP017		J-trop				7.228	0.297	Yes
VP018	VP018		J-Temp				15.702	0.276	Yes
VP019	VP019		J-Temp				7.897	0.262	Yes
VP020	VP020		J-trop				16.061	0.29	Yes
VP021	VP021		J-Temp				10.419	0.263	Yes
VP022	VP022		J-Temp				23.223	0.352	Yes
VP023	VP023		J-trop				8.02	0.362	Yes
VP024	VP024		J-Temp				18.175	0.31	Yes
VP025	VP025		J-Temp				15.079	0.387	Yes
VP026	VP026		J-Temp				25.397	0.363	Yes
VP027	VP027		J-Temp				21.572	0.291	Yes
VP028	VP028		J-Temp				8.277	0.407	Yes
VP029	VP029		J-Temp				7.539	0.377	Yes
VP030	VP030		J-Temp				18.971	0.265	Yes
VP031	VP031		J-Temp				19.256	0.38	Yes
VP032	VP032		J-Temp				21.889	0.356	Yes
VP033	VP033		J-Temp				20.063	0.318	Yes
VP034	VP034		J-Temp				19.767	0.352	Yes
VP035	VP035		J-Temp				11.418	0.286	Yes
VP036	VP036		J-trop				9.943	0.228	Yes
VP037	VP037		J-trop				9.493	0.311	Yes
VP038	VP038		J-Temp				6.798	0.239	Yes
VP039	VP039		J-trop				8.429	0.26	Yes
VP040	VP040		J-trop				13.363	0.263	Yes
VP041	VP041		J-trop				4.477	0.225	Yes
VP042	VP042		J-trop				7.998	0.271	Yes
VP043	VP043		J-Temp				16.734	0.283	Yes
VP044	VP044		J-Temp				24.801	0.336	Yes
VP045	VP045		J-Temp				16.036	0.32	Yes
VP046	VP046		Admixte				19.695	0.341	Yes
VP047	VP047		J-Temp				19.347	0.337	Yes
VP048	VP048		J-Temp				10.742	0.283	Yes
VP049	VP049		J-trop				8.805	0.324	Yes
VP050	VP050		J-trop				3.241	0.266	Yes
VP051	VP051		J-trop				10.134	0.223	Yes
VP052	VP052		J-trop				6.321	0.208	Yes
VP053	VP053		J-trop				3.689	0.213	Yes
VP054	VP054		J-Temp				19.565	0.347	Yes
VP055	VP055		J-Temp				13.468	0.401	Yes
VP056	VP056		J-Temp				11.901	0.352	Yes
VP057	VP057		J-Temp				9.435	0.322	Yes
VP058	VP058		J-Temp				14.996	0.452	Yes
VP059	VP059		J-Temp				9.227	0.301	Yes
VP060	VP060		J-Temp				14.949	0.229	Yes
VP061	VP061		J-Temp				15.317	0.261	Yes
VP062	VP062		J-Temp				10.428	0.29	Yes
VP063	VP063		J-Temp				18.035	0.336	Yes
VP064	VP064		J-Temp				26.195	0.38	Yes
VP065	VP065		J-Temp				21.722	0.402	Yes
VP066	VP066		J-Temp				12.816	0.329	Yes
VP067	VP067		J-trop				11.26	0.278	Yes
VP068	VP068		J-trop				10.082	0.285	Yes
VP069	VP069		J-Temp				3.256	0.318	Yes
VP070	VP070		J-Temp				27.96	0.34	Yes
VP071	VP071		J-Temp				24.148	0.37	Yes
VP072	VP072		J-Temp				31.292	0.251	Yes
VP073	VP073		J-Temp				30.475	0.426	Yes
VP074	VP074		J-Temp				27.51	0.417	Yes
VP075	VP075		J-trop				5.603	0.374	Yes
VP076	VP076		J-Temp				4.939	0.294	Yes
VP077	VP077		J-Temp				13.213	0.395	Yes
VP078	VP078		J-Temp				15.735	0.341	Yes
VP079	VP079		J-trop				7.33	0.329	Yes
VP080	VP080		J-Temp				12.83	0.385	Yes
VP081	VP081		J-Temp				10.867	0.335	Yes
VP082	VP082		J-trop				7.601	0.354	Yes
VP083	VP083		J-trop				8.608	0.364	Yes
VP084	VP084		J-trop				9.512	0.356	Yes
VP085	VP085		J-trop				9.722	0.273	Yes
VP086	VP086		J-trop				7.389	0.294	Yes
VP087	VP087		J-trop				16.524	0.387	Yes
VP088	VP088		J-Temp				8.834	0.349	Yes
VP089	VP089		J-Temp				24.511	0.549	Yes
VP090	VP090		J-Temp				15.116	0.326	Yes
VP091	VP091		J-trop				13.475	0.271	Yes
VP092	VP092		J-trop				15.036	0.273	Yes
VP093	VP093		J-Temp				29.963	0.437	Yes
VP095	VP095		J-Temp				23.99	0.729	Yes
VP096	VP096		J-Temp				24.554	0.37	Yes
VP097	VP097		J-Temp				14.781	0.346	Yes
VP098	VP098		J-Temp				24.572	0.394	Yes
VP099	VP099		J-Temp				15.953	0.287	Yes
VP100	VP100		J-Temp				11.812	0.376	Yes
