# Supplementary material for: Genomic prediction offers the most effective marker assisted breeding approach for ability to prevent arsenic accumulation in rice grains
Source: PLoS One. 2019 Jun 13;14(6):e0217516. doi: 10.1371/journal.pone.0217516 (PMC6563978; doi:10.1371/journal.pone.0217516)
Supplement: S2 Table — (XLSX) [file pone.0217516.s002.xlsx]

## Sheet: ST2
Supplementary table ST2: soil and water arsenic contents in the experimental site during the three years of field experiments
	Soil arsenic content (mg kg-1)*			Irrigation water arsenic content (mg l-1) *						Number of accessions phenotyped	Flag leaf arsenic content			Cargo grain arsenic content
Year	Before sowing	After harvest	Mean	M1	M2	M3	M4	M5	Mean		Min	Max	Mean	Min	Max	Mean
2014	9.83	9.63	9.73	0.024	0.014	0.034	0.017	0.017	0.0212	300	1.336	15.612	6.035	0.147	0.656	0.354
2015	11.23	9.12	10.175	0.012	0.014	0.022	0.029	0.017	0.0188	50	3.688	34.693	16.839	0.169	0.493	0.338
2016	10.12	9.89	10.005	0.015	0.018	0.028	0.021	0.022	0.0208	100	3.241	37.762	14.651	0.179	0.729	0.335
M1-M5:	The 5 months of the rice cropping season.
*	Each data point was obtained by averaging the arsenic content of two independent samples
