# Supplementary material for: Genomic prediction offers the most effective marker assisted breeding approach for ability to prevent arsenic accumulation in rice grains
Source: PLoS One. 2019 Jun 13;14(6):e0217516. doi: 10.1371/journal.pone.0217516 (PMC6563978; doi:10.1371/journal.pone.0217516)
Supplement: S3 Table — (ZIP) [file pone.0217516.s003.zip]

Archive with 1 entries (1 files):
- Geno_228RP+95VP_22370-SNP.hmp.txt
