# Supplementary material for: Genomic prediction offers the most effective marker assisted breeding approach for ability to prevent arsenic accumulation in rice grains
Source: PLoS One. 2019 Jun 13;14(6):e0217516. doi: 10.1371/journal.pone.0217516 (PMC6563978; doi:10.1371/journal.pone.0217516)
Supplement: S3 Table — (ZIP) [file pone.0217516.s003.zip › Geno_228RP+95VP_22370-SNP.hmp.txt]

rs#	alleles	chrom	pos	strand	assembly#	center	protLSID	assayLSID	panelLSID	QCcode	RP002	RP010	RP012	RP014	RP017	RP031	RP033	RP034	RP041	RP042	RP044	RP046	RP047	RP055	RP059	RP061	RP062	RP063	RP068	RP069	RP072	RP073	RP075	RP076	RP084	RP085	RP086	RP087	RP090	RP095	RP098	RP100	RP102	RP103	RP110	RP112	RP113	RP115	RP124
S01_00059126	C/T	1	59126	+	NA	NA	NA	NA	NA	NA	T	C	C	T	C	C	C	C	C	C	C	C	C	C	T	C	C	T	C	C	C	C	C	C	C	T	T	C	T	C	C	C	C	C	C	C	C	T	C
S01_00330484	G/A	1	330484	+	NA	NA	NA	NA	NA	NA	G	G	G	G	G	G	G	G	G	G	G	G	G	A	G	G	G	G	G	G	G	G	G	G	G	G	G	G	G	G	G	G	G	G	G	G	G	G	A
S01_00628091	T/A	1	628091	+	NA	NA	NA	NA	NA	NA	T	T	T	T	T	A	T	T	A	T	A	A	T	T	T	T	T	T	A	T	A	T	T	T	T	T	T	T	T	W	T	T	T	T	T	T	A	T	T
S01_00658059	C/T	1	658059	+	NA	NA	NA	NA	NA	NA	C	C	C	C	C	T	Y	C	T	T	T	T	C	C	C	C	C	C	T	C	T	C	C	C	C	C	C	C	C	C	C	C	C	C	C	C	T	C	C
S01_00717021	A/G	1	717021	+	NA	NA	NA	NA	NA	NA	A	A	A	A	A	G	R	A	G	G	A	G	A	A	A	A	A	A	G	A	G	A	A	A	A	G	A	A	A	A	A	A	A	A	A	A	G	A	A
S01_00717047	G/C	1	717047	+	NA	NA	NA	NA	NA	NA	C	G	G	C	G	C	S	C	C	C	C	C	C	G	G	G	C	C	C	G	C	G	C	G	G	C	C	C	G	G	G	C	G	G	C	C	C	C	G
S01_00719947	C/A	1	719947	+	NA	NA	NA	NA	NA	NA	C	C	C	C	C	A	M	C	A	A	A	A	C	C	C	C	C	C	A	C	A	C	C	C	M	C	C	C	C	C	C	C	C	C	C	C	A	C	C
S01_00719949	C/G	1	719949	+	NA	NA	NA	NA	NA	NA	C	C	C	C	C	G	S	C	G	G	G	G	C	C	C	C	C	C	G	C	G	C	C	C	S	C	C	C	C	C	C	C	C	C	C	C	G	C	C
S01_00719953	T/C	1	719953	+	NA	NA	NA	NA	NA	NA	T	T	T	T	T	C	Y	T	C	C	C	C	T	T	T	T	T	T	C	T	C	T	T	T	Y	T	T	T	T	T	T	T	T	T	T	T	C	T	T
S01_00719967	C/T	1	719967	+	NA	NA	NA	NA	NA	NA	T	C	C	T	C	C	C	T	C	C	C	C	T	C	C	C	T	T	C	C	C	C	T	C	C	T	T	T	C	C	C	T	C	C	T	T	C	T	C
S01_00729480	A/G	1	729480	+	NA	NA	NA	NA	NA	NA	A	A	A	A	A	G	G	A	G	G	G	G	A	A	A	A	A	A	G	A	G	A	A	A	A	A	A	A	A	A	A	A	A	A	A	A	G	A	A
S01_00729564	C/G	1	729564	+	NA	NA	NA	NA	NA	NA	C	G	C	C	G	C	C	C	C	C	C	C	C	G	G	G	C	C	C	G	C	G	C	G	S	C	C	C	G	C	G	C	G	G	C	C	C	C	G
S01_00729613	C/A	1	729613	+	NA	NA	NA	NA	NA	NA	A	C	A	A	C	C	C	A	C	C	C	C	A	C	C	C	A	A	C	C	C	C	A	C	C	M	A	A	C	C	C	A	C	C	A	A	C	A	C
S01_00737436	G/C	1	737436	+	NA	NA	NA	NA	NA	NA	C	G	S	C	G	G	G	C	G	G	G	G	C	G	G	G	C	C	G	G	G	G	C	G	G	S	C	C	G	G	G	C	G	G	C	C	G	C	G
S01_00737438	G/A	1	737438	+	NA	NA	NA	NA	NA	NA	A	G	R	A	G	A	R	A	A	A	A	A	A	G	G	G	A	A	A	G	A	G	A	G	G	A	A	A	G	A	G	A	G	G	A	A	A	A	G
S01_00737439	T/C	1	737439	+	NA	NA	NA	NA	NA	NA	T	T	T	T	T	C	Y	T	C	C	C	C	T	T	T	T	T	T	C	T	C	T	T	T	T	Y	T	T	T	C	T	T	T	T	T	T	C	T	T
S01_00741575	G/T	1	741575	+	NA	NA	NA	NA	NA	NA	T	G	G	T	G	T	G	T	T	T	T	T	T	G	G	G	T	T	T	G	T	G	T	G	K	T	T	T	G	T	G	T	G	G	T	T	T	T	G
S01_00749636	T/G	1	749636	+	NA	NA	NA	NA	NA	NA	G	T	T	G	T	G	T	G	G	G	G	G	G	T	T	T	G	G	G	T	G	T	G	T	G	G	G	G	T	G	T	G	T	T	G	G	G	G	T
S01_00749925	G/A	1	749925	+	NA	NA	NA	NA	NA	NA	A	G	A	A	G	G	G	A	G	G	G	R	A	G	G	G	A	A	G	G	G	G	A	G	G	R	A	A	G	G	G	A	G	G	A	A	G	A	G
S01_00749977	A/G	1	749977	+	NA	NA	NA	NA	NA	NA	G	A	G	G	A	A	A	G	A	A	A	A	G	A	A	A	G	G	A	A	A	A	G	A	A	G	G	G	A	A	A	G	A	A	G	G	A	G	A
S01_00843466	A/G	1	843466	+	NA	NA	NA	NA	NA	NA	G	A	G	A	A	A	A	G	A	A	A	A	G	A	A	A	G	G	A	A	A	A	G	A	A	R	G	G	A	A	A	G	A	A	G	G	A	G	A
S01_00843472	C/T	1	843472	+	NA	NA	NA	NA	NA	NA	C	C	C	T	C	T	Y	C	T	T	T	T	C	C	C	C	C	C	T	C	T	C	C	C	T	Y	C	C	C	T	C	C	C	C	C	C	T	C	C
S01_00847675	G/A	1	847675	+	NA	NA	NA	NA	NA	NA	G	G	G	G	G	A	R	G	A	A	A	A	G	G	G	G	G	G	A	G	A	G	G	G	R	G	G	G	G	A	G	G	G	G	G	G	A	G	G
S01_00852454	C/T	1	852454	+	NA	NA	NA	NA	NA	NA	C	C	C	C	C	T	Y	C	T	T	T	T	C	C	C	C	C	C	T	C	T	C	C	C	C	Y	C	C	C	Y	C	C	C	C	C	C	T	C	C
S01_00852462	T/C	1	852462	+	NA	NA	NA	NA	NA	NA	T	T	T	T	T	C	Y	T	C	C	C	C	T	T	T	T	T	T	C	T	C	T	T	T	T	Y	T	T	T	Y	T	T	T	T	T	T	C	T	T
S01_00852475	A/G	1	852475	+	NA	NA	NA	NA	NA	NA	A	A	A	A	A	G	R	A	G	G	G	G	A	A	A	A	A	A	G	A	G	A	A	A	A	R	A	A	A	R	A	A	A	A	A	A	G	A	A
S01_00855912	G/A	1	855912	+	NA	NA	NA	NA	NA	NA	G	G	G	G	G	A	R	G	A	A	A	A	G	G	G	G	G	G	A	G	A	G	G	G	G	G	G	G	G	G	G	G	G	G	G	G	A	G	G
S01_00856096	C/A	1	856096	+	NA	NA	NA	NA	NA	NA	C	C	C	C	C	A	M	C	A	A	A	A	C	C	C	C	C	C	A	C	A	C	C	C	C	M	C	C	C	M	C	C	C	C	C	C	A	C	C
S01_00856102	C/G	1	856102	+	NA	NA	NA	NA	NA	NA	C	C	C	C	C	G	S	C	G	G	G	G	C	C	C	C	C	C	G	C	G	C	C	C	C	S	C	C	C	S	C	C	C	C	C	C	G	C	C
S01_00856105	T/C	1	856105	+	NA	NA	NA	NA	NA	NA	T	T	T	T	T	C	Y	T	C	C	C	C	T	T	T	T	T	T	C	T	C	T	T	T	T	Y	T	T	T	Y	T	T	T	T	T	T	C	T	T
S01_00856120	T/C	1	856120	+	NA	NA	NA	NA	NA	NA	T	T	T	T	T	C	Y	T	C	C	C	C	T	T	T	T	T	T	C	T	C	T	T	T	T	Y	T	T	T	Y	T	T	T	T	T	T	C	T	T
S01_00856225	T/C	1	856225	+	NA	NA	NA	NA	NA	NA	T	T	T	T	T	C	T	T	C	C	C	C	T	T	T	T	T	T	C	T	C	T	T	T	C	T	T	T	T	C	T	T	T	T	T	T	C	T	T
S01_00856285	A/G	1	856285	+	NA	NA	NA	NA	NA	NA	A	A	A	A	A	G	R	A	G	G	G	G	A	A	A	A	A	A	G	A	G	A	A	A	A	R	A	A	A	G	A	A	A	A	A	A	G	A	A
S01_00856321	C/A	1	856321	+	NA	NA	NA	NA	NA	NA	C	C	C	C	C	A	M	C	A	A	A	A	C	C	C	C	C	C	A	C	A	C	C	C	C	M	C	C	C	A	C	C	C	C	C	C	A	C	C
S01_00860512	C/T	1	860512	+	NA	NA	NA	NA	NA	NA	T	C	T	T	C	T	C	T	T	T	T	T	T	C	T	C	T	T	T	C	T	C	T	C	C	T	T	T	T	Y	C	T	C	C	T	T	T	T	C
S01_00860515	G/A	1	860515	+	NA	NA	NA	NA	NA	NA	A	G	A	A	G	A	G	A	A	A	A	A	A	G	A	G	A	A	A	G	A	G	A	G	G	A	A	A	A	R	G	A	G	G	A	A	A	A	G
S01_00865355	A/G	1	865355	+	NA	NA	NA	NA	NA	NA	A	A	A	A	A	G	G	A	G	G	G	G	A	A	A	A	A	A	G	A	G	A	A	A	A	R	A	A	A	A	A	A	A	A	A	A	G	A	A
S01_00865409	G/T	1	865409	+	NA	NA	NA	NA	NA	NA	G	G	G	G	G	T	T	G	T	T	T	T	G	G	G	G	G	G	T	G	T	G	G	G	G	K	G	G	G	G	G	G	G	G	G	G	T	G	G
S01_00873419	C/T	1	873419	+	NA	NA	NA	NA	NA	NA	C	C	C	C	C	T	C	C	T	T	T	T	C	C	C	C	C	C	T	C	T	C	C	C	C	C	C	C	C	C	C	C	C	C	C	C	T	C	C
S01_00905234	G/A	1	905234	+	NA	NA	NA	NA	NA	NA	G	G	G	G	G	G	G	G	G	G	G	G	G	G	G	G	G	G	G	G	G	G	G	G	G	G	G	R	G	G	G	G	G	G	G	G	G	R	G
S01_00922977	C/T	1	922977	+	NA	NA	NA	NA	NA	NA	T	C	T	T	C	T	T	T	T	T	T	T	T	C	T	C	T	T	T	C	T	C	T	C	C	T	T	T	T	C	C	T	C	C	T	T	T	T	C
S01_00922979	G/A	1	922979	+	NA	NA	NA	NA	NA	NA	G	G	G	G	G	A	A	G	A	A	A	A	G	G	G	G	G	G	A	G	A	G	G	G	G	R	G	G	G	G	G	G	G	G	G	G	A	G	G
S01_00923563	C/T	1	923563	+	NA	NA	NA	NA	NA	NA	C	C	C	C	C	C	C	C	Y	C	C	Y	C	C	C	C	C	C	T	C	C	C	C	C	C	C	C	C	C	C	C	C	C	C	C	C	Y	C	C
S01_00924618	A/G	1	924618	+	NA	NA	NA	NA	NA	NA	G	A	A	G	A	A	A	G	A	A	A	A	G	A	G	A	G	G	A	A	A	A	G	A	A	G	G	G	G	A	A	G	A	A	G	G	A	G	A
S01_00927771	A/G	1	927771	+	NA	NA	NA	NA	NA	NA	A	A	A	A	A	G	A	A	G	G	G	G	A	A	A	A	A	A	G	A	G	A	A	A	G	G	A	A	A	G	A	A	A	A	A	A	G	A	A
S01_00931087	A/C	1	931087	+	NA	NA	NA	NA	NA	NA	A	A	A	A	A	C	C	A	C	C	C	C	A	A	A	A	A	A	C	A	C	A	A	A	A	M	A	A	A	A	A	A	A	A	A	A	C	A	A
S01_00938232	C/A	1	938232	+	NA	NA	NA	NA	NA	NA	C	A	C	C	A	C	M	C	C	C	C	C	C	A	C	A	C	C	C	A	C	A	C	A	A	C	C	C	C	A	A	C	A	A	C	C	C	C	A
S01_00938347	G/A	1	938347	+	NA	NA	NA	NA	NA	NA	G	G	G	G	G	A	G	G	A	A	A	A	G	G	G	G	G	G	A	G	G	G	G	G	R	R	G	G	G	A	G	G	G	G	G	G	A	G	G
S01_00938351	C/T	1	938351	+	NA	NA	NA	NA	NA	NA	C	C	C	T	C	T	C	C	T	T	T	T	C	C	C	C	C	C	T	C	C	C	C	C	T	T	C	C	C	T	C	C	C	C	C	C	T	C	C
S01_00954124	C/T	1	954124	+	NA	NA	NA	NA	NA	NA	T	C	C	T	C	T	T	T	T	T	T	T	T	C	T	C	T	T	T	C	T	C	T	C	Y	T	T	T	T	C	C	T	C	C	T	T	T	T	C
S01_00954164	C/T	1	954164	+	NA	NA	NA	NA	NA	NA	C	C	C	C	C	T	T	C	T	T	T	T	C	C	C	C	C	C	T	C	C	C	C	C	Y	C	C	C	C	C	C	C	C	C	C	C	T	C	C
S01_00985500	A/G	1	985500	+	NA	NA	NA	NA	NA	NA	A	A	A	A	A	G	G	A	G	G	G	G	A	A	A	A	A	A	G	A	A	A	A	A	A	A	A	A	A	G	A	A	A	A	A	A	G	A	A
S01_00985522	G/A	1	985522	+	NA	NA	NA	NA	NA	NA	G	G	G	G	G	A	A	G	A	A	A	A	G	G	G	G	G	G	A	G	G	G	G	G	G	G	G	G	G	A	G	G	G	G	G	G	A	G	G
S01_01002629	G/T	1	1002629	+	NA	NA	NA	NA	NA	NA	G	G	G	G	G	T	G	G	T	T	T	T	G	G	G	G	G	G	T	G	G	G	G	G	G	G	G	G	G	T	G	G	G	G	G	G	T	G	G
S01_01007468	G/T	1	1007468	+	NA	NA	NA	NA	NA	NA	G	G	G	G	G	T	G	G	K	T	T	T	G	G	G	G	G	G	G	G	G	G	G	G	G	G	G	G	G	G	G	G	G	G	G	G	G	G	G
S01_01007533	C/G	1	1007533	+	NA	NA	NA	NA	NA	NA	C	C	C	C	C	G	G	C	G	G	G	G	C	C	C	C	C	C	G	C	C	C	C	C	S	C	C	C	C	G	C	C	C	C	C	C	G	C	C
S01_01010052	T/C	1	1010052	+	NA	NA	NA	NA	NA	NA	T	T	T	T	T	C	Y	T	T	C	C	C	T	T	T	T	T	T	C	T	T	T	T	T	Y	T	T	T	T	T	T	T	T	T	T	T	C	T	T
S01_01020373	C/G	1	1020373	+	NA	NA	NA	NA	NA	NA	G	C	S	G	C	G	G	G	G	G	G	G	C	C	G	C	G	G	G	G	C	C	C	C	S	G	G	G	G	S	C	G	C	C	G	C	G	G	C
S01_01029542	C/G	1	1029542	+	NA	NA	NA	NA	NA	NA	G	C	C	G	C	G	G	G	G	G	G	G	C	C	G	C	G	G	G	G	C	C	C	C	G	G	G	G	G	G	C	G	C	C	G	C	G	G	C
S01_01058193	A/G	1	1058193	+	NA	NA	NA	NA	NA	NA	A	A	A	A	A	G	G	A	G	A	G	G	A	A	A	A	A	A	A	A	A	A	A	A	R	A	A	A	A	G	A	A	A	A	A	A	A	A	A
S01_01059390	C/T	1	1059390	+	NA	NA	NA	NA	NA	NA	C	C	C	C	C	T	T	C	T	C	T	T	C	C	C	C	C	C	C	C	C	C	C	C	Y	C	C	C	C	T	C	C	C	C	C	C	C	C	C
S01_01063106	C/T	1	1063106	+	NA	NA	NA	NA	NA	NA	C	C	C	C	C	T	T	C	T	C	T	T	C	C	C	C	C	C	C	C	C	C	C	C	Y	C	C	C	C	T	C	C	C	C	C	C	C	C	C
S01_01069784	G/A	1	1069784	+	NA	NA	NA	NA	NA	NA	G	G	G	G	G	A	G	G	A	G	G	A	G	G	G	G	G	G	G	G	G	G	G	G	R	G	G	G	G	G	G	G	G	G	G	G	G	G	G
S01_01069788	T/G	1	1069788	+	NA	NA	NA	NA	NA	NA	T	T	T	T	T	G	T	T	G	T	T	G	T	T	T	T	T	T	T	T	T	T	T	T	K	T	T	T	T	T	T	T	T	T	T	T	T	T	T
S01_01073046	C/T	1	1073046	+	NA	NA	NA	NA	NA	NA	C	C	C	C	C	T	T	C	T	C	C	T	C	C	C	C	C	C	C	C	C	C	C	C	C	C	C	C	C	C	C	C	C	C	C	C	C	C	C
S01_01073075	G/A	1	1073075	+	NA	NA	NA	NA	NA	NA	G	G	G	G	G	A	A	G	A	G	G	A	G	G	G	G	G	G	G	G	G	G	G	G	G	G	G	G	G	G	G	G	G	G	G	G	G	G	G
S01_01073211	C/G	1	1073211	+	NA	NA	NA	NA	NA	NA	C	C	C	C	C	G	C	C	G	C	C	G	C	C	C	C	C	C	C	C	C	C	C	C	C	G	C	C	C	S	C	C	C	C	C	C	C	C	C
S01_01073241	G/C	1	1073241	+	NA	NA	NA	NA	NA	NA	G	G	G	G	G	C	G	G	C	G	G	C	G	G	G	G	G	G	G	G	G	G	G	G	G	C	G	G	G	S	G	G	G	G	G	G	G	G	G
S01_01081436	A/T	1	1081436	+	NA	NA	NA	NA	NA	NA	A	A	A	A	A	T	T	A	T	A	A	T	A	A	A	A	A	A	A	A	A	A	A	A	A	A	A	A	A	A	A	A	A	A	A	A	A	A	A
S01_01083377	G/A	1	1083377	+	NA	NA	NA	NA	NA	NA	G	G	G	G	G	A	G	G	A	G	G	A	G	G	G	G	G	G	G	G	G	G	G	G	G	G	G	G	G	G	G	G	G	G	G	G	G	G	G
S01_01095263	G/A	1	1095263	+	NA	NA	NA	NA	NA	NA	G	G	G	G	G	A	R	G	A	G	G	A	G	G	G	G	G	G	G	G	G	G	G	G	G	G	G	G	G	G	G	G	G	G	G	G	G	G	G
S01_01095271	C/A	1	1095271	+	NA	NA	NA	NA	NA	NA	C	C	C	C	C	A	A	C	A	C	C	A	C	C	C	C	C	C	C	C	C	C	C	C	C	C	C	C	C	C	C	C	C	C	C	C	C	C	C
S01_01095296	A/C	1	1095296	+	NA	NA	NA	NA	NA	NA	A	A	A	A	A	C	C	A	C	A	A	C	A	A	A	A	A	A	A	A	A	A	A	A	A	A	A	A	A	A	A	A	A	A	A	A	A	A	A
S01_01098433	G/A	1	1098433	+	NA	NA	NA	NA	NA	NA	G	G	G	G	G	A	A	G	A	G	G	A	G	G	G	G	G	G	G	G	G	G	G	G	G	R	G	G	G	G	G	G	G	G	G	G	G	G	G
S01_01103930	T/A	1	1103930	+	NA	NA	NA	NA	NA	NA	T	T	T	T	T	A	W	T	A	T	T	A	T	T	T	T	T	T	T	T	T	T	T	T	T	T	T	T	T	A	T	T	T	T	T	T	T	T	T
S01_01120253	T/A	1	1120253	+	NA	NA	NA	NA	NA	NA	T	T	T	T	T	A	W	T	A	T	T	A	T	T	T	T	T	T	T	T	T	T	T	T	T	T	T	T	T	W	T	T	T	T	T	T	T	T	T
S01_01122806	C/G	1	1122806	+	NA	NA	NA	NA	NA	NA	C	C	C	C	C	G	C	C	G	C	C	G	C	C	C	C	C	C	C	C	C	C	C	C	C	C	C	C	C	G	C	C	C	C	C	C	C	C	C
S01_01127315	A/C	1	1127315	+	NA	NA	NA	NA	NA	NA	A	A	A	A	A	C	M	A	C	A	A	C	A	A	A	A	A	A	A	A	A	A	A	A	A	A	A	A	A	C	A	A	A	A	A	A	A	A	A
S01_01143800	T/G	1	1143800	+	NA	NA	NA	NA	NA	NA	T	T	T	T	T	G	T	T	G	T	T	G	T	T	T	T	T	T	T	T	T	T	T	T	T	T	T	T	T	T	T	T	T	T	T	T	T	T	T
S01_01316057	C/A	1	1316057	+	NA	NA	NA	NA	NA	NA	C	C	A	A	C	C	C	A	C	C	C	C	C	C	A	C	C	A	C	C	A	C	C	C	C	C	A	A	C	C	C	A	C	C	A	C	C	A	C
S01_01360285	T/G	1	1360285	+	NA	NA	NA	NA	NA	NA	T	G	G	G	G	T	T	T	T	T	T	T	G	T	T	G	T	T	T	T	T	G	T	G	K	T	T	T	T	T	G	T	G	G	T	G	T	T	T
S01_01365841	C/T	1	1365841	+	NA	NA	NA	NA	NA	NA	C	T	T	T	T	C	C	C	C	C	C	C	T	C	C	T	C	C	C	C	C	T	C	T	Y	T	C	C	C	C	T	C	T	T	C	T	C	C	C
S01_01366009	C/A	1	1366009	+	NA	NA	NA	NA	NA	NA	C	A	A	A	A	C	C	C	C	C	C	C	A	C	C	A	C	C	C	C	C	A	A	A	A	M	C	C	C	C	A	C	A	A	C	A	C	C	C
S01_01366075	A/G	1	1366075	+	NA	NA	NA	NA	NA	NA	A	G	G	G	G	A	A	A	A	A	A	A	G	A	A	G	A	A	A	A	A	G	A	G	G	G	A	A	A	A	G	A	G	G	A	G	A	A	A
S01_01366170	T/G	1	1366170	+	NA	NA	NA	NA	NA	NA	T	G	G	G	G	T	K	T	T	T	T	T	G	T	T	G	T	T	T	T	T	G	G	G	K	G	T	T	T	T	G	T	G	G	T	G	T	T	T
S01_01375622	C/T	1	1375622	+	NA	NA	NA	NA	NA	NA	C	T	T	T	T	C	C	C	C	C	C	C	T	C	C	T	C	C	C	C	C	T	C	T	T	Y	C	C	C	C	T	C	T	T	C	T	C	C	C
S01_01377162	G/A	1	1377162	+	NA	NA	NA	NA	NA	NA	G	A	A	A	A	G	G	G	G	G	G	G	A	G	G	A	G	G	G	G	G	A	A	A	A	A	G	G	G	G	A	G	A	A	G	A	G	G	G
S01_01377189	A/G	1	1377189	+	NA	NA	NA	NA	NA	NA	A	G	G	G	G	A	A	A	A	A	A	A	G	A	A	G	A	A	A	A	A	G	G	G	G	G	A	A	A	A	G	A	G	G	A	G	A	A	A
S01_01377207	G/C	1	1377207	+	NA	NA	NA	NA	NA	NA	G	C	C	C	C	G	G	G	G	G	G	G	C	G	G	C	G	G	G	G	G	C	C	C	C	C	G	G	G	G	C	G	C	C	G	C	G	G	G
S01_01377219	G/C	1	1377219	+	NA	NA	NA	NA	NA	NA	G	C	C	C	C	G	S	G	G	G	G	G	C	G	G	C	G	G	G	G	G	C	G	C	S	S	G	G	G	G	C	G	C	C	G	C	G	G	G
S01_01377251	G/A	1	1377251	+	NA	NA	NA	NA	NA	NA	G	A	A	A	A	G	R	G	G	G	G	G	A	G	G	A	G	G	G	G	G	A	G	A	R	R	G	G	G	G	A	G	A	A	G	A	G	G	G
S01_01400720	C/T	1	1400720	+	NA	NA	NA	NA	NA	NA	C	T	T	T	T	C	C	C	C	C	C	C	T	C	C	T	C	C	C	C	C	T	T	T	T	C	C	C	C	C	T	C	T	T	C	T	C	C	C
S01_01401021	C/A	1	1401021	+	NA	NA	NA	NA	NA	NA	C	A	A	A	A	C	C	C	C	C	C	C	A	C	C	A	C	C	C	C	C	A	C	A	A	A	C	C	C	C	A	C	A	A	C	A	C	C	C
S01_01486728	T/C	1	1486728	+	NA	NA	NA	NA	NA	NA	T	C	C	C	C	T	T	T	T	T	T	T	C	T	T	C	T	T	T	T	T	C	C	C	T	C	T	T	T	T	C	T	C	C	T	C	T	T	T
S01_01491483	C/T	1	1491483	+	NA	NA	NA	NA	NA	NA	C	T	T	T	T	C	C	C	C	C	C	C	T	C	C	T	C	C	C	C	C	T	C	T	T	C	C	C	C	C	T	C	T	T	C	T	C	C	C
S01_01492864	G/C	1	1492864	+	NA	NA	NA	NA	NA	NA	G	C	C	C	C	G	G	G	G	G	G	G	C	G	G	C	G	G	G	G	G	C	G	C	C	S	G	G	G	G	C	G	C	C	G	C	G	G	G
S01_01492962	C/G	1	1492962	+	NA	NA	NA	NA	NA	NA	C	G	G	G	G	C	S	C	C	C	C	C	G	C	C	G	C	C	C	C	C	G	G	G	G	S	C	C	C	C	G	C	G	G	C	G	C	C	C
S01_01493012	A/G	1	1493012	+	NA	NA	NA	NA	NA	NA	A	G	G	G	G	A	A	A	A	A	A	A	G	A	A	G	A	A	A	A	A	G	A	G	G	R	A	A	A	A	G	A	G	G	A	G	A	A	A
S01_01493116	T/C	1	1493116	+	NA	NA	NA	NA	NA	NA	T	C	C	C	C	T	T	T	T	T	T	T	C	T	T	C	T	T	T	T	T	C	T	C	T	T	T	T	T	T	C	T	C	C	T	C	T	T	T
S01_01499090	G/A	1	1499090	+	NA	NA	NA	NA	NA	NA	G	A	A	A	A	G	G	G	G	G	G	G	A	G	G	A	G	G	G	G	G	A	G	A	A	A	G	G	G	G	A	G	A	A	G	A	G	G	G
S01_01500023	A/C	1	1500023	+	NA	NA	NA	NA	NA	NA	A	C	C	C	C	A	A	A	A	A	A	A	C	A	A	C	A	A	A	A	A	C	M	C	C	A	A	A	A	A	C	A	C	C	A	C	A	A	A
S01_01500036	T/G	1	1500036	+	NA	NA	NA	NA	NA	NA	T	G	G	G	G	T	K	T	T	T	T	T	G	T	T	G	T	T	T	T	T	G	K	G	G	T	T	T	T	T	G	T	G	G	T	G	T	T	T
S01_01500132	G/A	1	1500132	+	NA	NA	NA	NA	NA	NA	G	A	A	A	A	G	G	G	G	G	G	G	A	G	G	A	G	G	G	G	G	A	G	A	A	R	G	G	G	G	A	G	A	A	G	A	G	G	G
S01_01500195	A/C	1	1500195	+	NA	NA	NA	NA	NA	NA	A	C	C	C	C	A	A	A	A	A	A	A	C	A	A	C	A	A	A	A	A	C	A	C	M	M	A	A	A	A	C	A	C	C	A	C	A	A	A
S01_01500249	A/G	1	1500249	+	NA	NA	NA	NA	NA	NA	A	G	G	G	G	A	A	A	A	A	A	A	G	A	A	G	A	A	A	A	A	G	A	G	R	R	A	A	A	A	G	A	G	G	A	G	A	A	A
S01_01504657	A/G	1	1504657	+	NA	NA	NA	NA	NA	NA	A	A	A	A	A	A	A	A	A	G	G	A	A	A	A	A	A	A	G	A	A	A	A	A	A	A	A	A	A	A	A	A	A	A	A	A	G	A	A
S01_01511717	T/C	1	1511717	+	NA	NA	NA	NA	NA	NA	C	T	T	T	T	C	C	C	C	T	T	C	T	C	C	T	C	C	T	C	C	T	T	T	Y	T	C	C	C	C	T	C	T	T	C	T	T	C	C
S01_01512029	C/T	1	1512029	+	NA	NA	NA	NA	NA	NA	C	T	T	T	T	C	C	C	C	C	C	C	T	C	C	T	C	C	C	C	C	T	T	T	Y	T	C	C	C	C	T	C	T	T	C	T	C	C	C
S01_01512059	G/A	1	1512059	+	NA	NA	NA	NA	NA	NA	G	A	A	A	A	G	G	G	G	G	G	G	A	G	G	A	G	G	G	G	G	A	A	A	R	A	G	G	G	G	A	G	A	A	G	A	G	G	G
S01_01512102	G/A	1	1512102	+	NA	NA	NA	NA	NA	NA	G	A	A	A	A	G	G	G	G	G	G	G	A	G	G	A	G	G	G	G	G	A	R	A	R	A	G	G	G	G	A	G	A	A	G	A	G	G	G
S01_01512104	G/A	1	1512104	+	NA	NA	NA	NA	NA	NA	G	A	A	A	A	G	G	G	G	G	G	G	A	G	G	A	G	G	G	G	G	A	R	A	R	A	G	G	G	G	A	G	A	A	G	A	G	G	G
S01_01516258	A/C	1	1516258	+	NA	NA	NA	NA	NA	NA	A	C	C	C	C	A	A	A	C	A	A	A	C	A	A	C	A	A	A	A	A	C	C	C	C	M	A	A	A	A	C	A	C	C	A	C	A	A	A
S01_01516418	T/A	1	1516418	+	NA	NA	NA	NA	NA	NA	T	A	A	A	A	T	T	T	T	T	T	T	A	T	T	A	T	T	T	T	T	A	T	A	T	T	T	T	T	T	A	T	A	A	T	A	T	T	T
S01_01518557	G/A	1	1518557	+	NA	NA	NA	NA	NA	NA	G	A	A	A	A	G	G	G	G	G	G	G	A	G	G	A	G	G	G	G	G	A	A	A	A	A	G	G	G	G	A	G	A	A	G	A	G	G	G
S01_01540321	A/G	1	1540321	+	NA	NA	NA	NA	NA	NA	A	A	A	A	A	A	A	A	A	G	G	A	A	A	A	A	A	A	G	A	A	A	A	A	A	A	A	A	A	A	A	A	A	A	A	A	G	A	A
S01_01550628	T/G	1	1550628	+	NA	NA	NA	NA	NA	NA	T	T	T	T	T	T	T	T	T	G	G	T	T	T	T	T	T	T	G	T	T	T	T	T	T	T	T	T	T	T	T	T	T	T	T	T	G	T	T
S01_01562879	A/T	1	1562879	+	NA	NA	NA	NA	NA	NA	A	A	A	A	A	T	A	A	T	T	T	T	A	A	A	A	A	A	T	A	A	A	A	A	T	T	A	A	A	A	A	A	A	A	A	A	T	A	A
S01_01562940	C/A	1	1562940	+	NA	NA	NA	NA	NA	NA	C	C	C	C	C	A	A	C	A	A	A	A	C	C	C	C	C	C	A	C	C	C	C	C	M	A	C	C	C	A	C	C	C	C	C	C	A	C	C
S01_01570864	A/C	1	1570864	+	NA	NA	NA	NA	NA	NA	A	A	A	A	A	C	C	A	C	C	C	C	A	A	A	A	A	A	C	A	A	A	A	A	A	C	A	A	A	C	A	A	A	A	A	A	C	A	A
S01_01570896	C/G	1	1570896	+	NA	NA	NA	NA	NA	NA	C	C	C	C	C	G	G	C	G	G	G	G	C	C	C	C	C	C	G	C	C	C	C	C	C	C	C	C	C	G	C	C	C	C	C	C	G	C	C
S01_01573116	A/G	1	1573116	+	NA	NA	NA	NA	NA	NA	A	A	A	A	A	G	G	A	G	G	G	G	A	A	A	A	A	A	G	A	A	A	A	A	G	A	A	A	A	G	A	A	A	A	A	A	G	A	A
S01_01573147	C/T	1	1573147	+	NA	NA	NA	NA	NA	NA	C	C	C	C	C	T	T	C	T	T	T	T	C	C	C	C	C	C	T	C	C	C	C	C	T	C	C	C	C	T	C	C	C	C	C	C	T	C	C
S01_01599138	G/T	1	1599138	+	NA	NA	NA	NA	NA	NA	G	G	G	G	G	T	K	G	T	T	T	T	G	G	G	G	G	G	T	G	G	G	G	G	G	T	G	G	G	T	G	G	G	G	G	G	T	G	G
S01_01626157	A/G	1	1626157	+	NA	NA	NA	NA	NA	NA	A	A	A	A	A	G	R	A	G	G	G	G	A	A	A	A	A	A	G	A	A	A	A	A	G	G	A	A	A	A	A	A	A	A	A	A	G	A	A
S01_01657432	C/T	1	1657432	+	NA	NA	NA	NA	NA	NA	C	C	C	C	C	T	T	C	T	T	T	T	C	C	C	C	C	C	T	C	C	C	C	C	C	C	C	C	C	T	C	C	C	C	C	C	T	C	C
S01_01658371	A/T	1	1658371	+	NA	NA	NA	NA	NA	NA	A	A	A	A	A	T	A	A	T	T	T	T	A	A	A	A	A	A	T	A	A	A	A	A	A	A	A	A	A	A	A	A	A	A	A	A	T	A	A
S01_01658374	G/A	1	1658374	+	NA	NA	NA	NA	NA	NA	G	G	G	G	G	A	G	G	A	A	A	A	G	G	G	G	G	G	A	G	G	G	G	G	G	G	G	G	G	G	G	G	G	G	G	G	A	G	G
S01_01676850	C/G	1	1676850	+	NA	NA	NA	NA	NA	NA	C	C	C	C	C	G	C	C	G	G	G	G	C	C	C	C	C	C	G	C	C	C	C	C	C	C	C	C	C	G	C	C	C	C	C	C	G	C	C
S01_01677143	G/C	1	1677143	+	NA	NA	NA	NA	NA	NA	G	G	G	G	G	C	G	G	C	C	C	C	G	G	G	G	G	G	C	G	G	G	G	G	G	G	G	G	G	G	G	G	G	G	G	G	C	G	G
S01_01680877	C/T	1	1680877	+	NA	NA	NA	NA	NA	NA	C	C	C	C	C	T	T	C	T	T	T	T	C	C	C	C	C	C	T	C	C	C	C	C	C	C	C	C	C	C	C	C	C	C	C	C	T	C	C
S01_01699098	T/A	1	1699098	+	NA	NA	NA	NA	NA	NA	T	T	T	T	T	A	T	T	A	A	A	A	T	T	T	T	T	T	T	T	T	T	T	T	T	T	T	T	T	W	T	T	T	T	T	T	T	T	T
S01_01703264	C/A	1	1703264	+	NA	NA	NA	NA	NA	NA	C	C	C	C	C	A	A	C	A	A	A	A	C	C	C	C	C	C	C	C	C	C	C	C	C	M	C	C	C	A	C	C	C	C	C	C	C	C	C
S01_01705629	C/T	1	1705629	+	NA	NA	NA	NA	NA	NA	C	C	C	C	C	T	C	C	T	T	T	T	C	C	C	C	C	C	C	C	C	C	C	C	Y	C	C	C	C	T	C	C	C	C	C	C	C	C	C
S01_01707207	G/A	1	1707207	+	NA	NA	NA	NA	NA	NA	G	G	G	G	G	A	A	G	A	A	A	A	G	G	G	G	G	G	G	G	G	G	G	G	G	G	G	G	G	G	G	G	G	G	G	G	G	G	G
S01_01708544	G/T	1	1708544	+	NA	NA	NA	NA	NA	NA	G	G	G	G	G	T	T	G	T	T	T	T	G	G	G	G	G	G	T	G	G	G	G	G	G	G	G	G	G	G	G	G	G	G	G	G	T	G	G
S01_01712799	C/G	1	1712799	+	NA	NA	NA	NA	NA	NA	C	C	C	C	C	G	S	C	G	G	G	G	C	C	C	C	C	C	G	C	C	C	C	C	C	C	C	C	C	G	C	C	C	C	C	C	G	C	C
S01_01719062	C/T	1	1719062	+	NA	NA	NA	NA	NA	NA	C	C	C	C	C	T	T	C	T	T	T	T	C	C	C	C	C	C	C	C	C	C	C	C	C	T	C	C	C	T	C	C	C	T	C	C	C	C	C
S01_01719067	G/T	1	1719067	+	NA	NA	NA	NA	NA	NA	G	G	G	G	G	T	T	G	T	T	T	T	G	G	G	G	G	G	G	G	G	G	G	G	G	T	G	G	G	T	G	G	G	T	G	G	G	G	G
S01_01719106	G/A	1	1719106	+	NA	NA	NA	NA	NA	NA	G	G	G	G	G	A	A	G	A	A	A	A	G	G	G	G	G	G	G	G	G	G	G	G	G	A	G	G	G	A	G	G	G	A	G	G	G	G	G
S01_01741528	C/G	1	1741528	+	NA	NA	NA	NA	NA	NA	C	C	C	C	C	G	G	C	G	G	G	G	C	C	C	C	C	C	G	C	C	C	C	C	S	C	C	C	C	C	C	C	C	C	C	C	G	C	C
S01_01747233	C/T	1	1747233	+	NA	NA	NA	NA	NA	NA	C	C	C	C	C	T	T	C	T	T	T	T	C	C	C	C	C	C	C	C	C	C	C	C	C	C	C	C	C	T	C	C	C	C	C	C	C	C	C
S01_01755167	G/T	1	1755167	+	NA	NA	NA	NA	NA	NA	G	G	G	G	G	T	T	G	T	T	T	T	G	G	G	G	G	G	T	G	G	G	G	G	G	G	G	G	G	T	G	G	G	G	G	G	T	G	G
S01_01755179	T/C	1	1755179	+	NA	NA	NA	NA	NA	NA	T	T	T	T	T	C	C	T	C	C	C	C	T	T	T	T	T	T	C	T	T	T	T	T	T	T	T	T	T	C	T	T	T	T	T	T	C	T	T
S01_01758755	C/T	1	1758755	+	NA	NA	NA	NA	NA	NA	C	C	C	C	C	T	T	C	T	T	T	T	C	C	C	C	C	C	T	C	C	C	C	C	T	T	C	C	C	T	C	C	C	C	C	C	T	C	C
S01_01817351	A/G	1	1817351	+	NA	NA	NA	NA	NA	NA	A	A	A	A	A	G	G	A	G	G	G	G	A	A	G	A	A	A	G	A	A	A	A	A	A	A	A	A	A	A	A	G	A	A	G	A	G	A	A
S01_01832730	C/G	1	1832730	+	NA	NA	NA	NA	NA	NA	C	C	C	C	C	C	C	C	G	G	G	C	C	C	C	C	C	C	C	C	C	C	C	C	C	C	C	C	C	C	C	C	C	C	C	C	C	C	C
S01_01839233	A/G	1	1839233	+	NA	NA	NA	NA	NA	NA	A	A	A	A	A	A	A	A	G	G	G	A	A	A	A	A	A	A	A	A	A	A	A	A	A	A	A	A	A	A	A	A	A	A	A	A	A	A	A
S01_01839281	G/C	1	1839281	+	NA	NA	NA	NA	NA	NA	G	G	G	G	G	G	G	G	C	C	C	G	G	G	G	G	G	G	G	G	G	G	G	G	G	G	G	G	G	G	G	G	G	G	G	G	G	G	G
S01_01840083	T/C	1	1840083	+	NA	NA	NA	NA	NA	NA	T	T	T	T	T	T	T	T	C	C	C	T	T	T	T	T	T	T	T	T	T	T	T	T	T	T	T	T	T	T	T	T	T	T	T	T	T	T	T
S01_01841001	T/A	1	1841001	+	NA	NA	NA	NA	NA	NA	T	T	T	T	T	T	T	T	A	A	A	T	T	T	T	T	T	T	T	T	T	T	T	T	T	T	T	T	T	T	T	T	T	T	T	T	T	T	T
S01_01841054	T/C	1	1841054	+	NA	NA	NA	NA	NA	NA	T	C	C	Y	C	T	T	T	T	T	T	T	T	T	T	C	T	T	T	T	C	C	T	C	C	C	Y	T	T	Y	C	T	C	C	T	C	T	T	T
S01_01849925	A/G	1	1849925	+	NA	NA	NA	NA	NA	NA	A	A	A	A	A	A	A	A	G	G	G	A	A	A	A	A	A	A	A	A	A	A	A	A	A	A	A	A	A	A	A	A	A	A	A	A	A	A	A
S01_01858365	T/C	1	1858365	+	NA	NA	NA	NA	NA	NA	T	T	T	T	T	T	T	T	C	C	Y	T	T	T	T	T	T	T	T	T	T	T	T	T	T	T	T	T	T	T	T	T	T	T	T	T	T	T	T
S01_01864983	A/C	1	1864983	+	NA	NA	NA	NA	NA	NA	A	A	A	A	A	A	A	A	C	C	C	A	A	A	A	A	A	A	A	A	A	A	A	A	A	A	A	A	A	A	A	A	A	A	A	A	A	A	A
S01_01868584	C/T	1	1868584	+	NA	NA	NA	NA	NA	NA	C	C	C	C	C	T	T	C	C	C	C	T	C	C	C	C	C	C	C	C	C	C	C	C	C	C	C	C	C	C	C	C	C	C	C	C	C	C	C
S01_01868585	T/C	1	1868585	+	NA	NA	NA	NA	NA	NA	T	T	T	T	T	T	T	T	C	C	C	T	T	T	T	T	T	T	T	T	T	T	T	T	T	T	T	T	T	T	T	T	T	T	T	T	T	T	T
S01_01870851	C/A	1	1870851	+	NA	NA	NA	NA	NA	NA	C	C	C	C	C	C	C	C	A	A	A	C	C	C	C	C	C	C	C	C	C	C	C	C	C	C	C	C	C	C	C	C	C	C	C	C	C	C	C
S01_01870871	A/G	1	1870871	+	NA	NA	NA	NA	NA	NA	G	A	A	A	A	G	G	G	G	G	G	G	A	A	G	A	G	A	G	G	A	A	G	A	A	A	A	A	A	A	A	G	A	A	G	A	G	A	A
S01_01870949	A/C	1	1870949	+	NA	NA	NA	NA	NA	NA	A	A	A	A	A	A	A	A	C	C	C	A	A	A	A	A	A	A	A	A	A	A	A	A	A	A	A	A	A	A	A	A	A	A	A	A	A	A	A
S01_01876452	G/A	1	1876452	+	NA	NA	NA	NA	NA	NA	G	G	G	G	G	G	G	G	G	A	A	G	G	G	G	G	G	G	G	G	G	G	G	G	G	G	G	G	G	G	G	G	G	G	G	G	G	G	G
S01_01876456	C/T	1	1876456	+	NA	NA	NA	NA	NA	NA	C	C	C	C	C	C	C	C	C	T	T	C	C	C	C	C	C	C	C	C	C	C	C	C	C	C	C	C	C	C	C	C	C	C	C	C	C	C	C
S01_01903735	T/C	1	1903735	+	NA	NA	NA	NA	NA	NA	T	T	T	T	T	T	T	T	T	C	C	T	T	T	T	T	T	T	T	T	T	T	T	T	T	T	T	T	T	T	T	T	T	T	T	T	T	T	T
S01_01915078	G/T	1	1915078	+	NA	NA	NA	NA	NA	NA	G	G	G	G	G	G	G	G	G	T	T	G	G	G	G	G	G	G	G	G	G	G	G	G	G	G	G	G	G	G	G	G	G	G	G	G	G	G	G
S01_01915253	C/G	1	1915253	+	NA	NA	NA	NA	NA	NA	C	C	C	C	C	C	C	C	C	G	G	C	C	C	C	C	C	C	C	C	C	C	C	C	C	C	C	C	C	C	C	C	C	C	C	C	C	C	C
S01_01929247	T/C	1	1929247	+	NA	NA	NA	NA	NA	NA	T	T	T	T	T	T	T	T	T	C	C	T	T	T	T	T	T	T	T	T	T	T	T	T	T	T	T	T	T	T	T	T	T	T	T	T	T	T	T
S01_01934723	T/G	1	1934723	+	NA	NA	NA	NA	NA	NA	T	T	T	T	T	T	T	T	T	G	G	T	T	T	T	T	T	T	T	T	T	T	T	T	T	T	T	T	T	T	T	T	T	T	T	T	T	T	T
S01_01948386	G/A	1	1948386	+	NA	NA	NA	NA	NA	NA	G	G	G	G	G	A	R	G	A	G	G	A	G	G	G	G	G	G	A	G	G	G	G	G	G	G	G	G	G	R	G	G	G	G	G	G	A	G	G
S01_01966860	A/G	1	1966860	+	NA	NA	NA	NA	NA	NA	G	A	A	A	A	A	A	G	A	G	G	A	A	A	A	A	G	A	A	G	A	A	A	G	A	A	A	A	A	A	A	A	A	A	A	A	A	A	A
S01_01969997	C/T	1	1969997	+	NA	NA	NA	NA	NA	NA	T	C	C	C	C	C	Y	C	C	C	C	C	C	C	C	C	T	C	C	Y	C	C	C	C	C	C	C	C	C	C	C	C	C	C	C	C	C	C	C
S01_01970180	G/A	1	1970180	+	NA	NA	NA	NA	NA	NA	G	G	G	A	G	G	G	A	G	G	G	G	G	G	G	G	R	G	G	G	G	G	G	G	A	G	G	G	G	G	G	G	G	G	G	G	G	G	G
S01_01975467	A/C	1	1975467	+	NA	NA	NA	NA	NA	NA	C	A	A	A	A	A	A	C	A	C	C	A	A	A	A	A	C	A	A	C	A	A	A	C	A	A	A	A	A	A	A	A	A	A	A	A	A	A	A
S01_01977895	G/C	1	1977895	+	NA	NA	NA	NA	NA	NA	C	G	G	G	G	G	G	C	G	C	C	G	G	G	G	G	C	G	G	C	G	G	G	C	G	G	G	G	G	G	G	G	G	G	G	G	G	G	G
S01_01989264	C/T	1	1989264	+	NA	NA	NA	NA	NA	NA	T	C	C	C	C	C	C	T	C	Y	Y	C	C	C	C	C	T	C	C	T	C	C	C	T	C	C	C	C	C	C	C	C	C	C	C	C	C	C	C
S01_01989323	C/G	1	1989323	+	NA	NA	NA	NA	NA	NA	G	C	C	C	C	C	C	G	C	G	G	C	C	C	C	C	G	C	C	G	C	C	C	G	C	C	C	C	C	C	C	C	C	C	C	C	C	C	C
S01_01999069	G/A	1	1999069	+	NA	NA	NA	NA	NA	NA	A	G	G	G	G	G	G	A	G	G	G	G	G	G	G	G	A	G	G	A	G	G	G	A	G	G	G	G	G	G	G	G	G	G	G	G	G	G	G
S01_01999351	T/C	1	1999351	+	NA	NA	NA	NA	NA	NA	C	T	T	T	T	T	T	C	T	C	C	T	T	T	T	T	C	T	T	C	T	T	T	C	T	T	T	T	T	T	T	T	T	T	T	T	T	T	T
S01_02058827	G/A	1	2058827	+	NA	NA	NA	NA	NA	NA	A	G	G	G	G	G	G	A	G	A	A	G	G	G	G	G	A	G	G	A	G	G	G	A	G	G	G	G	G	G	G	G	G	G	G	G	G	G	G
S01_02065532	G/A	1	2065532	+	NA	NA	NA	NA	NA	NA	G	G	G	G	G	A	A	G	A	G	G	A	G	G	G	G	G	G	A	G	G	G	G	G	A	R	G	G	G	R	G	G	G	G	G	G	A	G	G
S01_02072326	T/G	1	2072326	+	NA	NA	NA	NA	NA	NA	T	T	T	T	T	G	G	T	G	G	G	G	G	G	G	T	T	G	G	T	T	T	T	T	T	G	G	G	G	G	T	G	T	K	G	T	G	G	G
S01_02072367	C/T	1	2072367	+	NA	NA	NA	NA	NA	NA	C	C	C	C	C	T	T	C	T	C	C	T	T	T	T	C	C	T	T	C	C	C	T	C	C	Y	T	T	T	C	C	T	C	T	T	C	T	T	T
S01_02074744	A/G	1	2074744	+	NA	NA	NA	NA	NA	NA	A	A	A	A	A	G	R	A	G	G	G	G	G	G	G	A	A	G	G	A	A	A	R	A	A	R	G	G	G	R	A	G	A	G	G	A	G	G	G
S01_02075969	T/C	1	2075969	+	NA	NA	NA	NA	NA	NA	T	T	T	T	T	C	C	T	C	C	C	C	C	C	C	T	T	C	C	T	T	T	T	T	T	Y	C	C	C	C	T	C	T	C	C	T	C	C	C
S01_02091385	T/C	1	2091385	+	NA	NA	NA	NA	NA	NA	T	T	T	T	T	T	T	T	T	C	C	T	T	T	T	T	T	T	T	T	T	T	T	T	T	T	T	T	T	T	T	T	T	T	T	T	T	T	T
S01_02107959	A/T	1	2107959	+	NA	NA	NA	NA	NA	NA	T	A	A	A	A	A	A	T	A	T	T	A	T	T	T	A	T	T	A	A	A	A	A	A	A	A	T	T	T	A	A	A	A	T	A	A	A	T	T
S01_02122019	A/T	1	2122019	+	NA	NA	NA	NA	NA	NA	A	A	A	A	A	T	T	A	T	T	T	T	A	A	A	A	A	A	T	A	A	A	A	A	A	T	A	A	A	W	A	A	A	T	A	A	T	A	A
S01_02131846	G/T	1	2131846	+	NA	NA	NA	NA	NA	NA	G	G	G	G	G	T	G	G	T	T	T	T	G	G	G	G	G	G	T	G	G	G	G	G	T	G	G	G	G	T	G	G	G	T	G	G	T	G	G
S01_02144700	C/A	1	2144700	+	NA	NA	NA	NA	NA	NA	C	C	C	C	C	A	M	C	A	A	C	A	C	C	C	C	C	C	A	C	C	C	C	C	C	C	C	C	C	A	C	C	C	A	C	C	A	C	C
S01_02154167	T/C	1	2154167	+	NA	NA	NA	NA	NA	NA	C	T	T	T	T	T	T	C	T	T	C	T	C	C	C	T	C	C	T	C	T	T	C	C	T	T	C	C	C	T	T	C	T	T	C	T	T	C	C
S01_02154332	A/C	1	2154332	+	NA	NA	NA	NA	NA	NA	C	A	A	A	A	A	A	C	A	A	C	A	C	C	C	A	C	C	A	C	A	A	C	C	A	A	C	C	C	A	A	C	A	A	C	A	A	C	C
S01_02154820	C/G	1	2154820	+	NA	NA	NA	NA	NA	NA	C	C	C	C	C	G	S	C	G	G	C	G	C	C	C	C	C	C	G	C	C	C	C	C	C	C	C	C	C	C	C	C	C	G	C	C	G	C	C
S01_02159142	C/A	1	2159142	+	NA	NA	NA	NA	NA	NA	C	A	A	A	A	C	C	C	C	C	C	C	C	C	C	A	C	C	C	C	A	A	C	C	A	A	C	C	C	C	A	C	A	C	C	A	C	C	C
S01_02159222	A/G	1	2159222	+	NA	NA	NA	NA	NA	NA	A	A	A	A	A	G	R	A	G	G	A	G	A	A	A	A	A	A	G	A	A	A	A	A	G	A	A	A	A	G	A	A	A	G	A	A	G	A	A
S01_02168945	A/C	1	2168945	+	NA	NA	NA	NA	NA	NA	A	A	A	A	A	C	C	A	C	C	A	C	A	A	A	A	A	A	C	A	A	A	A	A	C	A	A	A	A	C	A	A	A	C	A	A	C	A	A
S01_02169154	A/T	1	2169154	+	NA	NA	NA	NA	NA	NA	A	A	A	A	A	T	A	A	T	T	A	T	A	A	A	A	A	A	T	A	A	A	A	A	T	A	A	A	A	A	A	A	A	T	A	A	T	A	A
S01_02170344	C/T	1	2170344	+	NA	NA	NA	NA	NA	NA	T	C	C	C	C	C	C	T	C	C	T	C	T	T	T	C	T	T	C	T	C	C	C	T	C	C	T	T	T	C	C	T	C	C	T	C	C	T	T
S01_02170353	G/T	1	2170353	+	NA	NA	NA	NA	NA	NA	G	G	G	G	G	T	G	G	T	T	G	T	G	G	G	G	G	G	T	G	G	G	G	G	G	G	G	G	G	K	G	G	G	T	G	G	T	G	G
S01_02177451	T/A	1	2177451	+	NA	NA	NA	NA	NA	NA	T	T	T	T	T	A	W	T	A	A	T	A	T	T	T	T	T	T	A	T	T	T	T	T	A	T	T	T	T	A	T	T	T	A	T	T	A	T	T
S01_02178479	G/C	1	2178479	+	NA	NA	NA	NA	NA	NA	G	G	G	G	G	C	S	G	C	C	G	S	G	G	G	G	G	G	C	G	G	G	G	G	G	G	G	G	G	G	G	G	G	C	G	G	C	G	G
S01_02178483	C/A	1	2178483	+	NA	NA	NA	NA	NA	NA	C	C	C	C	C	A	M	C	A	A	C	M	C	C	C	C	C	C	A	C	C	C	C	C	C	C	C	C	C	C	C	C	C	A	C	C	A	C	C
S01_02203114	G/C	1	2203114	+	NA	NA	NA	NA	NA	NA	G	G	G	G	G	S	S	G	C	C	G	C	G	G	G	G	G	G	C	G	G	G	G	G	C	G	G	G	G	G	G	G	G	C	G	G	C	G	G
S01_02215052	C/G	1	2215052	+	NA	NA	NA	NA	NA	NA	G	C	C	C	C	C	C	G	C	C	C	C	G	G	G	C	G	G	C	G	C	C	C	G	C	C	G	G	G	C	C	G	C	C	G	C	C	G	G
S01_02219483	G/A	1	2219483	+	NA	NA	NA	NA	NA	NA	G	G	G	G	G	A	G	G	A	A	A	A	G	G	G	G	G	G	A	G	G	G	G	G	G	G	G	G	G	R	G	G	G	A	G	G	A	G	G
S01_02219565	C/T	1	2219565	+	NA	NA	NA	NA	NA	NA	C	C	C	C	C	T	T	C	T	T	T	T	C	C	C	C	C	C	T	C	C	C	C	C	C	C	C	C	C	T	C	C	C	T	C	C	T	C	C
S01_02224825	C/T	1	2224825	+	NA	NA	NA	NA	NA	NA	T	C	C	C	C	C	C	T	C	C	C	C	T	T	T	C	T	T	C	T	C	C	C	T	C	C	T	T	T	C	C	T	C	C	T	C	C	T	T
S01_02228168	G/A	1	2228168	+	NA	NA	NA	NA	NA	NA	A	G	G	G	G	G	G	A	R	G	G	G	A	A	A	G	A	A	G	A	G	G	G	A	G	G	A	A	A	G	G	A	G	G	A	G	G	A	A
S01_02242325	A/G	1	2242325	+	NA	NA	NA	NA	NA	NA	A	A	A	A	A	G	G	A	G	G	G	G	A	A	A	A	A	A	G	A	A	A	A	A	A	A	A	A	A	G	A	A	A	G	A	A	G	A	A
S01_02242347	A/G	1	2242347	+	NA	NA	NA	NA	NA	NA	A	A	A	A	A	G	G	A	G	G	G	G	A	A	A	A	A	A	G	A	A	A	A	A	A	A	A	A	A	G	A	A	A	G	A	A	G	A	A
S01_02242400	T/C	1	2242400	+	NA	NA	NA	NA	NA	NA	T	T	T	T	T	C	Y	T	C	C	C	C	T	T	T	T	T	T	C	T	T	T	T	T	T	Y	T	T	T	Y	T	T	T	C	T	T	C	T	T
S01_02242415	C/A	1	2242415	+	NA	NA	NA	NA	NA	NA	C	C	C	C	C	A	M	C	A	A	A	A	C	C	C	C	C	C	A	C	C	C	C	C	C	M	C	C	C	M	C	C	C	A	C	C	A	C	C
S01_02249761	A/G	1	2249761	+	NA	NA	NA	NA	NA	NA	A	A	A	A	A	G	R	A	G	G	R	G	A	A	A	A	A	A	G	A	A	A	A	A	R	R	A	A	A	G	A	A	A	G	A	A	G	A	A
S01_02250836	G/A	1	2250836	+	NA	NA	NA	NA	NA	NA	G	G	G	G	G	A	R	G	A	A	A	A	G	G	G	G	G	G	A	G	G	G	G	G	G	A	G	G	G	G	G	G	G	A	G	G	A	G	G
S01_02250853	C/A	1	2250853	+	NA	NA	NA	NA	NA	NA	C	C	C	C	C	A	C	C	A	A	A	A	C	C	C	C	C	C	A	C	C	C	C	C	C	M	C	C	C	C	C	C	C	A	C	C	A	C	C
S01_02250861	T/A	1	2250861	+	NA	NA	NA	NA	NA	NA	T	T	T	T	T	A	T	T	A	A	A	A	T	T	T	T	T	T	A	T	T	T	T	T	T	W	T	T	T	T	T	T	T	A	T	T	A	T	T
S01_02261627	C/A	1	2261627	+	NA	NA	NA	NA	NA	NA	A	C	C	C	C	C	C	A	C	C	C	C	A	C	A	C	A	A	C	A	C	C	C	M	C	C	A	A	A	C	C	M	C	C	A	C	C	A	A
S01_02261628	T/C	1	2261628	+	NA	NA	NA	NA	NA	NA	C	T	T	T	T	T	T	C	T	T	T	T	C	C	C	T	C	C	T	C	T	T	T	C	T	T	C	C	C	T	T	C	T	T	C	T	T	C	C
S01_02261631	A/G	1	2261631	+	NA	NA	NA	NA	NA	NA	G	A	A	A	A	A	A	G	A	A	A	A	G	G	G	A	G	G	A	G	A	A	A	G	A	A	G	G	G	A	A	G	A	A	G	A	A	G	G
S01_02261639	G/C	1	2261639	+	NA	NA	NA	NA	NA	NA	G	G	G	G	G	C	G	G	C	C	C	C	G	G	G	G	G	G	C	G	G	G	G	G	G	G	G	G	G	S	G	G	G	C	G	G	C	G	G
S01_02261642	C/G	1	2261642	+	NA	NA	NA	NA	NA	NA	G	C	C	C	C	C	C	G	C	C	C	C	G	G	G	C	G	G	C	G	C	C	C	G	C	C	G	G	G	C	C	G	C	C	G	C	C	G	G
S01_02261644	C/G	1	2261644	+	NA	NA	NA	NA	NA	NA	G	C	C	C	C	C	C	G	C	C	C	C	G	G	G	C	G	G	C	G	C	C	C	G	C	C	G	G	G	C	C	G	C	C	G	C	C	G	G
S01_02261711	C/T	1	2261711	+	NA	NA	NA	NA	NA	NA	T	C	C	C	C	C	C	T	C	C	C	C	T	T	T	C	T	T	C	T	C	C	C	T	C	C	T	T	T	C	C	T	C	C	T	C	C	T	T
S01_02266252	G/C	1	2266252	+	NA	NA	NA	NA	NA	NA	G	G	G	G	G	C	S	G	C	C	S	C	G	G	G	G	G	G	C	G	G	G	G	G	G	C	G	G	G	S	G	G	G	G	G	G	C	G	G
S01_02271313	T/C	1	2271313	+	NA	NA	NA	NA	NA	NA	T	T	T	T	T	C	T	T	C	C	C	C	T	T	T	T	T	T	C	T	T	T	T	T	T	T	T	T	T	C	T	T	T	C	T	T	C	T	T
S01_02278473	G/C	1	2278473	+	NA	NA	NA	NA	NA	NA	G	G	G	G	G	C	S	G	C	C	C	C	G	G	G	G	G	G	C	G	G	G	G	G	G	G	G	G	G	S	G	G	G	G	G	G	C	G	G
S01_02278556	T/C	1	2278556	+	NA	NA	NA	NA	NA	NA	T	T	T	T	T	C	T	T	C	C	C	C	T	T	T	T	T	T	C	T	T	T	T	T	T	T	T	T	T	C	T	T	T	C	T	T	C	T	T
S01_02294711	A/C	1	2294711	+	NA	NA	NA	NA	NA	NA	A	A	A	A	A	C	M	A	C	C	C	C	A	A	A	A	A	A	C	A	A	A	A	A	A	A	A	A	A	A	A	A	A	C	A	A	C	A	A
S01_02296920	C/T	1	2296920	+	NA	NA	NA	NA	NA	NA	C	C	C	C	C	T	T	C	T	T	T	T	C	C	C	C	C	C	T	C	C	C	C	C	Y	C	C	C	C	C	C	C	C	C	C	C	T	C	C
S01_02309200	C/T	1	2309200	+	NA	NA	NA	NA	NA	NA	C	T	T	T	T	C	C	C	C	C	C	C	C	C	C	T	C	T	C	C	T	T	C	C	Y	T	C	C	C	T	T	C	T	C	C	T	C	C	C
S01_02329292	C/T	1	2329292	+	NA	NA	NA	NA	NA	NA	T	C	C	C	C	C	C	T	C	C	C	C	T	T	T	C	T	T	C	T	C	C	T	T	C	C	T	T	T	C	C	T	C	C	T	C	C	T	T
S01_02329321	G/A	1	2329321	+	NA	NA	NA	NA	NA	NA	G	G	G	G	G	A	R	G	A	A	A	A	G	G	G	G	G	G	A	G	G	G	G	G	R	G	G	G	G	A	G	G	G	A	G	G	A	G	G
S01_02329331	A/T	1	2329331	+	NA	NA	NA	NA	NA	NA	T	A	A	A	A	A	A	T	A	A	A	A	T	T	T	A	T	T	A	T	A	A	T	T	A	A	T	T	T	A	A	T	A	A	T	A	A	T	T
S01_02329400	G/A	1	2329400	+	NA	NA	NA	NA	NA	NA	G	G	G	G	G	A	A	G	A	A	A	A	G	G	G	G	G	G	A	G	G	G	G	G	R	G	G	G	G	R	G	G	G	A	G	G	A	G	G
S01_02329443	C/A	1	2329443	+	NA	NA	NA	NA	NA	NA	A	C	C	C	C	C	C	A	C	C	C	C	A	A	A	C	A	A	C	C	C	C	A	C	C	C	A	A	A	C	C	A	C	C	A	C	C	A	A
S01_02347496	A/G	1	2347496	+	NA	NA	NA	NA	NA	NA	A	A	A	A	A	G	G	A	G	G	G	G	A	A	A	A	A	A	G	A	A	A	A	A	A	A	A	A	A	R	A	A	A	A	A	A	G	A	A
S01_02369044	G/C	1	2369044	+	NA	NA	NA	NA	NA	NA	G	G	G	G	G	C	G	G	C	C	C	C	G	G	G	G	G	G	C	G	G	G	G	G	S	G	G	G	G	C	G	G	G	C	G	G	C	G	G
S01_02372617	G/T	1	2372617	+	NA	NA	NA	NA	NA	NA	G	G	G	G	G	T	G	G	T	T	T	T	G	G	G	G	G	G	T	G	G	G	G	G	K	G	G	G	G	G	G	G	G	T	G	G	T	G	G
S01_02375066	G/A	1	2375066	+	NA	NA	NA	NA	NA	NA	A	G	G	G	G	G	G	A	G	G	G	G	A	A	G	G	A	A	G	A	G	G	A	A	G	G	A	A	A	G	G	G	G	G	A	G	G	A	A
S01_02396828	G/T	1	2396828	+	NA	NA	NA	NA	NA	NA	G	T	T	T	T	G	G	G	G	G	G	G	G	G	G	T	G	G	G	G	T	T	G	G	T	T	G	G	G	G	T	T	T	G	G	T	G	G	G
S01_02476510	T/C	1	2476510	+	NA	NA	NA	NA	NA	NA	C	T	T	T	T	T	T	C	T	T	T	T	C	C	C	T	C	C	T	C	T	T	T	C	T	T	C	C	C	T	T	T	T	C	C	T	T	C	C
S01_02476520	G/A	1	2476520	+	NA	NA	NA	NA	NA	NA	G	G	G	G	G	R	G	G	G	R	G	G	G	G	G	G	G	G	R	G	G	G	G	G	R	G	G	G	G	G	G	G	G	G	G	G	R	G	G
S01_02501954	C/T	1	2501954	+	NA	NA	NA	NA	NA	NA	C	T	T	T	T	C	C	C	C	C	C	C	C	C	C	T	C	C	C	C	T	T	C	C	Y	T	C	C	C	T	T	T	T	C	C	T	C	C	C
S01_02501960	C/T	1	2501960	+	NA	NA	NA	NA	NA	NA	C	T	T	T	T	C	T	C	C	C	C	C	C	C	C	T	C	C	C	C	T	T	C	C	T	T	C	C	C	T	T	T	T	C	C	T	C	C	C
S01_02502053	G/A	1	2502053	+	NA	NA	NA	NA	NA	NA	G	G	G	G	G	A	G	G	A	A	A	A	G	G	G	G	G	G	A	G	G	G	G	G	R	G	G	G	G	G	G	G	G	G	G	G	A	G	G
S01_02502057	A/G	1	2502057	+	NA	NA	NA	NA	NA	NA	G	A	A	A	A	A	A	G	A	A	A	A	G	G	G	A	G	G	A	G	A	A	G	G	A	A	G	G	G	A	A	A	A	G	G	A	A	G	G
S01_02515318	G/C	1	2515318	+	NA	NA	NA	NA	NA	NA	C	G	G	G	G	G	G	C	G	G	G	G	C	G	C	G	C	C	G	C	G	G	C	C	G	G	C	C	C	G	G	G	G	G	S	G	G	C	C
S01_02520653	G/C	1	2520653	+	NA	NA	NA	NA	NA	NA	G	G	G	G	G	G	S	G	C	C	C	C	G	G	G	G	G	G	C	G	G	G	G	G	G	G	G	G	G	C	G	G	G	G	G	G	S	G	G
S01_02535358	G/T	1	2535358	+	NA	NA	NA	NA	NA	NA	T	G	G	G	G	K	K	T	T	T	T	G	T	G	G	G	T	T	T	G	G	G	T	G	G	G	T	T	T	T	G	G	G	G	G	G	K	T	G
S01_02540607	C/T	1	2540607	+	NA	NA	NA	NA	NA	NA	C	T	T	C	T	C	C	C	C	C	C	C	C	C	T	T	C	C	C	C	T	T	Y	C	Y	T	C	C	C	T	Y	T	T	C	C	T	C	C	C
S01_02552713	G/A	1	2552713	+	NA	NA	NA	NA	NA	NA	G	G	G	G	G	G	G	G	G	G	G	G	G	A	G	G	G	G	G	A	G	G	R	A	G	G	G	G	G	G	G	G	G	G	A	G	G	G	A
S01_02570498	A/G	1	2570498	+	NA	NA	NA	NA	NA	NA	A	A	A	A	A	A	A	A	A	A	A	A	A	G	A	A	A	A	A	G	A	A	A	G	A	A	A	A	A	A	A	A	A	G	G	A	A	A	G
S01_02575670	C/T	1	2575670	+	NA	NA	NA	NA	NA	NA	C	C	C	C	C	C	C	C	C	C	C	C	C	T	C	C	C	C	C	T	C	C	T	T	C	C	C	C	C	C	C	C	C	T	T	C	C	C	T
S01_02578184	A/G	1	2578184	+	NA	NA	NA	NA	NA	NA	A	A	A	A	A	A	A	A	A	A	A	A	A	G	A	A	A	A	A	G	A	A	R	G	A	A	A	A	A	A	A	A	A	G	G	A	A	A	G
S01_02578206	G/A	1	2578206	+	NA	NA	NA	NA	NA	NA	A	G	G	G	G	A	A	A	A	A	A	A	A	G	G	G	A	A	A	G	G	G	G	G	G	G	A	A	A	G	G	G	G	G	G	G	A	A	G
S01_02578224	G/C	1	2578224	+	NA	NA	NA	NA	NA	NA	G	G	G	G	G	G	G	G	G	G	G	G	G	C	G	G	G	G	G	C	G	G	G	C	G	G	G	G	G	G	G	G	G	G	C	G	G	G	C
S01_02580148	C/T	1	2580148	+	NA	NA	NA	NA	NA	NA	C	C	C	C	C	C	C	C	C	C	C	C	C	T	C	C	C	C	C	T	C	C	Y	T	C	C	C	C	C	C	C	C	C	C	T	C	C	C	T
S01_02585393	A/G	1	2585393	+	NA	NA	NA	NA	NA	NA	G	A	A	A	A	G	G	G	G	G	G	G	G	A	A	A	G	G	G	A	A	A	A	A	A	R	G	G	G	G	A	A	A	G	A	A	G	G	A
S01_02585407	A/G	1	2585407	+	NA	NA	NA	NA	NA	NA	G	A	A	A	A	G	G	G	G	G	G	G	G	A	A	A	G	G	G	A	A	A	A	A	A	R	G	G	G	G	A	A	A	G	A	A	G	G	A
S01_02585411	G/C	1	2585411	+	NA	NA	NA	NA	NA	NA	G	C	C	C	C	G	G	G	G	G	G	G	G	G	C	C	G	G	G	G	C	C	G	G	C	S	G	G	G	G	C	C	C	G	G	C	G	G	G
S01_02585414	C/A	1	2585414	+	NA	NA	NA	NA	NA	NA	A	C	C	C	C	A	A	A	A	A	A	A	A	C	C	C	A	A	A	C	C	C	C	C	C	M	A	A	A	A	C	C	C	A	C	C	A	A	C
S01_02585418	C/A	1	2585418	+	NA	NA	NA	NA	NA	NA	C	C	C	C	C	C	C	C	C	C	C	C	C	A	C	C	C	C	C	A	C	C	A	A	C	C	C	C	C	C	C	C	C	C	A	C	C	C	A
S01_02585420	G/C	1	2585420	+	NA	NA	NA	NA	NA	NA	C	G	G	G	G	C	C	C	C	C	C	C	C	G	G	G	C	C	C	G	G	G	G	G	G	S	C	C	C	C	G	G	G	C	G	G	C	C	G
S01_02585423	C/G	1	2585423	+	NA	NA	NA	NA	NA	NA	G	C	C	C	C	G	G	G	G	G	G	G	G	C	C	C	G	G	G	C	C	C	C	C	C	S	G	G	G	G	C	C	C	G	C	C	G	G	C
S01_02585473	G/A	1	2585473	+	NA	NA	NA	NA	NA	NA	A	G	G	G	G	A	A	A	A	A	A	A	A	G	G	G	A	A	A	G	G	G	G	G	G	R	A	A	A	A	G	G	G	G	G	G	A	A	G
S01_02585610	C/A	1	2585610	+	NA	NA	NA	NA	NA	NA	C	A	A	A	A	C	C	C	C	C	C	C	C	C	A	A	C	C	C	C	A	A	M	C	A	M	C	C	C	C	A	A	A	C	C	A	C	C	C
S01_02585632	C/T	1	2585632	+	NA	NA	NA	NA	NA	NA	T	C	C	C	C	T	T	T	T	T	T	T	T	C	C	C	T	T	T	C	C	C	C	C	Y	Y	T	T	T	T	C	C	C	C	C	C	T	T	C
S01_02585653	A/C	1	2585653	+	NA	NA	NA	NA	NA	NA	C	A	A	A	A	C	C	C	C	C	C	C	C	A	A	A	C	C	C	A	A	A	A	A	M	M	C	C	C	C	A	A	A	A	A	A	C	C	A
S01_02585753	A/G	1	2585753	+	NA	NA	NA	NA	NA	NA	A	G	G	G	G	A	A	A	A	A	A	A	A	A	G	G	A	A	A	A	G	G	A	A	G	A	A	A	A	G	G	G	G	R	A	G	A	A	A
S01_02587587	A/G	1	2587587	+	NA	NA	NA	NA	NA	NA	A	G	G	G	G	A	A	A	A	A	A	A	A	A	G	G	A	A	A	A	G	G	R	A	G	R	A	A	A	A	G	G	G	A	A	G	A	A	A
S01_02592129	G/A	1	2592129	+	NA	NA	NA	NA	NA	NA	G	A	A	A	A	G	R	G	G	G	G	G	G	G	A	A	G	G	G	G	A	A	G	G	A	G	G	G	G	R	A	A	A	A	G	A	G	G	G
S01_02592147	T/C	1	2592147	+	NA	NA	NA	NA	NA	NA	T	C	C	C	C	T	Y	T	T	T	T	T	T	T	C	C	T	T	T	T	C	C	T	T	C	T	T	T	T	Y	C	C	C	C	T	C	T	T	T
S01_02608967	G/A	1	2608967	+	NA	NA	NA	NA	NA	NA	A	G	G	G	G	A	R	A	A	A	A	A	A	G	G	G	A	A	A	G	G	G	G	G	G	R	A	A	A	R	G	G	G	G	G	G	A	A	G
S01_02608985	G/A	1	2608985	+	NA	NA	NA	NA	NA	NA	G	G	G	G	G	G	G	G	G	G	G	G	G	A	G	G	G	G	G	A	G	G	R	A	G	G	G	G	G	G	G	G	G	A	A	G	G	G	A
S01_02616125	T/G	1	2616125	+	NA	NA	NA	NA	NA	NA	T	T	T	T	T	T	T	T	T	T	T	T	T	G	T	T	T	T	T	G	T	T	K	G	T	T	T	T	T	T	T	T	T	T	G	T	T	T	G
S01_02653795	G/A	1	2653795	+	NA	NA	NA	NA	NA	NA	A	G	G	G	G	A	R	A	A	A	A	A	A	G	G	G	A	A	A	G	G	G	G	G	G	R	A	A	A	R	G	G	G	G	G	G	A	A	G
S01_02663714	G/A	1	2663714	+	NA	NA	NA	NA	NA	NA	G	A	A	A	A	G	G	G	G	G	G	G	G	G	A	A	G	G	G	G	A	A	R	G	A	A	G	G	G	G	A	A	A	G	G	A	G	G	G
S01_02663717	C/T	1	2663717	+	NA	NA	NA	NA	NA	NA	T	C	C	C	C	T	T	T	T	T	T	T	T	C	C	C	T	T	T	C	C	C	C	C	C	C	T	T	T	T	C	C	C	C	C	C	T	T	C
S01_02664684	C/G	1	2664684	+	NA	NA	NA	NA	NA	NA	C	C	C	C	C	C	C	C	C	C	C	C	C	G	C	C	C	C	C	G	C	C	S	G	C	C	C	C	C	C	C	C	C	G	G	C	C	C	G
S01_02669482	C/T	1	2669482	+	NA	NA	NA	NA	NA	NA	T	C	C	C	C	T	T	T	T	T	T	T	T	C	C	C	T	T	T	C	C	C	C	C	C	C	T	T	T	Y	C	C	C	C	C	C	T	T	C
S01_02686896	G/A	1	2686896	+	NA	NA	NA	NA	NA	NA	A	G	G	G	G	A	G	A	A	A	A	A	A	G	G	G	A	A	A	A	G	G	G	A	G	R	A	A	A	A	G	G	G	A	A	G	A	A	G
S01_02691222	C/T	1	2691222	+	NA	NA	NA	NA	NA	NA	T	C	C	C	C	T	Y	T	T	T	T	T	T	C	C	C	T	T	T	T	C	C	C	T	C	C	T	T	T	C	C	C	C	T	T	C	T	T	C
S01_02691249	T/G	1	2691249	+	NA	NA	NA	NA	NA	NA	G	T	T	T	T	G	K	G	G	G	G	G	G	T	T	T	G	G	G	G	T	T	T	G	T	T	G	G	G	T	T	T	T	G	G	T	G	G	T
S01_02691376	G/A	1	2691376	+	NA	NA	NA	NA	NA	NA	A	G	G	G	G	A	R	A	A	A	A	A	A	G	G	G	A	A	A	A	G	G	G	A	G	R	A	A	A	G	G	G	G	A	A	G	A	A	G
S01_02691397	A/G	1	2691397	+	NA	NA	NA	NA	NA	NA	G	A	A	A	A	G	R	G	G	G	G	G	G	A	A	A	G	G	G	G	A	A	A	G	A	A	G	G	G	G	A	A	A	G	G	A	G	G	A
S01_02691402	C/T	1	2691402	+	NA	NA	NA	NA	NA	NA	T	C	C	C	C	T	Y	T	T	T	T	T	T	C	C	C	T	T	T	T	C	C	C	T	C	C	T	T	T	T	C	C	C	T	T	C	T	T	C
S01_02691445	C/T	1	2691445	+	NA	NA	NA	NA	NA	NA	T	C	C	C	C	T	Y	T	T	T	T	T	T	C	C	C	T	T	T	T	C	C	C	T	C	C	T	T	T	T	C	C	C	T	T	C	T	T	C
S01_02691496	A/G	1	2691496	+	NA	NA	NA	NA	NA	NA	G	A	A	A	A	G	A	G	G	G	G	G	G	A	A	A	G	G	G	G	A	A	A	G	R	R	G	G	G	G	A	A	A	G	G	A	G	G	A
S01_02691549	G/T	1	2691549	+	NA	NA	NA	NA	NA	NA	T	G	G	G	G	T	G	T	T	T	T	T	T	G	G	G	T	T	T	T	G	G	G	T	K	K	T	T	T	T	G	G	G	T	T	G	T	T	G
S01_02691577	G/A	1	2691577	+	NA	NA	NA	NA	NA	NA	A	G	G	G	G	A	R	A	A	A	A	A	A	G	G	G	A	A	A	A	G	G	G	A	G	R	A	A	A	A	G	G	G	A	A	G	A	A	G
S01_02691619	A/T	1	2691619	+	NA	NA	NA	NA	NA	NA	T	A	A	A	A	T	W	T	T	T	T	T	T	A	A	A	T	T	T	T	A	A	A	T	A	W	T	T	T	T	A	A	A	T	T	A	T	T	A
S01_02691681	T/C	1	2691681	+	NA	NA	NA	NA	NA	NA	C	T	T	T	T	C	C	C	C	C	C	C	C	T	T	T	C	C	C	C	T	T	C	C	T	C	C	C	C	Y	T	T	T	C	C	T	C	C	T
S01_02691692	G/A	1	2691692	+	NA	NA	NA	NA	NA	NA	A	G	G	G	G	A	A	A	A	A	A	A	A	G	G	G	A	A	A	A	G	G	A	A	G	A	A	A	A	R	G	G	G	A	A	G	A	A	G
S01_02691752	C/T	1	2691752	+	NA	NA	NA	NA	NA	NA	T	C	C	C	C	T	Y	T	T	T	T	T	T	C	C	C	T	T	T	T	C	C	T	T	T	C	T	T	T	T	C	C	C	T	T	C	T	T	C
S01_02703408	G/A	1	2703408	+	NA	NA	NA	NA	NA	NA	A	G	G	G	G	A	R	A	A	A	A	A	A	G	G	G	A	A	A	G	G	G	G	G	G	G	A	A	A	A	G	G	G	A	G	G	A	A	G
S01_02717785	C/G	1	2717785	+	NA	NA	NA	NA	NA	NA	G	C	C	C	C	G	S	G	G	G	G	G	G	C	C	C	G	G	G	C	C	C	C	C	C	C	G	G	G	G	C	C	C	C	C	C	G	G	C
S01_02777151	C/A	1	2777151	+	NA	NA	NA	NA	NA	NA	C	C	C	C	C	A	M	C	A	A	A	A	C	C	C	C	C	C	A	C	C	C	A	C	M	A	C	C	A	C	C	C	C	A	A	C	A	C	C
S01_02777154	A/G	1	2777154	+	NA	NA	NA	NA	NA	NA	A	A	A	A	A	G	R	A	G	G	G	G	A	A	A	A	A	A	G	A	A	A	G	A	R	G	A	A	G	A	A	A	A	G	G	A	G	A	A
S01_02777173	T/G	1	2777173	+	NA	NA	NA	NA	NA	NA	T	T	T	T	T	G	K	T	G	G	G	G	T	T	T	T	T	T	G	T	T	T	G	T	K	G	T	T	G	T	T	T	T	G	G	T	G	T	T
S01_02777196	C/T	1	2777196	+	NA	NA	NA	NA	NA	NA	C	C	C	C	C	T	Y	C	T	T	T	T	C	C	C	C	C	C	T	C	C	C	T	C	Y	T	C	C	T	C	C	C	C	T	T	C	T	C	C
S01_02783334	C/T	1	2783334	+	NA	NA	NA	NA	NA	NA	C	C	C	C	C	T	T	C	T	T	T	T	C	C	C	C	C	C	T	C	C	C	T	C	Y	T	C	C	T	T	C	C	C	T	T	C	T	C	C
S01_02790673	G/T	1	2790673	+	NA	NA	NA	NA	NA	NA	G	G	G	G	G	T	G	G	T	T	T	T	G	G	G	G	G	G	T	G	G	G	G	G	G	G	G	G	T	G	G	G	G	T	G	G	T	G	G
S01_02790705	C/A	1	2790705	+	NA	NA	NA	NA	NA	NA	C	C	C	C	C	A	C	C	A	A	A	A	C	C	C	C	C	C	A	C	C	C	C	C	C	C	C	C	A	M	C	C	C	A	C	C	A	C	C
S01_02790816	C/T	1	2790816	+	NA	NA	NA	NA	NA	NA	C	C	C	C	C	T	T	C	T	T	T	T	C	C	C	C	C	C	T	C	C	C	T	C	C	Y	C	C	T	T	C	C	C	T	T	C	T	C	C
S01_02803270	C/A	1	2803270	+	NA	NA	NA	NA	NA	NA	C	C	C	C	C	A	A	C	A	A	A	A	C	C	C	C	C	C	A	C	C	C	C	C	M	C	C	C	A	M	C	C	C	A	C	C	A	C	C
S01_02811467	C/T	1	2811467	+	NA	NA	NA	NA	NA	NA	C	C	C	C	C	T	C	C	T	T	T	T	C	C	C	C	C	C	T	C	C	C	T	C	C	C	C	C	T	C	C	C	C	T	T	C	T	C	C
S01_02811638	G/C	1	2811638	+	NA	NA	NA	NA	NA	NA	G	G	G	G	G	C	C	G	C	C	C	C	G	G	G	G	G	G	C	G	G	G	G	G	S	G	G	G	C	G	G	G	G	C	C	G	C	G	G
S01_02811644	G/A	1	2811644	+	NA	NA	NA	NA	NA	NA	G	G	G	G	G	A	A	G	A	A	A	A	G	G	G	G	G	G	A	G	G	G	G	G	R	G	G	G	A	G	G	G	G	A	G	G	A	G	G
S01_02811651	C/T	1	2811651	+	NA	NA	NA	NA	NA	NA	C	C	C	C	C	T	T	C	T	T	T	T	C	C	C	C	C	C	T	C	C	C	C	C	Y	C	C	C	T	C	C	C	C	T	T	C	T	C	C
S01_02811814	C/T	1	2811814	+	NA	NA	NA	NA	NA	NA	C	C	C	C	C	T	T	C	T	T	T	T	C	C	C	C	C	C	T	C	C	C	Y	C	Y	C	C	C	T	T	C	C	C	C	C	C	T	C	C
S01_02814553	C/T	1	2814553	+	NA	NA	NA	NA	NA	NA	C	C	C	C	C	T	T	C	T	T	T	T	C	C	C	C	C	C	T	C	C	C	C	C	Y	C	C	C	T	Y	C	C	C	T	C	C	T	C	C
S01_02814561	A/T	1	2814561	+	NA	NA	NA	NA	NA	NA	A	A	A	A	A	T	T	A	T	T	T	T	A	A	A	A	A	A	T	A	A	A	A	A	W	A	A	A	T	T	A	A	A	T	T	A	T	A	A
S01_02814610	G/A	1	2814610	+	NA	NA	NA	NA	NA	NA	G	G	G	G	G	A	G	G	A	A	A	A	G	G	G	G	G	G	A	G	G	G	A	G	R	A	G	G	A	A	G	G	G	A	A	G	A	G	G
S01_02815385	T/C	1	2815385	+	NA	NA	NA	NA	NA	NA	T	T	T	T	T	C	C	T	C	C	C	C	T	T	T	T	T	T	C	T	T	T	T	T	Y	Y	T	T	C	Y	T	T	T	C	T	T	C	T	T
S01_02815390	C/T	1	2815390	+	NA	NA	NA	NA	NA	NA	C	C	C	C	C	T	T	C	T	T	T	T	C	C	C	C	C	C	T	C	C	C	C	C	Y	Y	C	C	T	Y	C	C	C	T	T	C	T	C	C
S01_02815420	A/T	1	2815420	+	NA	NA	NA	NA	NA	NA	A	A	A	A	A	T	T	A	T	T	T	T	A	A	A	A	A	A	T	A	A	A	A	A	W	W	A	A	T	W	A	A	A	T	A	A	T	A	A
S01_02815580	C/G	1	2815580	+	NA	NA	NA	NA	NA	NA	C	C	C	C	C	G	C	C	G	G	G	G	C	C	C	C	C	C	G	C	C	C	C	C	C	C	C	C	G	G	C	C	C	G	G	C	G	C	C
S01_02818087	G/C	1	2818087	+	NA	NA	NA	NA	NA	NA	G	G	G	G	G	C	C	G	C	C	C	C	G	G	G	G	G	G	C	G	G	G	G	G	G	S	G	G	C	S	G	G	G	C	C	G	C	G	G
S01_02829374	G/A	1	2829374	+	NA	NA	NA	NA	NA	NA	G	G	G	G	G	G	G	G	A	G	G	G	G	G	G	R	G	G	G	G	G	G	G	G	G	G	G	G	G	G	R	G	G	A	G	G	G	G	G
S01_02833281	A/G	1	2833281	+	NA	NA	NA	NA	NA	NA	A	A	A	A	A	G	G	A	G	G	G	G	A	A	A	A	A	A	G	A	A	A	A	A	A	R	A	A	G	R	A	A	A	G	A	A	G	A	A
S01_02833350	A/G	1	2833350	+	NA	NA	NA	NA	NA	NA	A	A	A	A	A	G	G	A	G	G	G	G	A	A	A	A	A	A	G	A	A	A	A	A	A	A	A	A	G	R	A	A	A	G	A	A	G	A	A
S01_02833353	T/A	1	2833353	+	NA	NA	NA	NA	NA	NA	T	T	T	T	T	A	A	T	A	A	A	A	T	T	T	T	T	T	A	T	T	T	T	T	T	T	T	T	A	W	T	T	T	A	T	T	A	T	T
S01_02840176	G/T	1	2840176	+	NA	NA	NA	NA	NA	NA	G	G	G	G	G	T	T	G	T	T	T	T	G	G	G	G	G	G	T	G	G	G	G	G	K	G	G	G	T	G	G	G	G	T	G	G	T	G	G
S01_02840204	G/A	1	2840204	+	NA	NA	NA	NA	NA	NA	G	G	G	G	G	A	A	G	A	A	A	A	G	G	G	G	G	G	A	G	G	G	G	G	R	G	G	G	A	G	G	G	G	A	G	G	A	G	G
S01_02840208	G/C	1	2840208	+	NA	NA	NA	NA	NA	NA	G	G	G	G	G	C	C	G	C	C	C	C	G	G	G	G	G	G	C	G	G	G	G	G	S	G	G	G	C	G	G	G	G	C	G	G	C	G	G
S01_02840674	T/C	1	2840674	+	NA	NA	NA	NA	NA	NA	T	T	T	T	T	C	Y	T	C	C	C	C	T	T	T	T	T	T	C	T	T	T	T	T	T	T	T	T	C	C	T	T	T	C	T	T	C	T	T
S01_02848187	T/C	1	2848187	+	NA	NA	NA	NA	NA	NA	T	T	T	T	T	C	C	T	C	C	C	C	T	T	T	T	T	T	C	T	T	T	T	T	Y	T	T	T	C	C	T	T	T	C	C	T	C	T	T
S01_02848235	C/T	1	2848235	+	NA	NA	NA	NA	NA	NA	C	C	C	C	C	T	Y	C	T	T	T	T	C	C	C	C	C	C	T	C	C	C	C	C	Y	Y	C	C	T	T	C	C	C	T	C	C	T	C	C
S01_02848743	T/C	1	2848743	+	NA	NA	NA	NA	NA	NA	T	T	T	T	T	C	Y	T	C	C	C	C	T	T	T	T	T	T	C	T	T	T	C	T	T	C	T	T	C	C	T	T	T	C	C	T	C	T	T
S01_02878795	A/G	1	2878795	+	NA	NA	NA	NA	NA	NA	A	A	A	A	A	G	R	A	G	G	G	G	A	A	A	A	A	A	G	A	A	A	A	A	A	R	A	A	G	G	A	A	A	G	A	A	G	A	A
S01_02885468	A/G	1	2885468	+	NA	NA	NA	NA	NA	NA	A	A	A	A	A	G	A	A	G	G	G	G	A	A	A	A	A	A	G	A	A	A	A	A	A	A	A	A	G	G	A	A	A	G	A	A	G	A	A
S01_02885521	T/C	1	2885521	+	NA	NA	NA	NA	NA	NA	T	T	T	T	T	C	Y	T	C	C	C	C	T	T	T	T	T	T	C	T	T	T	T	T	T	Y	T	T	C	C	T	T	T	T	T	T	C	T	T
S01_02885538	G/C	1	2885538	+	NA	NA	NA	NA	NA	NA	G	G	G	G	G	C	S	G	C	C	C	C	G	G	G	G	G	G	C	G	G	G	G	G	G	S	G	G	C	C	G	G	G	S	G	G	C	G	G
S01_02885601	C/T	1	2885601	+	NA	NA	NA	NA	NA	NA	C	C	C	C	C	T	T	C	T	T	T	T	C	C	C	C	C	C	T	C	C	C	C	C	C	C	C	C	T	T	C	C	C	T	C	C	T	C	C
S01_02885624	A/G	1	2885624	+	NA	NA	NA	NA	NA	NA	A	A	A	A	A	G	G	A	G	G	G	G	A	A	A	A	A	A	G	A	A	A	A	A	A	A	A	A	G	G	A	A	A	G	A	A	G	A	A
S01_02885628	C/G	1	2885628	+	NA	NA	NA	NA	NA	NA	C	C	C	C	C	G	G	C	G	G	G	G	C	C	C	C	C	C	G	C	C	C	C	C	C	C	C	C	G	G	C	C	C	G	C	C	G	C	C
S01_02885633	G/A	1	2885633	+	NA	NA	NA	NA	NA	NA	G	G	G	G	G	A	A	G	A	A	A	A	G	G	G	G	G	G	A	G	G	G	G	G	G	G	G	G	A	A	G	G	G	A	G	G	A	G	G
S01_02885647	C/G	1	2885647	+	NA	NA	NA	NA	NA	NA	C	C	C	C	C	G	G	C	G	G	G	G	C	C	C	C	C	C	G	C	C	C	C	C	C	C	C	C	G	G	C	C	C	G	C	C	G	C	C
S01_02885651	G/A	1	2885651	+	NA	NA	NA	NA	NA	NA	G	G	G	G	G	A	A	G	A	A	A	A	G	G	G	G	G	G	A	G	G	G	G	G	G	G	G	G	A	A	G	G	G	A	G	G	A	G	G
S01_02886043	C/A	1	2886043	+	NA	NA	NA	NA	NA	NA	C	C	C	C	C	A	C	C	A	A	A	A	C	C	C	C	C	C	A	C	C	C	C	C	M	C	C	C	A	C	C	C	C	A	C	C	A	C	C
S01_02888186	G/A	1	2888186	+	NA	NA	NA	NA	NA	NA	G	G	G	G	G	A	A	G	A	A	A	A	G	G	G	G	G	G	A	G	G	G	G	G	A	G	G	G	A	R	G	G	G	A	G	G	A	G	G
S01_02893363	T/G	1	2893363	+	NA	NA	NA	NA	NA	NA	T	T	T	T	T	G	G	T	G	G	G	G	T	T	T	T	T	T	G	T	T	T	T	T	T	T	T	T	G	K	T	T	T	G	T	T	G	T	T
S01_02893842	G/A	1	2893842	+	NA	NA	NA	NA	NA	NA	G	G	G	G	G	A	A	G	A	A	A	A	G	G	G	G	G	G	A	G	G	G	G	G	G	G	G	G	A	G	G	G	G	R	G	R	A	G	G
S01_02894082	T/C	1	2894082	+	NA	NA	NA	NA	NA	NA	T	T	T	T	T	C	C	T	C	C	C	C	T	T	T	T	T	T	C	T	T	T	C	T	T	Y	T	T	C	C	T	T	T	C	C	T	C	T	T
S01_02895354	T/G	1	2895354	+	NA	NA	NA	NA	NA	NA	T	T	T	T	T	G	K	T	G	G	G	G	T	T	T	T	T	T	G	T	T	T	K	T	T	K	T	T	G	K	T	T	T	G	G	T	G	T	T
S01_02895378	T/C	1	2895378	+	NA	NA	NA	NA	NA	NA	T	T	T	T	T	C	T	T	C	C	C	C	T	T	T	T	T	T	C	T	T	T	Y	T	T	Y	T	T	C	Y	T	T	T	C	C	T	C	T	T
S01_02895393	C/G	1	2895393	+	NA	NA	NA	NA	NA	NA	C	C	C	C	C	G	G	C	G	G	G	G	C	C	C	C	C	C	G	C	C	C	G	C	C	S	C	C	G	G	C	C	C	G	C	C	G	C	C
S01_02899652	G/A	1	2899652	+	NA	NA	NA	NA	NA	NA	G	G	G	G	G	A	G	G	A	A	A	A	G	G	G	G	G	G	A	G	G	G	G	G	G	G	G	G	A	G	G	G	G	A	G	G	A	G	G
S01_02899683	A/C	1	2899683	+	NA	NA	NA	NA	NA	NA	A	A	A	A	A	C	A	A	C	C	C	C	A	A	A	A	A	A	C	A	A	A	A	A	A	A	A	A	C	A	A	A	A	C	A	A	C	A	A
S01_02902093	T/A	1	2902093	+	NA	NA	NA	NA	NA	NA	T	T	T	T	T	A	T	T	A	A	A	A	T	T	T	T	T	T	A	T	T	T	A	T	T	W	T	T	A	A	T	A	T	A	A	T	A	T	T
S01_02921384	G/A	1	2921384	+	NA	NA	NA	NA	NA	NA	G	G	G	G	G	A	R	G	A	A	A	A	G	G	G	G	G	G	A	G	G	G	G	G	G	R	G	G	A	A	G	G	G	A	G	G	A	G	G
S01_02924399	C/T	1	2924399	+	NA	NA	NA	NA	NA	NA	C	C	C	C	C	T	C	C	T	T	T	T	C	C	C	C	C	C	T	C	C	C	C	C	C	Y	C	C	T	T	C	C	C	C	C	C	T	C	C
S01_02925862	C/T	1	2925862	+	NA	NA	NA	NA	NA	NA	C	C	C	C	C	T	Y	C	T	T	T	T	C	C	C	C	C	C	T	C	C	C	C	C	C	C	C	C	T	C	C	C	C	C	C	C	T	C	C
S01_02925967	G/A	1	2925967	+	NA	NA	NA	NA	NA	NA	G	G	G	G	G	A	G	G	A	A	G	A	G	G	G	G	G	G	A	G	G	G	G	G	A	R	G	G	A	A	G	G	G	A	G	G	A	G	G
S01_02927781	A/T	1	2927781	+	NA	NA	NA	NA	NA	NA	A	A	A	A	A	T	A	A	T	T	T	T	A	A	A	A	A	A	T	A	A	A	A	A	A	W	A	A	T	T	A	A	A	T	A	A	T	A	A
S01_02927858	C/G	1	2927858	+	NA	NA	NA	NA	NA	NA	C	C	C	C	C	G	G	C	G	G	G	G	C	C	C	C	C	C	G	C	C	C	C	C	C	G	C	C	G	S	C	C	C	G	C	C	G	C	C
S01_02930730	G/A	1	2930730	+	NA	NA	NA	NA	NA	NA	G	G	G	G	G	A	R	G	A	A	A	A	G	G	G	G	G	G	A	G	G	G	G	G	A	G	G	G	A	R	G	G	G	A	G	G	A	G	G
S01_02930768	C/T	1	2930768	+	NA	NA	NA	NA	NA	NA	C	C	C	C	C	T	Y	C	T	T	T	T	C	C	C	C	C	C	T	C	C	C	C	C	T	C	C	C	T	Y	C	C	C	T	T	C	T	C	C
S01_02930783	A/G	1	2930783	+	NA	NA	NA	NA	NA	NA	A	A	A	A	A	G	R	A	G	G	G	G	A	A	A	A	A	A	G	A	A	A	A	A	G	A	A	A	G	R	A	A	A	G	A	A	G	A	A
S01_02955311	C/T	1	2955311	+	NA	NA	NA	NA	NA	NA	C	C	C	C	C	T	T	C	T	T	T	T	C	C	C	C	C	C	T	C	C	C	C	C	Y	C	C	C	T	T	C	C	C	C	C	C	T	C	C
S01_02955357	G/A	1	2955357	+	NA	NA	NA	NA	NA	NA	G	G	G	G	G	A	A	G	A	A	A	A	G	G	G	G	G	G	A	G	G	G	G	G	R	G	G	G	A	A	G	G	G	G	G	G	A	G	G
S01_02958149	G/A	1	2958149	+	NA	NA	NA	NA	NA	NA	G	G	G	G	G	A	R	G	A	A	A	A	G	G	G	G	G	G	A	G	G	G	G	G	G	G	G	G	A	G	G	G	G	G	G	G	A	G	G
S01_02961416	G/C	1	2961416	+	NA	NA	NA	NA	NA	NA	G	G	G	G	G	C	C	G	C	C	C	C	G	G	G	G	G	G	C	G	G	G	G	G	G	S	G	G	C	C	G	G	G	G	G	G	C	G	G
S01_02972214	C/T	1	2972214	+	NA	NA	NA	NA	NA	NA	C	C	C	C	C	T	C	C	T	T	T	T	C	C	C	C	C	C	T	C	C	C	C	C	C	C	C	C	T	C	C	C	C	C	C	C	T	C	C
S01_02972326	G/A	1	2972326	+	NA	NA	NA	NA	NA	NA	G	G	G	G	G	A	A	G	A	A	A	A	G	G	G	G	G	G	A	G	G	G	G	G	A	G	G	G	A	A	G	G	G	G	G	G	A	G	G
S01_02985172	C/G	1	2985172	+	NA	NA	NA	NA	NA	NA	C	C	C	C	C	G	G	C	G	G	G	G	C	C	C	C	C	C	G	C	C	C	C	C	C	C	C	C	G	G	C	C	C	G	C	C	G	C	C
S01_03016663	G/A	1	3016663	+	NA	NA	NA	NA	NA	NA	G	G	G	G	G	A	R	G	A	A	A	A	G	G	G	G	G	G	A	G	G	G	G	G	G	G	G	G	A	A	G	A	G	A	A	G	A	G	G
S01_03018693	G/A	1	3018693	+	NA	NA	NA	NA	NA	NA	G	G	G	G	G	A	G	G	A	A	A	A	G	G	G	G	G	G	A	G	G	G	G	G	A	G	G	G	A	R	G	G	G	G	G	G	A	G	G
S01_03018831	G/C	1	3018831	+	NA	NA	NA	NA	NA	NA	G	G	G	G	G	C	C	G	C	C	C	C	G	G	G	G	G	G	C	G	G	G	G	G	G	G	G	G	C	C	G	G	G	G	G	G	C	G	G
S01_03028610	A/C	1	3028610	+	NA	NA	NA	NA	NA	NA	A	A	A	A	A	C	C	A	C	C	C	C	A	A	A	A	A	A	C	A	A	A	C	A	A	M	A	A	C	C	A	C	A	C	C	A	C	A	A
S01_03031868	A/G	1	3031868	+	NA	NA	NA	NA	NA	NA	A	A	A	A	A	A	A	A	A	A	A	A	A	A	A	A	A	A	A	A	A	A	G	A	A	A	A	A	A	A	A	G	A	G	G	A	A	A	A
S01_03039704	C/T	1	3039704	+	NA	NA	NA	NA	NA	NA	C	C	C	C	C	T	T	C	T	T	T	T	C	C	C	C	C	C	T	C	C	C	C	C	C	C	C	C	T	T	C	C	C	T	C	C	T	C	C
S01_03043739	A/C	1	3043739	+	NA	NA	NA	NA	NA	NA	A	A	A	A	A	C	M	A	C	C	C	C	A	A	A	A	A	A	C	A	A	A	C	A	A	A	A	A	C	M	A	C	A	C	C	A	C	A	A
S01_03058292	G/T	1	3058292	+	NA	NA	NA	NA	NA	NA	G	G	G	G	G	T	T	G	T	T	T	T	G	G	G	G	G	G	T	G	G	G	G	G	G	G	G	G	T	T	G	G	G	T	G	G	T	G	G
S01_03059294	A/G	1	3059294	+	NA	NA	NA	NA	NA	NA	A	A	A	A	A	G	G	A	G	G	G	G	A	A	A	A	A	A	G	A	A	A	A	A	G	G	A	A	G	G	A	A	A	G	A	A	G	A	A
S01_03059299	C/T	1	3059299	+	NA	NA	NA	NA	NA	NA	C	C	C	C	C	T	T	C	T	T	T	T	C	C	C	C	C	C	T	C	C	C	C	C	T	T	C	C	T	T	C	C	C	C	C	C	T	C	C
S01_03059329	C/G	1	3059329	+	NA	NA	NA	NA	NA	NA	C	C	C	C	C	G	G	C	G	G	G	G	C	C	C	C	C	C	G	C	C	C	C	C	G	G	C	C	G	G	C	C	C	G	C	C	G	C	C
S01_03061533	T/G	1	3061533	+	NA	NA	NA	NA	NA	NA	T	T	T	T	T	G	G	T	G	G	G	G	T	T	T	T	T	T	G	T	T	T	T	T	G	G	T	T	G	G	T	T	T	T	T	T	G	T	T
S01_03084035	G/A	1	3084035	+	NA	NA	NA	NA	NA	NA	G	G	G	G	G	A	R	G	A	A	A	A	G	G	G	G	G	G	A	G	G	G	G	G	G	G	G	G	A	G	G	A	G	A	A	G	A	G	G
S01_03084059	C/A	1	3084059	+	NA	NA	NA	NA	NA	NA	C	C	C	C	C	A	M	C	A	A	A	A	C	C	C	C	C	C	A	C	C	C	C	C	C	C	C	C	A	C	C	C	C	A	C	C	A	C	C
S01_03092208	C/G	1	3092208	+	NA	NA	NA	NA	NA	NA	C	C	C	C	C	G	G	C	G	G	G	G	C	C	C	C	C	C	G	C	C	C	C	C	C	C	C	C	G	G	C	C	C	G	C	C	G	C	C
S01_03092210	C/T	1	3092210	+	NA	NA	NA	NA	NA	NA	C	C	C	C	C	T	T	C	T	T	T	T	C	C	C	C	C	C	T	C	C	C	C	C	C	C	C	C	T	T	C	C	C	T	C	C	T	C	C
S01_03110256	T/C	1	3110256	+	NA	NA	NA	NA	NA	NA	T	T	T	T	T	C	Y	T	C	C	C	C	T	T	T	T	T	T	C	T	T	T	T	T	Y	C	T	T	C	C	T	T	T	T	T	T	C	T	T
S01_03139890	T/C	1	3139890	+	NA	NA	NA	NA	NA	NA	T	T	T	T	T	C	C	T	C	C	C	C	T	T	T	T	T	T	C	T	T	T	T	T	C	Y	T	T	C	C	T	T	T	C	C	T	C	T	T
S01_03181193	C/T	1	3181193	+	NA	NA	NA	NA	NA	NA	C	C	C	C	C	T	C	C	T	T	T	T	C	C	C	C	C	C	T	C	C	C	C	C	Y	Y	C	C	T	C	C	C	C	T	C	C	T	C	C
S01_03181239	T/C	1	3181239	+	NA	NA	NA	NA	NA	NA	T	T	T	T	T	C	T	T	C	C	C	C	T	T	T	T	T	T	C	T	T	T	T	T	Y	Y	T	T	C	T	T	T	T	C	T	T	C	T	T
S01_03181242	A/G	1	3181242	+	NA	NA	NA	NA	NA	NA	A	A	A	A	A	G	A	A	G	G	G	G	A	A	A	A	A	A	G	A	A	A	A	A	R	R	A	A	G	A	A	A	A	G	A	A	G	A	A
S01_03182206	A/C	1	3182206	+	NA	NA	NA	NA	NA	NA	A	C	M	A	A	C	C	A	C	C	C	C	A	C	A	A	A	A	C	C	A	A	A	C	A	M	A	A	C	C	A	A	A	M	C	A	C	A	C
S01_03182211	T/C	1	3182211	+	NA	NA	NA	NA	NA	NA	T	T	T	T	T	C	Y	T	C	C	C	C	T	T	T	T	T	T	C	T	T	T	T	T	T	T	T	T	C	C	T	T	T	T	T	T	C	T	T
S01_03182321	C/T	1	3182321	+	NA	NA	NA	NA	NA	NA	C	C	C	C	C	T	Y	C	T	T	T	T	C	C	C	C	C	C	T	C	C	C	C	C	C	C	C	C	T	T	C	C	C	T	C	C	T	C	C
S01_03182346	T/C	1	3182346	+	NA	NA	NA	NA	NA	NA	T	C	Y	T	T	T	Y	T	T	T	T	T	T	C	T	T	T	T	T	C	T	T	T	C	T	T	T	T	T	T	T	T	T	T	C	T	T	T	C
S01_03189750	C/G	1	3189750	+	NA	NA	NA	NA	NA	NA	C	C	C	C	C	G	G	C	G	G	G	G	C	C	C	C	C	C	G	C	C	C	C	C	C	C	C	C	G	G	C	C	C	C	C	C	G	C	C
S01_03189884	T/C	1	3189884	+	NA	NA	NA	NA	NA	NA	T	C	C	T	T	C	C	T	C	C	C	C	T	C	T	T	T	T	C	C	T	T	T	C	T	C	T	T	C	C	T	T	T	C	C	T	C	T	C
S01_03189886	A/G	1	3189886	+	NA	NA	NA	NA	NA	NA	A	G	G	A	A	G	G	A	G	G	G	G	A	G	A	A	A	A	G	G	A	A	A	G	A	G	A	A	G	G	A	A	A	G	G	A	G	A	G
S01_03196041	A/G	1	3196041	+	NA	NA	NA	NA	NA	NA	A	A	A	A	A	G	G	A	G	G	G	G	A	A	A	A	A	A	G	A	A	A	A	A	R	A	A	A	G	A	A	A	A	A	A	A	G	A	A
S01_03196048	T/C	1	3196048	+	NA	NA	NA	NA	NA	NA	T	T	T	T	T	C	C	T	C	C	C	C	T	T	T	T	T	T	C	T	T	T	T	T	Y	Y	T	T	C	T	T	T	T	T	T	T	C	T	T
S01_03196055	G/A	1	3196055	+	NA	NA	NA	NA	NA	NA	A	A	A	G	G	G	G	A	G	G	G	G	A	A	G	G	A	A	G	A	G	G	G	A	G	G	A	A	G	G	G	G	G	G	A	G	G	A	A
S01_03229019	A/G	1	3229019	+	NA	NA	NA	NA	NA	NA	A	G	G	A	A	A	A	A	A	A	A	A	A	G	A	A	A	A	A	G	A	A	G	G	A	A	A	A	A	A	A	A	A	A	G	A	A	A	G
S01_03229064	C/T	1	3229064	+	NA	NA	NA	NA	NA	NA	C	T	T	C	C	C	C	C	C	C	C	C	C	T	C	C	C	C	C	T	C	C	T	T	C	C	C	C	C	C	C	C	C	C	T	C	C	C	T
S01_03229073	G/A	1	3229073	+	NA	NA	NA	NA	NA	NA	G	A	A	G	G	G	G	G	G	G	G	G	G	A	G	G	G	G	G	A	G	G	A	A	G	G	G	G	G	G	G	G	G	G	A	G	G	G	A
S01_03229075	T/C	1	3229075	+	NA	NA	NA	NA	NA	NA	T	C	C	T	T	T	T	T	T	T	T	T	T	C	T	T	T	T	T	C	T	T	C	C	T	T	T	T	T	T	T	T	T	T	C	T	T	T	C
S01_03246609	C/T	1	3246609	+	NA	NA	NA	NA	NA	NA	C	C	C	C	C	C	C	C	C	C	C	C	C	C	C	C	C	C	C	T	C	C	C	T	C	C	C	C	C	C	C	C	C	C	C	C	C	C	C
S01_03283338	G/A	1	3283338	+	NA	NA	NA	NA	NA	NA	G	G	G	A	A	G	G	G	G	G	G	G	G	G	A	A	G	G	G	G	A	A	G	G	A	A	G	G	G	G	A	A	A	G	G	A	G	G	G
S01_03283359	G/C	1	3283359	+	NA	NA	NA	NA	NA	NA	G	G	G	C	C	G	G	G	G	G	G	G	G	G	C	C	G	G	G	G	C	C	G	G	C	C	G	G	G	G	C	C	C	G	G	C	G	G	G
S01_03283368	A/G	1	3283368	+	NA	NA	NA	NA	NA	NA	A	A	A	G	G	A	A	A	A	A	A	A	A	A	G	G	A	A	A	A	G	G	A	A	G	G	A	A	A	A	G	G	G	A	A	G	A	A	A
S01_03303934	C/T	1	3303934	+	NA	NA	NA	NA	NA	NA	C	C	C	C	C	C	C	C	C	C	C	C	C	C	C	C	C	C	T	C	C	C	C	C	C	C	C	C	C	C	C	C	C	C	C	C	T	C	C
S01_03306674	C/T	1	3306674	+	NA	NA	NA	NA	NA	NA	C	C	C	C	C	C	Y	C	T	C	T	T	C	C	C	C	C	C	Y	C	C	C	C	C	C	C	C	C	T	Y	C	C	C	C	C	C	C	C	C
S01_03306685	G/A	1	3306685	+	NA	NA	NA	NA	NA	NA	G	G	G	G	G	R	R	G	G	A	G	G	G	G	G	G	G	G	G	G	G	G	G	G	G	A	G	G	G	G	G	G	G	G	G	G	G	G	G
S01_03306700	C/A	1	3306700	+	NA	NA	NA	NA	NA	NA	C	C	C	C	C	M	C	C	C	C	C	C	C	C	C	C	C	C	C	C	C	C	C	C	C	C	C	C	C	M	C	C	C	C	C	C	C	C	C
S01_03306832	G/A	1	3306832	+	NA	NA	NA	NA	NA	NA	A	G	G	G	G	G	G	A	G	G	G	G	A	G	G	G	A	A	G	G	G	G	R	G	G	G	A	A	G	G	G	G	G	G	G	G	G	A	G
S01_03306836	A/G	1	3306836	+	NA	NA	NA	NA	NA	NA	A	G	A	A	A	A	A	A	A	A	A	A	A	G	A	A	A	A	A	G	A	A	R	G	A	A	A	A	A	A	A	A	A	A	R	A	A	A	G
S01_03315503	A/G	1	3315503	+	NA	NA	NA	NA	NA	NA	A	G	R	A	A	A	A	A	A	A	A	A	A	G	A	A	A	A	A	G	A	A	R	G	A	A	A	A	A	A	A	A	A	A	G	A	A	A	G
S01_03315516	G/A	1	3315516	+	NA	NA	NA	NA	NA	NA	G	A	R	G	G	G	G	G	G	G	G	G	G	A	G	G	G	G	G	A	G	G	R	A	G	G	G	G	G	G	G	G	G	G	A	G	G	G	A
S01_03315521	T/C	1	3315521	+	NA	NA	NA	NA	NA	NA	T	C	Y	T	T	T	T	T	T	T	T	T	T	C	T	T	T	T	T	C	T	T	Y	C	T	T	T	T	T	T	T	T	T	T	C	T	T	T	C
S01_03317962	C/A	1	3317962	+	NA	NA	NA	NA	NA	NA	A	C	C	C	C	C	C	A	C	C	C	C	A	C	C	C	A	A	C	C	C	C	C	C	C	C	A	A	C	C	C	C	C	C	C	C	C	A	C
S01_03317986	A/G	1	3317986	+	NA	NA	NA	NA	NA	NA	A	G	R	A	A	A	A	A	A	A	A	A	A	G	A	A	A	A	A	G	A	A	G	G	A	A	A	A	A	A	A	A	A	A	G	A	A	A	G
S01_03317988	G/A	1	3317988	+	NA	NA	NA	NA	NA	NA	A	G	G	G	G	G	G	A	G	G	G	G	A	G	G	G	A	A	G	G	G	G	G	G	G	G	A	A	G	G	G	G	G	A	G	G	G	A	G
S01_03320678	T/C	1	3320678	+	NA	NA	NA	NA	NA	NA	T	T	T	T	T	C	C	T	C	C	C	C	T	T	T	T	T	T	C	T	T	T	T	T	T	Y	T	T	C	C	T	T	T	C	T	T	C	T	T
S01_03320745	G/C	1	3320745	+	NA	NA	NA	NA	NA	NA	G	C	C	G	G	C	C	G	C	C	C	C	G	C	G	G	G	G	C	C	G	G	C	C	G	G	G	G	C	C	G	G	G	C	C	G	C	G	C
S01_03320787	T/G	1	3320787	+	NA	NA	NA	NA	NA	NA	T	G	G	T	T	G	G	T	G	G	G	G	T	G	T	T	T	T	G	G	T	T	G	G	T	T	T	T	G	G	T	T	T	T	G	T	G	T	G
S01_03320856	C/T	1	3320856	+	NA	NA	NA	NA	NA	NA	C	C	C	C	C	T	T	C	T	T	T	T	C	C	C	C	C	C	T	C	C	C	C	C	C	C	C	C	T	T	C	C	C	T	C	C	T	C	C
S01_03320940	T/C	1	3320940	+	NA	NA	NA	NA	NA	NA	T	T	T	T	T	C	C	T	C	C	C	C	T	T	T	T	T	T	C	T	T	T	T	T	T	T	T	T	C	T	T	T	T	T	T	T	C	T	T
S01_03320943	T/C	1	3320943	+	NA	NA	NA	NA	NA	NA	T	T	T	T	T	C	C	T	C	C	C	C	T	T	T	T	T	T	C	T	T	T	T	T	T	T	T	T	C	T	T	T	T	T	T	T	C	T	T
S01_03354738	T/A	1	3354738	+	NA	NA	NA	NA	NA	NA	T	T	T	T	T	A	A	T	A	A	A	A	T	T	T	T	T	T	A	T	T	T	T	T	T	T	T	T	A	A	T	T	T	A	T	T	A	T	T
S01_03381048	G/C	1	3381048	+	NA	NA	NA	NA	NA	NA	G	G	G	G	G	C	S	G	C	G	C	C	G	G	G	G	G	G	C	G	G	G	G	G	C	G	G	G	G	S	G	G	G	G	G	G	C	G	G
S01_03398754	T/A	1	3398754	+	NA	NA	NA	NA	NA	NA	T	T	T	T	T	A	A	T	A	A	A	A	T	T	T	T	T	T	A	T	T	T	T	T	T	W	T	T	A	A	T	T	T	A	T	T	A	T	T
S01_03410223	C/A	1	3410223	+	NA	NA	NA	NA	NA	NA	A	C	C	C	C	C	C	A	C	C	C	C	A	C	C	C	A	A	C	C	C	C	C	C	C	C	A	A	C	C	C	C	C	C	C	C	C	A	C
S01_03410333	T/C	1	3410333	+	NA	NA	NA	NA	NA	NA	T	T	T	T	T	C	T	T	C	C	C	C	T	T	T	T	T	T	C	T	T	T	T	T	T	Y	T	T	C	T	T	T	T	C	T	T	C	T	T
S01_03415670	C/T	1	3415670	+	NA	NA	NA	NA	NA	NA	C	C	C	C	C	T	T	C	T	T	T	T	C	C	C	C	C	C	T	C	C	C	C	C	C	Y	C	C	T	T	C	C	C	C	C	C	T	C	C
S01_03416063	G/T	1	3416063	+	NA	NA	NA	NA	NA	NA	T	G	G	G	G	G	G	T	G	G	G	G	T	G	G	G	T	T	G	G	G	G	G	G	G	G	T	T	G	G	G	G	G	G	G	G	G	T	G
S01_03420805	A/G	1	3420805	+	NA	NA	NA	NA	NA	NA	G	A	A	A	A	G	G	G	G	G	G	G	G	A	A	A	G	G	G	A	A	A	A	A	A	A	G	G	G	G	A	A	A	G	A	A	G	G	A
S01_03430324	C/G	1	3430324	+	NA	NA	NA	NA	NA	NA	C	C	C	C	C	G	S	C	G	G	G	G	C	C	C	C	C	C	G	C	C	C	C	C	C	C	C	C	G	C	C	C	C	C	C	C	G	C	C
S01_03430876	G/A	1	3430876	+	NA	NA	NA	NA	NA	NA	G	G	G	G	G	A	A	G	A	A	A	A	G	G	G	G	G	G	A	G	G	G	G	G	R	R	G	G	A	A	G	G	G	A	G	G	A	G	G
S01_03445823	T/G	1	3445823	+	NA	NA	NA	NA	NA	NA	G	T	T	T	T	T	T	G	T	G	T	T	G	T	T	T	G	G	T	T	T	T	T	T	T	T	G	G	G	T	T	T	T	G	T	T	T	G	T
S01_03465511	T/A	1	3465511	+	NA	NA	NA	NA	NA	NA	T	T	T	T	T	T	T	T	T	A	T	T	T	T	T	T	T	T	T	T	T	T	T	T	T	T	T	T	A	T	T	T	T	W	T	T	T	T	T
S01_03465932	A/G	1	3465932	+	NA	NA	NA	NA	NA	NA	G	A	A	A	A	A	A	G	A	G	A	A	G	A	A	A	G	G	A	A	A	A	A	A	A	G	G	G	G	A	A	A	A	G	A	A	A	G	A
S01_03472949	G/C	1	3472949	+	NA	NA	NA	NA	NA	NA	G	G	G	G	G	G	G	G	G	C	G	G	G	G	G	G	G	G	G	G	G	G	G	G	G	G	G	G	C	G	G	G	G	G	G	G	G	G	G
S01_03479862	G/A	1	3479862	+	NA	NA	NA	NA	NA	NA	G	G	G	G	G	G	G	G	G	A	G	G	G	G	G	G	G	G	G	G	G	G	G	G	G	G	G	G	A	G	G	G	G	G	G	G	G	G	G
S01_03479871	A/G	1	3479871	+	NA	NA	NA	NA	NA	NA	A	A	A	A	A	A	A	A	A	G	A	A	A	A	A	A	A	A	A	A	A	A	A	A	A	A	A	A	G	A	A	A	A	G	A	A	A	A	A
S01_03496114	G/A	1	3496114	+	NA	NA	NA	NA	NA	NA	G	G	G	G	G	G	G	G	G	A	G	G	G	G	G	G	G	G	G	G	G	G	G	G	G	G	G	G	A	G	G	G	G	G	G	G	G	G	G
S01_03509893	C/T	1	3509893	+	NA	NA	NA	NA	NA	NA	C	C	C	C	C	C	C	C	C	T	C	C	C	C	C	C	C	C	C	C	C	C	C	C	C	C	C	C	T	C	C	C	C	T	C	C	C	C	C
S01_03540737	G/A	1	3540737	+	NA	NA	NA	NA	NA	NA	A	G	G	G	G	G	G	A	G	G	G	G	A	G	G	G	A	A	G	G	G	G	G	G	G	G	A	A	G	G	G	G	G	G	G	G	G	A	G
S01_03573499	A/G	1	3573499	+	NA	NA	NA	NA	NA	NA	A	A	A	A	A	A	A	A	A	G	A	A	A	A	A	A	A	A	A	A	A	A	A	A	A	A	A	A	A	A	A	A	A	G	A	A	A	A	A
S01_03600996	C/T	1	3600996	+	NA	NA	NA	NA	NA	NA	T	C	C	C	C	C	C	T	C	C	C	C	T	C	C	C	T	T	C	C	C	C	C	C	C	T	T	T	C	C	C	C	C	C	C	C	C	T	C
S01_03609837	G/T	1	3609837	+	NA	NA	NA	NA	NA	NA	G	G	G	G	G	G	G	T	G	T	G	G	G	G	G	G	G	G	G	G	G	G	G	G	G	G	G	G	G	G	G	G	G	T	G	G	G	G	G
S01_03623035	G/A	1	3623035	+	NA	NA	NA	NA	NA	NA	G	G	G	G	G	G	G	A	G	A	G	G	G	G	G	G	G	G	G	G	G	G	G	G	G	G	G	G	G	G	G	G	G	A	G	G	G	G	G
S01_03623046	G/A	1	3623046	+	NA	NA	NA	NA	NA	NA	G	G	G	G	G	G	G	A	G	A	G	G	G	G	G	G	G	G	G	G	G	G	G	G	G	G	G	G	G	G	G	G	G	A	G	G	G	G	G
S01_03623764	C/G	1	3623764	+	NA	NA	NA	NA	NA	NA	C	C	C	C	C	C	C	G	C	G	C	C	C	C	C	C	C	C	C	C	C	C	C	C	C	C	C	C	C	C	C	C	C	G	C	C	C	C	C
S01_03623776	A/G	1	3623776	+	NA	NA	NA	NA	NA	NA	A	A	A	A	A	A	A	G	A	G	A	A	A	A	A	A	A	A	A	A	A	A	A	A	A	A	A	A	A	A	A	A	A	G	A	A	A	A	A
S01_03648584	G/A	1	3648584	+	NA	NA	NA	NA	NA	NA	G	G	G	G	G	A	R	G	A	G	A	A	G	G	G	G	G	G	A	A	G	G	G	A	G	A	G	G	A	A	G	G	G	G	G	G	A	G	G
S01_03680407	A/G	1	3680407	+	NA	NA	NA	NA	NA	NA	A	A	A	A	A	G	G	A	G	A	G	G	A	A	A	A	A	A	G	G	A	A	A	G	A	G	A	A	G	A	A	A	A	A	A	A	G	A	A
S01_03688293	G/A	1	3688293	+	NA	NA	NA	NA	NA	NA	G	G	G	G	G	A	R	G	A	G	A	A	G	G	G	G	G	G	A	A	G	G	G	A	G	G	G	G	A	A	G	G	G	G	G	G	A	G	G
S01_03708821	G/A	1	3708821	+	NA	NA	NA	NA	NA	NA	G	G	G	G	G	G	G	A	G	A	G	G	G	G	G	G	G	G	G	G	G	G	G	G	G	G	G	G	G	G	G	G	G	A	G	G	G	G	G
S01_03708840	A/G	1	3708840	+	NA	NA	NA	NA	NA	NA	A	A	A	A	A	G	G	G	G	G	G	G	A	A	A	A	A	A	G	G	A	A	A	G	G	A	A	A	G	R	A	A	A	G	A	A	G	A	A
S01_03736233	C/T	1	3736233	+	NA	NA	NA	NA	NA	NA	C	C	C	T	T	C	C	C	C	C	C	C	C	C	C	T	C	C	C	C	C	T	C	C	T	C	C	C	C	C	T	C	T	C	T	T	C	C	C
S01_03771446	G/A	1	3771446	+	NA	NA	NA	NA	NA	NA	G	G	G	G	G	G	A	G	G	G	A	R	G	G	G	A	G	G	R	G	G	G	G	R	G	G	G	G	G	G	G	G	G	G	G	G	G	G	G
S01_03788022	C/A	1	3788022	+	NA	NA	NA	NA	NA	NA	C	C	C	C	C	C	C	A	C	A	C	C	C	C	C	C	C	C	C	C	C	C	C	C	C	C	C	C	C	C	C	C	C	A	C	C	C	C	C
S01_03797760	G/C	1	3797760	+	NA	NA	NA	NA	NA	NA	G	G	G	G	G	C	C	C	C	C	C	C	G	G	C	G	G	G	C	C	G	G	G	C	S	G	G	G	C	S	C	G	G	C	G	G	C	G	G
S01_03820526	T/C	1	3820526	+	NA	NA	NA	NA	NA	NA	T	T	T	T	T	T	T	C	T	C	T	T	T	T	T	T	T	T	T	T	T	T	T	T	T	T	T	T	T	T	T	T	T	C	T	T	T	T	T
S01_03835241	C/G	1	3835241	+	NA	NA	NA	NA	NA	NA	C	C	C	C	C	C	C	G	C	G	C	C	C	C	C	C	C	C	C	C	C	C	C	C	C	C	C	C	C	C	C	C	C	G	C	C	C	C	C
S01_03835569	G/A	1	3835569	+	NA	NA	NA	NA	NA	NA	G	G	G	G	G	G	G	A	G	A	G	G	G	G	G	G	G	G	G	G	G	G	G	G	G	G	G	G	G	G	G	G	G	A	G	G	G	G	G
S01_03835571	T/C	1	3835571	+	NA	NA	NA	NA	NA	NA	T	T	T	T	T	T	T	C	T	C	T	T	T	T	T	T	T	T	T	T	T	T	T	T	T	T	T	T	T	T	T	T	T	C	T	T	T	T	T
S01_03835596	T/C	1	3835596	+	NA	NA	NA	NA	NA	NA	T	T	T	T	T	C	C	C	C	C	C	C	T	T	T	T	T	T	C	C	T	T	T	C	T	T	T	T	C	Y	C	T	T	C	T	T	C	T	T
S01_03836269	G/C	1	3836269	+	NA	NA	NA	NA	NA	NA	G	G	G	G	G	G	G	C	G	G	G	G	G	G	G	G	G	G	G	G	G	G	G	G	G	G	G	G	G	G	G	G	G	C	G	G	G	G	G
S01_03842442	T/C	1	3842442	+	NA	NA	NA	NA	NA	NA	T	T	T	T	T	T	T	C	T	C	T	T	T	T	T	T	T	T	T	T	T	T	T	T	T	T	T	T	T	T	T	T	T	C	T	T	T	T	T
S01_03849915	C/G	1	3849915	+	NA	NA	NA	NA	NA	NA	C	C	C	C	C	C	C	G	C	G	C	C	C	C	C	C	C	C	C	C	C	C	C	C	C	C	C	C	C	C	C	C	C	G	C	C	C	C	C
S01_03856943	G/T	1	3856943	+	NA	NA	NA	NA	NA	NA	G	G	G	G	G	T	T	T	T	T	T	T	G	G	G	G	G	G	T	T	G	G	G	T	G	G	G	G	T	G	T	G	G	T	G	G	T	G	G
S01_03857123	A/G	1	3857123	+	NA	NA	NA	NA	NA	NA	A	A	A	A	A	A	A	G	A	G	A	A	A	A	A	A	A	A	A	A	A	A	A	A	A	A	A	A	A	A	A	A	A	G	A	A	A	A	A
S01_03876464	T/C	1	3876464	+	NA	NA	NA	NA	NA	NA	T	T	T	T	T	T	T	C	T	C	T	T	T	T	T	T	T	T	T	T	T	T	T	T	T	T	T	T	T	T	T	T	T	T	T	T	T	T	T
S01_03928973	C/T	1	3928973	+	NA	NA	NA	NA	NA	NA	C	C	C	C	C	C	C	T	C	T	C	C	C	C	C	C	C	C	C	C	C	C	C	C	C	C	C	C	C	C	C	C	C	T	C	C	C	C	C
S01_03939680	A/C	1	3939680	+	NA	NA	NA	NA	NA	NA	A	A	A	A	A	A	A	C	A	C	A	A	A	A	A	A	A	A	A	A	A	A	A	A	A	A	A	A	A	A	A	A	A	C	A	A	A	A	A
S01_03959885	A/C	1	3959885	+	NA	NA	NA	NA	NA	NA	A	A	A	A	A	C	C	C	C	C	C	C	A	A	A	A	A	A	C	C	A	A	A	C	A	A	A	A	C	C	C	A	A	A	A	A	C	A	A
S01_03960055	T/C	1	3960055	+	NA	NA	NA	NA	NA	NA	T	T	T	T	T	C	C	C	C	C	C	C	T	T	T	T	T	T	C	C	T	T	T	C	T	T	T	T	C	Y	C	T	T	T	T	T	C	T	T
S01_04004037	A/C	1	4004037	+	NA	NA	NA	NA	NA	NA	A	A	A	A	A	C	A	C	C	C	A	C	A	A	A	A	A	A	C	C	A	A	A	C	A	A	A	A	A	A	C	A	A	C	A	A	C	A	A
S01_04114320	A/T	1	4114320	+	NA	NA	NA	NA	NA	NA	A	A	A	A	A	T	A	A	T	A	T	T	A	A	A	A	A	A	T	T	A	A	A	A	A	A	A	A	A	A	T	A	A	A	A	A	T	A	A
S01_04114349	C/T	1	4114349	+	NA	NA	NA	NA	NA	NA	C	C	C	C	C	T	C	C	T	C	T	T	C	C	C	C	C	C	T	T	C	C	C	C	T	C	C	C	C	C	T	C	C	C	C	C	T	C	C
S01_04125427	C/T	1	4125427	+	NA	NA	NA	NA	NA	NA	C	C	C	C	C	T	C	C	T	C	T	T	C	C	C	C	C	C	T	T	C	C	C	C	C	C	C	C	C	C	T	C	C	C	C	C	T	C	C
S01_04153948	T/G	1	4153948	+	NA	NA	NA	NA	NA	NA	T	T	T	T	T	G	K	G	G	G	G	G	T	T	T	T	T	T	G	G	T	T	T	T	T	K	T	T	T	T	G	T	T	G	T	T	G	T	T
S01_04175503	T/C	1	4175503	+	NA	NA	NA	NA	NA	NA	T	T	T	T	T	C	T	T	T	T	C	C	T	T	T	T	T	T	C	C	T	T	T	T	C	T	T	T	T	T	C	T	T	T	T	T	C	T	T
S01_04180523	T/C	1	4180523	+	NA	NA	NA	NA	NA	NA	T	T	T	C	T	T	T	C	T	C	T	T	T	T	T	T	T	T	T	T	T	T	T	T	T	T	T	T	T	T	T	T	T	C	T	T	T	T	T
S01_04181078	C/A	1	4181078	+	NA	NA	NA	NA	NA	NA	C	C	C	A	C	C	C	A	C	C	C	C	C	C	C	C	C	C	C	C	C	C	C	C	C	C	C	C	C	C	C	C	C	A	C	C	C	C	C
S01_04206239	G/A	1	4206239	+	NA	NA	NA	NA	NA	NA	G	G	G	G	G	A	A	G	A	G	A	A	G	G	G	G	G	G	A	A	G	G	G	G	G	G	G	G	G	G	A	G	G	G	G	G	A	G	G
S01_04254284	A/T	1	4254284	+	NA	NA	NA	NA	NA	NA	A	A	A	T	A	A	A	T	A	T	A	A	A	A	A	A	A	A	A	A	A	A	A	A	A	A	A	A	A	A	A	A	A	A	A	A	A	A	A
S01_04263758	T/C	1	4263758	+	NA	NA	NA	NA	NA	NA	T	T	T	C	T	T	T	C	T	C	T	T	T	T	T	T	T	T	T	T	T	T	T	T	T	T	T	T	T	T	T	T	T	C	T	T	T	T	T
S01_04264399	T/G	1	4264399	+	NA	NA	NA	NA	NA	NA	T	T	T	G	T	T	T	G	T	G	T	T	T	T	T	T	T	T	T	T	T	T	T	T	T	T	T	T	T	T	T	T	T	G	T	T	T	T	T
S01_04285576	T/C	1	4285576	+	NA	NA	NA	NA	NA	NA	T	T	T	T	T	T	T	T	T	C	T	T	T	T	T	T	T	T	T	T	T	T	T	T	T	T	T	T	T	T	T	T	T	T	T	T	T	T	T
S01_04325016	G/A	1	4325016	+	NA	NA	NA	NA	NA	NA	G	G	G	A	G	G	G	G	G	G	G	G	G	G	G	G	G	G	G	G	G	G	G	G	G	G	G	G	G	G	G	G	G	A	G	G	G	G	G
S01_04329800	G/T	1	4329800	+	NA	NA	NA	NA	NA	NA	G	G	G	G	G	G	G	G	G	G	G	G	G	G	G	K	G	G	G	G	G	G	G	G	G	G	G	G	G	G	G	G	G	G	G	G	G	G	G
S01_04345542	G/C	1	4345542	+	NA	NA	NA	NA	NA	NA	G	G	G	G	G	C	C	C	C	C	C	C	G	G	G	G	G	G	C	C	G	G	G	G	G	G	G	G	C	G	C	G	G	G	G	G	C	G	G
S01_04381355	T/A	1	4381355	+	NA	NA	NA	NA	NA	NA	T	A	T	T	T	A	A	A	A	A	A	A	T	T	T	T	T	T	A	A	T	T	T	T	T	T	T	T	T	T	A	T	T	T	T	T	A	T	T
S01_04401756	T/C	1	4401756	+	NA	NA	NA	NA	NA	NA	T	C	T	T	T	C	C	C	C	C	C	C	T	T	T	T	T	T	C	C	T	T	T	T	T	T	T	T	T	T	C	T	T	T	T	T	C	T	T
S01_04406574	G/A	1	4406574	+	NA	NA	NA	NA	NA	NA	G	A	G	G	G	A	A	A	A	A	A	A	G	G	G	G	G	G	A	A	G	G	G	G	G	G	G	G	G	G	A	G	G	G	G	G	A	G	G
S01_04416082	T/C	1	4416082	+	NA	NA	NA	NA	NA	NA	T	C	T	T	T	C	T	C	C	C	C	C	T	T	T	T	T	T	C	C	T	T	T	T	T	T	T	T	T	T	C	T	T	T	T	T	C	T	T
S01_04438047	C/A	1	4438047	+	NA	NA	NA	NA	NA	NA	C	C	C	C	C	C	C	C	C	C	C	C	C	C	C	C	C	C	C	C	C	A	C	A	C	C	C	C	C	C	C	C	A	C	A	A	C	C	C
S01_04542512	C/T	1	4542512	+	NA	NA	NA	NA	NA	NA	C	T	C	C	C	T	T	T	T	T	T	T	C	C	C	C	C	C	T	T	C	C	C	C	C	C	C	C	C	C	T	C	C	C	C	C	T	C	C
S01_04579684	A/G	1	4579684	+	NA	NA	NA	NA	NA	NA	A	A	A	G	G	A	A	A	A	A	G	A	A	A	G	G	A	A	A	A	G	G	G	G	G	A	A	A	A	A	A	G	G	G	G	G	A	A	G
S01_04632894	T/C	1	4632894	+	NA	NA	NA	NA	NA	NA	T	C	T	T	T	C	Y	C	C	T	T	C	T	T	T	T	T	T	T	T	T	T	T	T	T	T	T	T	T	T	C	T	T	T	T	T	T	T	T
S01_04632918	C/G	1	4632918	+	NA	NA	NA	NA	NA	NA	C	C	C	C	G	C	C	C	C	C	C	C	C	C	C	G	C	C	C	C	C	G	C	G	C	C	C	C	C	C	C	C	G	C	G	G	C	C	C
S01_04739464	G/T	1	4739464	+	NA	NA	NA	NA	NA	NA	G	T	G	G	G	T	K	T	T	T	T	T	G	G	T	G	G	G	T	T	T	G	G	G	G	G	T	G	G	G	K	G	G	G	G	G	T	G	G
S01_04751416	A/G	1	4751416	+	NA	NA	NA	NA	NA	NA	A	A	A	A	G	A	A	A	A	A	A	A	A	A	A	G	A	A	A	A	A	G	G	G	A	A	A	A	A	A	A	G	G	A	G	G	A	A	A
S01_04766047	T/C	1	4766047	+	NA	NA	NA	NA	NA	NA	T	C	T	T	T	C	Y	C	C	C	C	C	T	T	T	T	T	T	C	C	T	T	T	T	T	T	C	T	T	T	C	T	T	T	T	T	C	T	T
S01_04820293	G/T	1	4820293	+	NA	NA	NA	NA	NA	NA	G	T	G	G	G	T	T	G	T	G	G	T	G	G	G	G	G	G	G	G	G	G	G	G	G	G	G	G	G	G	T	G	G	G	G	G	G	G	G
S01_04852477	A/C	1	4852477	+	NA	NA	NA	NA	NA	NA	A	C	A	A	A	C	A	A	C	A	C	C	A	A	C	A	A	A	C	C	C	A	A	A	A	A	C	A	A	A	C	A	A	A	A	A	C	A	A
S01_04852683	C/T	1	4852683	+	NA	NA	NA	NA	NA	NA	C	T	C	C	C	T	C	C	T	T	T	T	C	C	T	C	C	C	T	T	T	C	C	C	C	C	T	C	C	C	T	C	C	C	C	C	T	C	C
S01_04890447	T/A	1	4890447	+	NA	NA	NA	NA	NA	NA	T	A	T	T	T	A	T	T	A	A	A	A	T	T	A	T	T	T	A	A	A	T	T	T	T	A	A	T	T	T	A	T	T	T	T	T	A	T	T
S01_04918755	G/A	1	4918755	+	NA	NA	NA	NA	NA	NA	G	A	G	G	G	A	G	G	A	A	A	A	G	G	A	G	G	G	A	A	A	G	G	G	G	A	A	G	G	G	A	G	G	G	G	G	A	G	G
S01_04919401	C/T	1	4919401	+	NA	NA	NA	NA	NA	NA	C	T	C	C	C	T	C	C	T	T	T	T	C	C	T	C	C	C	T	T	T	C	C	C	C	T	T	C	C	C	T	C	C	C	C	C	T	C	C
S01_04928058	C/G	1	4928058	+	NA	NA	NA	NA	NA	NA	C	G	C	C	C	G	G	C	G	G	G	G	C	C	G	C	C	C	G	G	G	C	C	C	C	G	G	C	C	C	G	C	C	C	C	C	G	C	C
S01_04958939	A/C	1	4958939	+	NA	NA	NA	NA	NA	NA	A	A	A	A	A	A	A	A	A	A	A	A	A	A	A	A	A	A	A	A	A	C	C	C	C	A	A	A	A	A	A	C	C	A	C	C	A	A	A
S01_04973325	G/T	1	4973325	+	NA	NA	NA	NA	NA	NA	G	T	K	T	T	T	T	T	T	T	T	T	G	G	T	T	G	G	T	T	T	G	G	G	G	T	G	G	G	G	T	G	G	T	G	G	T	G	T
S01_04979170	A/G	1	4979170	+	NA	NA	NA	NA	NA	NA	A	G	A	G	G	G	G	G	G	G	G	G	A	A	G	G	A	A	G	G	G	A	A	A	A	A	G	A	A	A	G	A	A	A	A	A	G	A	G
S01_04984727	C/A	1	4984727	+	NA	NA	NA	NA	NA	NA	C	A	M	A	A	A	A	A	A	A	A	A	C	C	A	A	C	C	A	A	A	C	C	C	C	A	A	C	C	C	A	C	C	A	C	C	A	C	A
S01_05092077	G/A	1	5092077	+	NA	NA	NA	NA	NA	NA	G	G	G	G	G	G	R	G	G	G	G	G	G	G	A	G	G	G	G	G	R	A	A	A	A	G	G	G	A	G	G	A	A	G	A	A	G	G	G
S01_05099863	C/T	1	5099863	+	NA	NA	NA	NA	NA	NA	C	C	C	C	C	C	C	C	C	C	C	C	C	C	T	C	C	C	C	C	T	T	T	T	T	C	C	C	T	C	C	T	T	C	T	T	C	C	C
S01_05104211	G/C	1	5104211	+	NA	NA	NA	NA	NA	NA	G	G	G	G	G	G	C	G	G	G	G	G	G	G	C	G	G	G	G	G	C	C	C	C	C	G	G	G	C	G	G	C	C	G	C	C	G	G	G
S01_05132897	A/G	1	5132897	+	NA	NA	NA	NA	NA	NA	A	A	A	A	A	A	G	A	A	G	A	A	A	A	G	A	A	A	G	A	G	G	G	G	G	A	A	A	G	R	A	G	G	A	G	G	G	A	A
S01_05149460	C/T	1	5149460	+	NA	NA	NA	NA	NA	NA	C	C	Y	C	C	C	T	C	C	T	C	C	C	C	T	C	C	C	T	C	T	C	T	T	T	C	C	C	T	T	C	T	T	C	T	T	T	C	C
S01_05270928	C/A	1	5270928	+	NA	NA	NA	NA	NA	NA	C	C	A	A	A	C	C	A	C	C	C	C	C	C	A	A	C	C	C	C	A	A	A	A	C	C	C	C	A	C	C	A	A	A	A	C	C	C	A
S01_05384674	C/T	1	5384674	+	NA	NA	NA	NA	NA	NA	C	C	T	T	T	C	C	T	C	C	C	C	T	C	T	T	C	C	C	C	T	T	T	T	Y	C	C	T	T	C	C	T	T	T	T	C	C	C	T
S01_05392594	G/T	1	5392594	+	NA	NA	NA	NA	NA	NA	G	G	T	T	T	G	G	T	G	G	G	G	T	G	T	T	G	G	G	G	T	T	T	T	K	G	G	T	T	G	G	T	T	T	T	G	G	G	T
S01_05398383	G/C	1	5398383	+	NA	NA	NA	NA	NA	NA	G	G	C	S	C	G	C	C	G	G	G	G	C	G	C	C	G	G	G	G	C	C	C	C	S	G	G	C	C	G	G	C	C	C	C	G	G	G	C
S01_05455088	C/T	1	5455088	+	NA	NA	NA	NA	NA	NA	C	C	T	T	T	C	C	T	C	C	C	C	C	T	C	T	C	C	C	C	C	C	C	C	C	T	T	C	C	C	C	C	C	T	C	T	C	T	T
S01_05458761	A/T	1	5458761	+	NA	NA	NA	NA	NA	NA	T	A	A	A	A	T	W	A	T	T	T	T	A	A	A	A	T	T	T	T	A	A	A	A	A	T	A	A	A	A	T	A	A	A	A	T	T	A	A
S01_05478479	G/T	1	5478479	+	NA	NA	NA	NA	NA	NA	T	G	G	G	G	T	K	G	T	T	T	T	G	G	G	G	T	T	T	T	G	G	G	G	G	T	G	G	G	G	T	G	G	G	G	T	T	G	T
S01_05521979	T/C	1	5521979	+	NA	NA	NA	NA	NA	NA	C	T	T	T	T	C	C	T	C	C	C	C	T	T	T	T	C	C	C	C	T	T	T	T	Y	Y	T	T	T	T	C	T	T	T	T	T	C	T	C
S01_05920870	C/T	1	5920870	+	NA	NA	NA	NA	NA	NA	C	C	C	C	C	Y	C	C	C	C	C	Y	C	C	C	C	C	C	C	C	C	C	C	C	C	C	C	C	C	C	C	C	C	C	C	C	C	C	C
S01_05920873	T/C	1	5920873	+	NA	NA	NA	NA	NA	NA	T	T	T	T	T	Y	T	T	T	T	T	Y	T	T	T	T	T	T	T	T	T	T	T	T	T	T	T	T	T	T	T	T	T	T	T	T	T	T	T
S01_05920879	C/T	1	5920879	+	NA	NA	NA	NA	NA	NA	C	C	C	C	C	Y	C	C	C	C	C	Y	C	C	C	C	C	C	C	C	C	C	C	C	C	C	C	C	C	C	C	C	C	C	C	C	C	C	C
S01_05920896	A/G	1	5920896	+	NA	NA	NA	NA	NA	NA	A	A	A	A	A	R	A	A	A	A	A	R	A	A	A	A	A	A	A	A	A	A	A	A	A	A	A	A	A	A	A	A	A	A	A	A	A	A	A
S01_05920904	C/T	1	5920904	+	NA	NA	NA	NA	NA	NA	C	C	C	C	C	Y	C	C	C	C	C	Y	C	C	C	C	C	C	C	C	C	C	C	C	C	C	C	C	C	C	C	C	C	C	C	C	C	C	C
S01_05948709	A/G	1	5948709	+	NA	NA	NA	NA	NA	NA	A	A	A	A	A	A	A	A	A	A	A	A	A	A	A	A	A	A	A	G	A	A	A	A	A	A	A	A	A	A	A	A	A	A	A	A	A	A	A
S01_05983898	G/A	1	5983898	+	NA	NA	NA	NA	NA	NA	G	G	G	G	G	A	G	G	A	A	A	A	G	G	G	G	G	A	A	A	G	G	R	G	G	A	G	G	G	G	A	G	G	G	G	G	A	G	G
S01_05983907	A/G	1	5983907	+	NA	NA	NA	NA	NA	NA	A	A	A	A	A	G	A	A	G	G	G	G	A	A	A	A	A	G	G	G	A	A	A	A	A	G	A	A	A	A	G	A	A	A	A	A	G	A	A
S01_05991105	T/C	1	5991105	+	NA	NA	NA	NA	NA	NA	T	T	T	T	T	C	T	T	C	C	C	C	T	T	T	T	T	C	C	C	T	T	T	T	T	Y	T	T	T	T	C	T	T	T	T	T	C	T	T
S01_05995115	T/C	1	5995115	+	NA	NA	NA	NA	NA	NA	T	T	T	T	T	C	C	T	C	C	C	C	T	T	T	T	T	C	C	C	T	T	Y	T	T	C	T	T	T	T	C	T	T	T	T	T	C	T	T
S01_05995120	A/G	1	5995120	+	NA	NA	NA	NA	NA	NA	A	A	A	A	A	G	G	A	G	G	G	G	A	A	A	A	A	G	G	G	A	A	A	A	A	G	A	A	A	A	G	A	A	A	A	A	G	A	A
S01_05995137	C/G	1	5995137	+	NA	NA	NA	NA	NA	NA	C	C	C	C	C	G	G	C	G	G	G	G	C	C	C	C	C	G	G	G	C	C	C	C	C	G	C	C	C	C	G	C	C	C	C	C	G	C	C
S01_05995365	G/A	1	5995365	+	NA	NA	NA	NA	NA	NA	G	G	G	G	G	A	A	G	A	A	A	A	G	G	G	G	G	A	A	A	G	G	G	G	G	A	G	G	G	G	A	G	G	G	G	G	A	G	G
S01_06011219	T/C	1	6011219	+	NA	NA	NA	NA	NA	NA	T	T	T	T	T	C	Y	T	C	C	C	C	T	T	T	T	T	C	C	C	T	T	T	T	T	Y	T	T	T	T	C	T	T	T	T	T	C	T	T
S01_06012801	C/T	1	6012801	+	NA	NA	NA	NA	NA	NA	C	C	C	C	C	T	C	C	T	T	T	T	C	C	C	C	C	T	T	T	C	C	C	C	C	Y	C	C	C	C	T	C	C	C	C	C	T	C	C
S01_06037592	A/C	1	6037592	+	NA	NA	NA	NA	NA	NA	A	A	A	A	A	C	A	A	C	C	C	C	A	A	A	A	A	C	C	C	A	A	A	A	A	M	A	A	A	A	C	A	A	A	A	A	C	A	A
S01_06041519	C/A	1	6041519	+	NA	NA	NA	NA	NA	NA	C	C	C	C	C	A	A	C	A	A	A	A	C	C	C	C	C	A	A	A	C	C	C	C	C	C	C	C	C	C	A	C	C	C	C	C	A	C	C
S01_06053866	G/A	1	6053866	+	NA	NA	NA	NA	NA	NA	G	G	G	G	G	A	G	G	A	A	A	A	G	G	G	G	G	A	A	A	G	G	G	G	G	G	G	G	G	G	A	G	G	G	G	G	A	G	G
S01_06057366	G/A	1	6057366	+	NA	NA	NA	NA	NA	NA	G	G	G	G	G	A	G	G	A	A	A	A	G	G	G	G	G	A	A	A	G	G	G	G	G	R	G	G	G	G	A	G	G	G	G	G	A	G	G
S01_06057431	C/T	1	6057431	+	NA	NA	NA	NA	NA	NA	C	C	C	C	C	T	C	C	T	T	T	T	C	C	C	C	C	T	T	T	C	C	C	C	C	T	C	C	C	C	T	C	C	C	C	C	T	C	C
S01_06057434	C/A	1	6057434	+	NA	NA	NA	NA	NA	NA	C	C	C	C	C	A	C	C	A	A	A	A	C	C	C	C	C	A	A	A	C	C	C	C	C	A	C	C	C	C	A	C	C	C	C	C	A	C	C
S01_06057437	G/C	1	6057437	+	NA	NA	NA	NA	NA	NA	G	G	G	G	G	C	G	G	C	C	C	C	G	G	G	G	G	C	C	C	G	G	G	G	G	C	G	G	G	G	C	G	G	G	G	G	C	G	G
S01_06057440	T/G	1	6057440	+	NA	NA	NA	NA	NA	NA	T	T	T	T	T	G	T	T	G	G	G	G	T	T	T	T	T	G	G	G	T	T	T	T	T	G	T	T	T	T	G	T	T	T	T	T	G	T	T
S01_06057443	G/C	1	6057443	+	NA	NA	NA	NA	NA	NA	G	G	G	G	G	C	G	G	C	C	C	C	G	G	G	G	G	C	C	C	G	G	G	G	G	C	G	G	G	G	C	G	G	G	G	G	C	G	G
S01_06077035	A/G	1	6077035	+	NA	NA	NA	NA	NA	NA	A	A	A	A	A	G	A	A	G	G	G	G	A	A	A	A	A	G	G	G	A	A	A	A	A	A	A	A	A	A	G	A	A	A	A	A	G	A	A
S01_06084427	A/C	1	6084427	+	NA	NA	NA	NA	NA	NA	A	A	A	A	A	C	C	A	C	C	C	C	A	A	A	A	A	C	C	C	A	A	A	A	A	C	A	A	A	A	C	A	A	A	A	A	C	A	A
S01_06084475	G/C	1	6084475	+	NA	NA	NA	NA	NA	NA	G	G	G	G	G	G	G	G	G	G	G	G	G	G	G	G	G	G	G	G	C	G	G	G	G	G	G	G	C	G	G	G	G	G	C	C	G	G	C
S01_06085421	A/G	1	6085421	+	NA	NA	NA	NA	NA	NA	A	A	A	A	A	G	G	A	G	G	G	G	A	A	A	A	A	G	G	G	A	A	A	A	A	G	A	A	A	A	G	A	A	A	A	A	G	A	A
S01_06094952	T/C	1	6094952	+	NA	NA	NA	NA	NA	NA	T	T	T	T	T	C	C	T	C	C	C	C	T	T	T	T	T	C	C	C	T	T	T	T	T	C	T	T	T	T	C	T	T	T	T	T	C	T	T
S01_06096029	G/C	1	6096029	+	NA	NA	NA	NA	NA	NA	G	G	G	G	G	C	G	G	C	C	C	C	G	G	G	G	G	C	C	C	G	G	G	G	G	C	G	G	G	G	C	G	G	G	G	G	C	G	G
S01_06101882	G/A	1	6101882	+	NA	NA	NA	NA	NA	NA	G	G	G	G	G	A	G	G	A	A	A	A	G	G	G	G	G	A	A	A	G	G	G	G	G	A	G	G	G	G	A	G	G	G	G	G	A	G	G
S01_06113108	C/T	1	6113108	+	NA	NA	NA	NA	NA	NA	C	C	C	C	C	T	T	C	T	T	T	T	C	C	C	C	C	T	T	T	C	C	C	C	C	T	C	C	C	C	T	C	C	C	C	C	T	C	C
S01_06113367	G/T	1	6113367	+	NA	NA	NA	NA	NA	NA	G	G	G	G	G	G	G	G	G	G	G	G	G	G	G	G	G	G	G	G	T	G	G	G	G	G	G	G	T	G	G	G	G	G	T	T	G	G	T
S01_06116628	G/A	1	6116628	+	NA	NA	NA	NA	NA	NA	G	G	G	G	G	A	A	G	A	A	A	A	G	G	G	G	G	A	A	A	G	G	G	G	G	G	G	G	G	G	A	G	G	G	G	G	A	G	G
S01_06128332	G/A	1	6128332	+	NA	NA	NA	NA	NA	NA	G	G	G	G	G	A	G	G	A	A	A	A	G	G	G	G	G	A	A	A	G	G	G	G	G	A	G	G	G	G	A	G	G	G	G	G	A	G	G
S01_06140049	G/T	1	6140049	+	NA	NA	NA	NA	NA	NA	G	G	G	G	G	T	K	G	T	T	T	T	G	G	G	G	G	T	T	T	G	G	G	G	G	T	G	G	G	G	T	G	G	G	G	G	T	G	G
S01_06172992	A/G	1	6172992	+	NA	NA	NA	NA	NA	NA	A	A	A	G	A	G	G	A	G	G	G	G	A	A	A	A	A	G	G	G	A	A	A	A	A	G	A	A	A	A	G	A	A	A	A	A	G	A	A
S01_06183300	T/G	1	6183300	+	NA	NA	NA	NA	NA	NA	T	T	T	T	T	G	T	T	G	G	G	G	T	T	T	T	T	G	G	G	T	T	T	T	T	G	T	T	T	T	G	T	T	T	T	T	G	T	T
S01_06183979	C/T	1	6183979	+	NA	NA	NA	NA	NA	NA	C	C	C	C	C	T	C	C	T	T	T	T	C	C	C	C	C	T	T	T	C	C	C	C	C	C	C	C	C	C	T	C	C	C	C	C	T	C	C
S01_06186830	T/G	1	6186830	+	NA	NA	NA	NA	NA	NA	T	T	T	T	T	G	K	T	G	G	G	G	T	T	T	T	T	G	G	G	T	T	T	T	T	G	T	T	T	T	G	T	T	T	T	T	G	T	T
S01_06186930	C/T	1	6186930	+	NA	NA	NA	NA	NA	NA	C	C	C	C	C	T	Y	C	T	T	T	T	C	C	C	C	C	T	T	T	C	C	C	C	C	T	C	C	C	C	T	C	C	C	C	C	T	C	C
S01_06199787	C/T	1	6199787	+	NA	NA	NA	NA	NA	NA	C	C	C	C	C	T	T	C	T	T	T	T	C	C	C	C	C	T	T	T	C	C	C	C	C	T	C	C	C	C	T	C	C	C	C	C	T	C	C
S01_06220725	A/G	1	6220725	+	NA	NA	NA	NA	NA	NA	A	A	A	A	A	A	A	A	A	G	A	A	A	A	A	A	A	A	A	G	A	A	A	A	A	A	A	A	A	A	A	A	A	A	A	A	A	A	A
S01_06223758	A/G	1	6223758	+	NA	NA	NA	NA	NA	NA	A	A	A	A	A	A	A	A	A	G	A	A	A	A	A	A	A	A	A	G	A	A	A	A	A	A	A	A	A	A	A	A	A	A	A	A	A	A	A
S01_06226968	A/C	1	6226968	+	NA	NA	NA	NA	NA	NA	A	A	A	A	A	A	A	A	A	C	A	A	A	A	A	A	A	A	A	C	A	A	A	A	A	A	A	A	A	A	A	A	A	A	A	A	A	A	A
S01_06388120	G/A	1	6388120	+	NA	NA	NA	NA	NA	NA	G	G	G	G	G	G	G	G	G	A	G	G	G	G	G	G	G	G	G	A	G	G	G	G	G	G	G	G	G	G	G	G	G	G	G	G	G	G	G
S01_06395132	T/C	1	6395132	+	NA	NA	NA	NA	NA	NA	T	T	T	T	T	T	T	T	T	C	T	T	T	T	T	T	T	T	T	C	T	T	T	T	T	T	T	T	T	T	T	T	T	T	T	T	T	T	T
S01_06401479	T/C	1	6401479	+	NA	NA	NA	NA	NA	NA	T	T	C	C	T	T	T	T	T	T	T	T	T	T	T	T	T	T	T	T	T	T	T	T	T	T	T	T	T	T	T	T	T	C	T	T	T	T	T
S01_06535119	A/C	1	6535119	+	NA	NA	NA	NA	NA	NA	A	A	A	A	A	C	A	A	C	A	A	C	A	A	A	A	A	A	A	A	A	A	A	A	A	C	A	A	A	A	C	A	A	A	A	A	A	A	A
S01_06535337	G/A	1	6535337	+	NA	NA	NA	NA	NA	NA	G	G	G	G	G	A	G	G	A	G	G	A	G	G	G	G	G	G	G	G	G	G	G	G	G	A	G	G	G	G	A	G	G	G	G	G	G	G	G
S01_06535372	A/G	1	6535372	+	NA	NA	NA	NA	NA	NA	A	A	A	A	A	G	G	A	G	A	A	G	A	A	A	A	A	A	A	A	A	A	A	A	A	G	A	A	A	A	G	A	A	A	A	A	A	A	A
S01_06541200	C/T	1	6541200	+	NA	NA	NA	NA	NA	NA	C	C	C	C	C	T	T	C	T	C	C	T	C	C	C	C	C	C	C	C	C	C	C	C	C	T	C	C	C	C	T	C	C	C	C	C	C	C	C
S01_06542949	G/A	1	6542949	+	NA	NA	NA	NA	NA	NA	G	G	G	G	G	A	A	G	A	G	G	A	G	G	G	G	G	G	G	G	G	G	G	G	G	G	G	G	G	G	A	G	G	G	G	G	G	G	G
S01_06567057	G/T	1	6567057	+	NA	NA	NA	NA	NA	NA	G	G	G	G	G	T	T	G	T	G	G	T	G	G	G	G	G	G	G	G	G	G	G	G	G	K	G	G	G	G	T	G	G	G	G	G	G	G	G
S01_06567126	T/C	1	6567126	+	NA	NA	NA	NA	NA	NA	T	T	T	T	T	C	Y	T	C	T	T	C	T	T	T	T	T	T	T	T	T	T	T	T	T	Y	T	T	T	T	C	T	T	T	T	T	T	T	T
S01_06567940	G/T	1	6567940	+	NA	NA	NA	NA	NA	NA	G	G	G	T	G	T	T	G	T	G	G	T	G	G	G	G	G	G	G	G	G	G	G	G	G	T	G	G	G	G	T	G	G	G	G	G	G	G	G
S01_06567972	C/T	1	6567972	+	NA	NA	NA	NA	NA	NA	C	C	C	T	C	T	T	C	T	C	C	T	C	C	C	C	C	C	C	C	C	C	C	C	C	T	C	C	C	C	T	C	C	C	C	C	C	C	C
S01_06568005	A/C	1	6568005	+	NA	NA	NA	NA	NA	NA	A	A	A	A	A	C	C	A	C	A	A	C	A	A	A	A	A	A	A	A	A	A	A	A	A	A	A	A	A	A	C	A	A	A	A	A	A	A	A
S01_06649656	T/G	1	6649656	+	NA	NA	NA	NA	NA	NA	T	T	G	T	T	T	T	T	T	T	T	T	T	T	T	T	T	T	T	T	T	T	T	T	T	K	T	T	T	T	T	T	T	G	T	T	T	T	T
S01_06664009	A/G	1	6664009	+	NA	NA	NA	NA	NA	NA	G	A	A	G	A	A	A	A	A	G	A	A	A	G	A	A	G	A	A	G	G	A	A	A	G	A	G	A	G	R	A	A	A	A	A	A	A	G	A
S01_06683798	T/A	1	6683798	+	NA	NA	NA	NA	NA	NA	T	T	T	T	T	T	T	T	T	A	A	T	T	T	T	T	T	A	A	A	T	T	T	T	T	T	T	T	T	T	T	T	T	T	T	T	A	T	T
S01_06712928	G/C	1	6712928	+	NA	NA	NA	NA	NA	NA	G	G	G	G	G	G	G	G	G	C	C	G	G	G	G	G	G	C	C	C	G	G	G	G	G	G	G	G	G	G	G	G	G	G	G	G	C	G	G
S01_06712948	C/T	1	6712948	+	NA	NA	NA	NA	NA	NA	C	C	C	C	C	C	C	C	C	T	T	C	C	C	C	C	C	T	T	T	C	C	C	C	C	C	C	C	C	C	C	C	C	C	C	C	T	C	C
S01_06733687	A/C	1	6733687	+	NA	NA	NA	NA	NA	NA	A	A	A	A	A	A	A	A	A	C	C	A	A	A	A	A	A	C	C	C	A	A	A	A	A	A	A	A	A	A	A	A	A	A	A	A	C	A	A
S01_06733708	G/A	1	6733708	+	NA	NA	NA	NA	NA	NA	G	G	G	G	G	G	G	G	G	A	A	G	G	G	G	G	G	A	A	A	G	G	G	G	G	G	G	G	G	G	G	G	G	G	G	G	A	G	G
S01_06765299	A/G	1	6765299	+	NA	NA	NA	NA	NA	NA	A	A	A	A	A	A	A	A	A	G	G	A	A	A	A	A	A	G	G	G	A	A	A	A	A	A	A	A	A	A	A	A	A	A	A	A	G	A	A
S01_06765404	G/T	1	6765404	+	NA	NA	NA	NA	NA	NA	G	G	G	G	G	G	G	G	G	T	T	G	G	G	G	G	G	T	T	T	G	G	G	G	G	G	G	G	G	G	G	G	G	G	G	G	T	G	G
S01_06769618	T/G	1	6769618	+	NA	NA	NA	NA	NA	NA	T	T	T	T	T	T	T	T	T	G	G	T	T	T	T	T	T	G	G	G	T	T	T	T	T	T	T	T	T	T	T	T	T	T	T	T	G	T	T
S01_06773609	G/A	1	6773609	+	NA	NA	NA	NA	NA	NA	G	G	G	G	G	G	G	G	G	A	A	G	G	G	G	G	G	A	A	A	G	G	G	G	G	G	G	G	G	G	G	G	G	G	G	G	A	G	G
S01_06787933	C/T	1	6787933	+	NA	NA	NA	NA	NA	NA	C	C	C	C	C	C	C	C	C	T	T	C	C	C	C	C	C	T	T	T	C	C	C	C	C	C	C	C	C	C	C	C	C	C	C	C	T	C	C
S01_06792688	A/G	1	6792688	+	NA	NA	NA	NA	NA	NA	A	A	A	A	A	A	A	A	A	G	G	A	A	A	A	A	A	G	G	G	A	A	A	A	A	A	A	A	A	A	A	A	A	A	A	A	G	A	A
S01_06798403	T/C	1	6798403	+	NA	NA	NA	NA	NA	NA	T	T	T	T	T	T	T	T	T	C	C	T	T	T	T	T	T	C	C	C	T	T	T	T	T	T	T	T	T	T	T	T	T	T	T	T	C	T	T
S01_06808624	C/T	1	6808624	+	NA	NA	NA	NA	NA	NA	C	C	C	C	C	C	C	C	C	T	T	C	C	C	C	C	C	T	T	T	C	C	C	C	C	C	C	C	C	C	C	C	C	C	C	C	T	C	C
S01_06815224	C/G	1	6815224	+	NA	NA	NA	NA	NA	NA	C	G	C	C	G	G	G	G	G	C	C	C	G	C	G	G	C	C	C	C	C	G	G	G	C	S	C	G	C	C	G	G	G	C	C	C	C	C	C
S01_06817131	G/A	1	6817131	+	NA	NA	NA	NA	NA	NA	G	A	G	G	A	A	A	A	A	G	G	G	A	G	A	A	G	G	G	G	G	A	A	A	G	R	G	A	G	G	A	A	A	G	G	G	G	G	G
S01_06817147	T/C	1	6817147	+	NA	NA	NA	NA	NA	NA	T	T	T	Y	T	T	T	T	T	C	C	T	T	T	T	T	T	C	C	C	T	T	T	T	T	T	T	T	T	T	T	T	T	T	T	T	C	T	T
S01_06817175	T/G	1	6817175	+	NA	NA	NA	NA	NA	NA	T	G	T	T	G	G	G	G	G	T	T	T	G	T	G	G	T	T	T	T	T	G	G	G	T	K	T	G	T	T	G	G	G	T	T	T	T	T	T
S01_06820801	A/G	1	6820801	+	NA	NA	NA	NA	NA	NA	A	A	A	A	A	A	A	A	A	G	G	A	A	A	A	A	A	G	G	G	A	A	A	A	A	A	A	A	A	A	A	A	A	A	A	A	G	A	A
S01_06824646	G/A	1	6824646	+	NA	NA	NA	NA	NA	NA	G	G	G	G	G	G	G	G	G	A	A	G	G	G	G	G	G	A	A	A	G	G	G	G	G	G	G	G	G	G	G	G	G	G	G	G	A	G	G
S01_06825929	C/A	1	6825929	+	NA	NA	NA	NA	NA	NA	C	C	C	C	C	C	C	C	C	A	A	C	C	C	C	C	C	A	A	A	C	C	C	C	C	C	C	C	C	C	C	C	C	C	C	C	A	C	C
S01_06826973	A/C	1	6826973	+	NA	NA	NA	NA	NA	NA	A	A	A	A	A	A	A	A	A	C	C	A	A	A	A	A	A	C	C	C	A	A	A	A	A	A	A	A	A	A	A	A	A	A	A	A	C	A	A
S01_06847357	G/T	1	6847357	+	NA	NA	NA	NA	NA	NA	G	T	T	T	G	G	G	G	G	T	T	G	T	G	G	G	G	T	T	T	G	G	G	G	G	G	G	T	T	G	G	G	G	G	G	G	T	G	G
S01_06884369	G/C	1	6884369	+	NA	NA	NA	NA	NA	NA	G	G	G	G	G	G	G	G	G	C	C	G	G	G	G	G	G	C	C	C	G	G	C	G	G	G	G	G	G	G	G	G	G	G	C	C	C	G	G
S01_06884589	G/A	1	6884589	+	NA	NA	NA	NA	NA	NA	G	G	G	G	G	G	G	G	G	A	A	G	G	G	G	G	G	A	A	A	G	G	G	G	G	G	G	G	G	G	G	G	G	G	G	G	A	G	G
S01_06890184	G/A	1	6890184	+	NA	NA	NA	NA	NA	NA	G	G	G	G	G	G	G	G	G	A	A	G	G	G	G	G	G	A	A	A	G	G	A	G	G	G	G	G	G	G	G	G	G	G	A	A	A	G	G
S01_06910074	C/T	1	6910074	+	NA	NA	NA	NA	NA	NA	C	C	C	C	C	C	C	C	C	T	T	C	C	C	C	C	C	T	T	T	C	C	T	C	C	C	C	C	C	C	C	C	C	C	T	T	T	C	C
S01_06914036	A/C	1	6914036	+	NA	NA	NA	NA	NA	NA	A	A	A	A	A	A	A	A	A	C	C	A	A	A	A	A	A	C	C	C	A	A	A	A	A	A	A	A	A	A	A	A	A	A	A	A	C	A	A
S01_06922826	A/G	1	6922826	+	NA	NA	NA	NA	NA	NA	A	A	A	A	A	A	A	A	A	A	A	A	A	A	A	A	A	A	A	A	A	A	G	A	A	A	A	A	A	A	A	A	A	A	G	G	A	A	A
S01_06940674	G/A	1	6940674	+	NA	NA	NA	NA	NA	NA	G	G	G	G	G	G	G	G	G	A	A	G	G	G	G	G	G	A	A	A	G	G	G	G	G	G	G	G	G	G	G	G	G	G	G	G	A	G	G
S01_06943746	A/G	1	6943746	+	NA	NA	NA	NA	NA	NA	A	A	A	A	A	A	A	A	A	A	A	A	A	A	A	A	A	A	A	A	A	A	A	A	A	A	A	A	A	A	A	A	A	A	G	G	A	A	A
S01_06967813	T/C	1	6967813	+	NA	NA	NA	NA	NA	NA	T	T	T	T	T	T	T	T	T	C	C	T	T	T	T	T	T	C	C	C	T	T	T	T	T	T	T	T	T	T	T	T	T	T	T	T	C	T	T
S01_06990751	T/C	1	6990751	+	NA	NA	NA	NA	NA	NA	T	T	T	T	T	T	T	T	T	C	C	T	T	T	T	T	T	C	C	C	T	T	T	T	T	T	T	T	T	T	T	T	T	T	T	T	C	T	T
S01_06990758	C/A	1	6990758	+	NA	NA	NA	NA	NA	NA	C	C	C	C	C	C	C	C	C	A	A	C	C	C	C	C	C	A	A	A	C	C	C	C	C	C	C	C	C	C	C	C	C	C	C	C	A	C	C
S01_07000538	T/C	1	7000538	+	NA	NA	NA	NA	NA	NA	T	T	C	T	T	T	T	T	T	C	C	T	T	T	T	T	T	C	C	C	T	T	T	T	T	T	T	T	T	T	T	T	T	T	T	T	C	T	T
S01_07009043	G/C	1	7009043	+	NA	NA	NA	NA	NA	NA	G	G	G	G	G	G	G	G	G	C	C	G	G	G	G	G	G	C	C	C	G	G	G	G	G	G	G	G	G	G	G	G	G	G	G	G	C	G	G
S01_07009230	G/T	1	7009230	+	NA	NA	NA	NA	NA	NA	G	G	G	G	G	G	G	G	G	T	T	G	G	G	G	G	G	T	T	T	G	G	G	G	G	G	G	G	G	G	G	G	G	G	G	G	T	G	G
S01_07009424	C/T	1	7009424	+	NA	NA	NA	NA	NA	NA	C	C	T	C	C	C	C	C	C	C	C	C	C	C	C	C	C	C	C	C	C	C	C	C	C	T	C	C	C	C	C	C	C	C	C	C	C	C	T
S01_07012939	T/C	1	7012939	+	NA	NA	NA	NA	NA	NA	T	T	T	T	T	T	T	T	T	C	C	T	T	T	T	T	T	C	C	C	T	T	T	T	T	T	T	T	T	T	T	T	T	T	T	T	C	T	T
S01_07015229	A/G	1	7015229	+	NA	NA	NA	NA	NA	NA	A	A	G	A	A	A	A	A	A	R	A	A	A	A	A	A	A	A	A	A	A	A	G	A	A	G	A	A	A	A	A	A	A	A	G	G	A	A	G
S01_07023345	T/C	1	7023345	+	NA	NA	NA	NA	NA	NA	T	T	T	T	T	T	T	T	T	C	C	T	T	T	T	T	T	C	C	C	T	T	T	T	T	T	T	T	T	T	T	T	T	T	T	T	C	T	T
S01_07034212	C/T	1	7034212	+	NA	NA	NA	NA	NA	NA	C	C	C	C	C	C	C	C	C	T	T	C	C	C	C	C	C	T	T	T	C	C	C	C	C	C	C	C	C	C	C	C	C	C	C	C	T	C	C
S01_07048388	G/A	1	7048388	+	NA	NA	NA	NA	NA	NA	G	G	A	G	G	G	G	G	G	G	G	G	G	G	G	G	G	G	G	G	G	G	G	G	G	A	G	G	G	G	G	G	G	G	A	A	G	G	A
S01_07048402	T/C	1	7048402	+	NA	NA	NA	NA	NA	NA	T	T	T	T	T	T	T	T	T	C	C	T	T	T	T	T	T	C	C	C	T	T	T	T	T	T	T	T	T	T	T	T	T	T	T	T	C	T	T
S01_07053165	T/C	1	7053165	+	NA	NA	NA	NA	NA	NA	T	T	T	T	T	T	T	T	T	C	C	T	T	T	T	T	T	C	C	C	T	T	T	T	T	C	T	T	T	T	T	T	T	T	T	T	C	T	T
S01_07073324	G/A	1	7073324	+	NA	NA	NA	NA	NA	NA	G	G	G	G	G	A	A	G	G	A	A	A	A	G	G	G	G	A	A	A	G	G	G	G	G	A	G	A	G	G	A	G	A	G	G	G	A	G	G
S01_07073351	A/G	1	7073351	+	NA	NA	NA	NA	NA	NA	A	A	A	A	A	G	G	A	A	G	G	G	G	A	A	A	A	G	G	G	A	A	A	A	A	G	A	G	A	A	G	A	G	A	A	A	G	A	A
S01_07073354	A/G	1	7073354	+	NA	NA	NA	NA	NA	NA	A	A	A	A	A	G	G	A	A	G	G	G	G	A	A	A	A	G	G	G	A	A	A	A	A	G	A	G	A	A	G	A	G	A	A	A	G	A	A
S01_07076440	C/T	1	7076440	+	NA	NA	NA	NA	NA	NA	C	C	C	C	C	T	T	C	C	T	T	T	T	C	C	C	C	T	T	T	C	C	C	C	T	Y	C	T	C	C	T	C	T	C	C	C	T	C	C
S01_07082261	A/T	1	7082261	+	NA	NA	NA	NA	NA	NA	A	A	A	A	A	T	W	A	A	T	T	T	T	A	A	A	A	T	T	T	A	A	A	A	T	W	A	T	A	A	T	A	T	A	A	A	T	A	A
S01_07082448	G/T	1	7082448	+	NA	NA	NA	NA	NA	NA	G	G	G	G	G	T	T	G	G	T	T	T	T	G	G	G	G	T	T	T	G	G	G	G	T	K	G	T	G	G	T	G	T	G	G	G	T	G	G
S01_07084601	C/G	1	7084601	+	NA	NA	NA	NA	NA	NA	C	C	C	C	C	G	G	C	C	G	G	G	G	C	C	C	C	G	G	G	C	C	C	C	G	C	C	G	C	C	G	C	G	C	C	C	G	C	C
S01_07093322	A/G	1	7093322	+	NA	NA	NA	NA	NA	NA	A	A	A	A	A	A	A	A	A	A	A	A	A	A	A	A	A	A	A	A	A	A	G	A	A	A	A	A	A	A	A	A	A	A	G	G	A	A	A
S01_07093399	C/T	1	7093399	+	NA	NA	NA	NA	NA	NA	C	C	C	C	C	C	C	C	C	T	T	C	C	C	C	C	C	T	T	T	C	C	C	C	C	C	C	C	C	C	C	C	C	C	C	C	T	C	C
S01_07104996	T/C	1	7104996	+	NA	NA	NA	NA	NA	NA	T	T	T	T	T	T	T	T	T	C	C	T	T	T	T	T	T	C	C	C	T	T	T	T	T	T	T	T	T	T	T	T	T	T	T	T	C	T	T
S01_07104999	G/A	1	7104999	+	NA	NA	NA	NA	NA	NA	G	G	G	G	G	G	G	G	G	A	A	G	G	G	G	G	G	A	A	A	G	G	G	G	G	G	G	G	G	G	G	G	G	G	G	G	A	G	G
S01_07105011	T/G	1	7105011	+	NA	NA	NA	NA	NA	NA	T	T	T	T	T	T	T	T	T	G	G	T	T	T	T	T	T	G	G	G	T	T	T	T	T	T	T	T	T	T	T	T	T	T	T	T	G	T	T
S01_07105013	A/G	1	7105013	+	NA	NA	NA	NA	NA	NA	A	A	A	A	A	A	A	A	A	G	G	A	A	A	A	A	A	G	G	G	A	A	A	A	A	A	A	A	A	A	A	A	A	A	A	A	G	A	A
S01_07105044	T/C	1	7105044	+	NA	NA	NA	NA	NA	NA	T	T	T	T	T	T	T	T	T	C	C	T	T	T	T	T	T	C	C	C	T	T	T	T	T	T	T	T	T	T	T	T	T	T	T	T	C	T	T
S01_07105134	T/C	1	7105134	+	NA	NA	NA	NA	NA	NA	T	T	T	T	T	T	T	T	T	C	C	T	T	T	T	T	T	C	C	C	T	T	T	T	T	T	T	T	T	T	T	T	T	T	T	T	C	T	T
S01_07105297	C/A	1	7105297	+	NA	NA	NA	NA	NA	NA	C	C	C	C	C	C	C	C	C	A	A	C	C	C	C	C	C	A	A	A	C	C	C	C	C	C	C	C	C	C	C	C	C	C	C	C	A	C	C
S01_07105332	G/A	1	7105332	+	NA	NA	NA	NA	NA	NA	G	G	G	G	G	G	G	G	G	A	A	G	G	G	G	G	G	A	A	A	G	G	G	G	G	G	G	G	G	G	G	G	G	G	G	G	A	G	G
S01_07105376	T/G	1	7105376	+	NA	NA	NA	NA	NA	NA	T	T	T	T	T	T	T	T	T	G	G	T	T	T	T	T	T	G	G	G	T	T	T	T	T	T	T	T	T	T	T	T	T	T	T	T	G	T	T
S01_07105405	G/A	1	7105405	+	NA	NA	NA	NA	NA	NA	G	G	G	G	G	G	G	G	G	A	A	G	G	G	G	G	G	A	A	A	G	G	G	G	G	G	G	G	G	G	G	G	G	G	G	G	A	G	G
S01_07105413	G/A	1	7105413	+	NA	NA	NA	NA	NA	NA	G	G	G	G	G	G	G	G	G	A	A	G	G	G	G	G	G	A	A	A	G	G	G	G	G	G	G	G	G	G	G	G	G	G	G	G	A	G	G
S01_07112186	C/T	1	7112186	+	NA	NA	NA	NA	NA	NA	C	C	C	C	C	C	C	C	C	T	T	C	C	C	C	C	C	T	T	T	C	C	C	C	C	C	C	C	C	C	C	C	C	C	C	C	T	C	C
S01_07112223	A/C	1	7112223	+	NA	NA	NA	NA	NA	NA	A	A	A	A	A	A	A	A	A	C	C	A	A	A	A	A	A	C	C	C	A	A	A	A	A	A	A	A	A	A	A	A	A	A	A	A	C	A	A
S01_07128323	T/C	1	7128323	+	NA	NA	NA	NA	NA	NA	T	T	T	T	T	T	T	T	T	C	C	T	T	T	T	T	T	C	C	C	T	T	T	T	T	T	T	T	T	T	T	T	T	T	T	T	C	T	T
S01_07136716	A/G	1	7136716	+	NA	NA	NA	NA	NA	NA	A	A	A	A	A	A	A	A	A	G	G	A	A	A	A	A	A	G	G	G	A	A	A	A	A	A	A	A	A	A	A	A	A	A	A	A	G	A	A
S01_07180443	G/A	1	7180443	+	NA	NA	NA	NA	NA	NA	G	A	G	G	A	G	G	A	A	G	G	G	G	G	A	G	G	G	G	G	G	A	R	A	G	G	G	G	G	G	G	A	G	G	G	G	G	G	G
S01_07182974	A/G	1	7182974	+	NA	NA	NA	NA	NA	NA	A	A	A	A	A	A	A	A	A	G	G	A	A	A	A	A	A	G	G	G	A	A	A	A	A	A	A	A	A	A	A	A	A	A	A	A	G	A	A
S01_07186492	T/G	1	7186492	+	NA	NA	NA	NA	NA	NA	T	T	T	T	T	T	T	T	T	G	G	T	T	T	T	T	T	G	G	G	T	T	T	T	T	T	T	T	T	T	T	T	T	T	T	T	G	T	T
S01_07203694	T/C	1	7203694	+	NA	NA	NA	NA	NA	NA	T	T	T	T	T	T	T	T	T	C	C	T	T	T	T	T	T	C	C	Y	T	T	T	T	T	T	T	T	T	T	T	T	T	T	T	T	T	T	T
S01_07204409	G/C	1	7204409	+	NA	NA	NA	NA	NA	NA	G	G	G	G	G	G	G	G	G	C	C	G	G	G	G	G	G	C	C	C	G	G	G	G	G	G	G	G	G	G	G	G	G	G	G	G	C	G	G
S01_07409599	G/A	1	7409599	+	NA	NA	NA	NA	NA	NA	G	G	G	G	G	A	A	G	G	G	G	A	A	G	G	G	G	G	G	G	G	G	G	G	A	A	G	A	G	G	G	G	A	G	G	G	G	G	G
S01_07497963	A/T	1	7497963	+	NA	NA	NA	NA	NA	NA	A	T	A	A	T	A	A	T	T	A	A	A	A	A	T	A	A	A	A	A	T	T	W	T	A	A	A	A	T	A	T	T	A	A	A	A	A	A	A
S01_07577832	G/T	1	7577832	+	NA	NA	NA	NA	NA	NA	G	G	G	G	G	T	T	G	G	T	T	T	T	G	G	G	G	T	T	T	G	G	G	G	G	G	G	T	G	G	G	G	T	G	G	G	T	G	G
S01_07662388	A/G	1	7662388	+	NA	NA	NA	NA	NA	NA	A	A	A	A	A	G	G	A	A	G	G	G	G	A	A	A	A	G	G	G	A	A	A	A	A	G	A	G	A	A	A	A	G	A	A	A	G	A	A
S01_07725317	A/T	1	7725317	+	NA	NA	NA	NA	NA	NA	A	A	A	A	A	T	A	A	A	T	T	T	T	A	A	A	A	T	T	T	A	A	A	A	A	A	A	T	A	A	A	A	A	A	A	A	T	A	A
S01_07739139	G/A	1	7739139	+	NA	NA	NA	NA	NA	NA	G	G	G	G	G	A	A	G	G	A	A	A	A	G	G	G	G	A	A	A	G	G	G	G	G	G	G	A	G	G	G	G	G	G	G	G	A	G	G
S01_07743878	G/C	1	7743878	+	NA	NA	NA	NA	NA	NA	G	G	G	G	G	C	S	G	G	C	C	C	C	G	G	G	G	C	C	C	G	G	G	G	G	S	G	C	G	G	G	G	G	G	G	G	C	G	G
S01_07745546	C/T	1	7745546	+	NA	NA	NA	NA	NA	NA	C	C	C	C	C	T	T	C	C	T	C	T	T	C	C	C	C	C	C	C	C	C	C	C	C	T	C	T	C	C	C	C	C	C	C	C	C	C	C
S01_07765806	A/G	1	7765806	+	NA	NA	NA	NA	NA	NA	A	A	A	A	A	G	G	A	A	G	G	G	G	A	A	A	A	G	G	G	A	A	A	A	A	G	A	G	A	A	A	A	A	A	A	A	G	A	A
S01_07765808	C/T	1	7765808	+	NA	NA	NA	NA	NA	NA	C	C	C	C	C	T	T	C	C	T	T	T	T	C	C	C	C	T	T	T	C	C	C	C	C	T	C	T	C	C	C	C	C	C	C	C	T	C	C
S01_07765821	T/C	1	7765821	+	NA	NA	NA	NA	NA	NA	T	T	T	T	T	C	C	T	T	C	C	C	C	T	T	T	T	C	C	C	T	T	T	T	T	C	T	C	T	T	T	T	T	T	T	T	C	T	T
S01_07767195	T/C	1	7767195	+	NA	NA	NA	NA	NA	NA	T	T	T	T	T	C	C	T	T	C	C	C	C	T	T	T	T	C	C	C	T	T	T	T	T	C	T	C	T	T	T	T	T	T	T	T	C	T	T
S01_07771254	A/G	1	7771254	+	NA	NA	NA	NA	NA	NA	A	A	A	A	A	G	G	A	A	G	G	G	G	A	A	A	A	G	G	G	A	A	A	A	A	G	A	G	A	A	A	A	A	A	A	A	G	A	A
S01_07772745	C/A	1	7772745	+	NA	NA	NA	NA	NA	NA	C	C	C	C	C	A	A	C	C	A	A	C	A	C	C	C	C	A	A	A	C	C	C	C	C	A	C	A	C	C	C	C	C	C	C	C	A	C	C
S01_07778098	C/T	1	7778098	+	NA	NA	NA	NA	NA	NA	C	C	C	C	C	T	T	C	C	T	T	T	T	C	C	C	C	T	T	T	C	C	C	C	C	C	C	T	C	C	C	C	C	C	C	C	T	C	C
S01_07796499	T/C	1	7796499	+	NA	NA	NA	NA	NA	NA	T	T	T	T	T	C	C	T	T	C	C	C	C	T	T	T	T	C	C	C	T	T	T	T	T	Y	T	C	T	T	T	T	T	T	T	T	C	T	T
S01_08003992	A/G	1	8003992	+	NA	NA	NA	NA	NA	NA	G	A	A	G	A	A	A	A	G	A	A	A	A	G	A	G	G	A	A	A	A	A	A	A	A	A	G	A	A	R	A	A	A	A	A	A	A	G	A
S01_08029025	A/G	1	8029025	+	NA	NA	NA	NA	NA	NA	G	A	A	G	A	A	A	A	G	A	A	A	A	G	A	G	G	A	A	A	A	A	A	A	A	A	G	A	A	R	A	A	A	A	A	A	A	G	A
S01_08029041	T/C	1	8029041	+	NA	NA	NA	NA	NA	NA	C	T	T	C	T	T	T	T	C	T	T	T	T	C	T	C	C	T	T	T	T	T	T	T	T	T	C	T	T	Y	T	T	T	T	T	T	T	C	T
S01_08041830	T/C	1	8041830	+	NA	NA	NA	NA	NA	NA	C	T	T	C	T	T	T	T	C	T	T	T	T	C	T	C	C	T	T	T	T	T	T	T	T	T	C	T	T	T	T	T	T	T	T	T	T	C	T
S01_08102485	C/A	1	8102485	+	NA	NA	NA	NA	NA	NA	C	C	C	C	C	C	C	C	C	C	A	C	C	C	C	C	C	C	C	C	C	C	C	C	C	C	C	C	C	C	C	C	C	A	C	C	C	C	C
S01_08147526	C/T	1	8147526	+	NA	NA	NA	NA	NA	NA	C	C	C	C	C	T	T	C	C	T	C	T	T	C	C	C	C	C	C	C	C	C	C	C	C	C	C	T	C	C	C	C	C	C	C	C	C	C	C
S01_08248153	G/A	1	8248153	+	NA	NA	NA	NA	NA	NA	G	G	G	G	G	A	A	G	G	A	G	A	A	G	G	G	G	G	G	G	G	G	G	G	R	G	G	A	G	G	G	G	G	G	G	G	G	G	G
S01_08626367	T/G	1	8626367	+	NA	NA	NA	NA	NA	NA	T	T	T	T	T	T	T	T	T	T	T	T	T	T	T	T	T	T	T	T	T	T	T	T	T	T	T	T	T	T	T	T	T	T	T	T	T	T	T
S01_08857049	C/A	1	8857049	+	NA	NA	NA	NA	NA	NA	C	C	C	C	C	C	C	C	C	C	C	C	C	C	M	A	A	C	C	C	C	C	C	M	C	C	M	C	C	M	C	C	C	C	C	C	C	C	C
S01_08946939	C/T	1	8946939	+	NA	NA	NA	NA	NA	NA	C	C	C	C	C	C	C	C	C	C	C	C	C	C	C	C	C	C	C	C	C	C	C	C	C	C	C	C	C	C	C	C	C	C	C	C	C	C	C
S01_09166384	T/C	1	9166384	+	NA	NA	NA	NA	NA	NA	T	T	T	T	T	T	T	T	T	T	T	T	T	T	T	T	C	T	T	T	T	T	T	T	T	T	T	T	T	T	T	T	T	T	T	T	T	T	T
S01_09315044	G/T	1	9315044	+	NA	NA	NA	NA	NA	NA	G	G	K	G	T	G	T	T	G	G	G	G	G	G	G	G	G	G	G	G	G	G	G	G	G	G	G	G	G	G	G	T	G	G	G	G	G	T	G
S01_09355147	G/A	1	9355147	+	NA	NA	NA	NA	NA	NA	A	G	R	A	G	G	G	G	G	G	G	G	G	A	G	G	A	G	G	G	G	G	G	G	G	G	G	G	G	G	G	G	G	G	G	G	G	G	G
S01_09402495	C/T	1	9402495	+	NA	NA	NA	NA	NA	NA	C	T	C	C	C	T	T	C	T	T	T	T	C	C	C	C	C	T	T	T	C	T	C	T	T	C	T	C	C	C	T	C	C	T	C	C	C	C	C
S01_09603926	C/T	1	9603926	+	NA	NA	NA	NA	NA	NA	C	T	C	C	C	T	T	C	T	T	T	T	C	C	C	C	C	T	T	T	C	T	C	T	T	C	C	C	C	C	T	C	C	T	C	C	C	C	C
S01_09671475	G/T	1	9671475	+	NA	NA	NA	NA	NA	NA	T	G	T	T	G	G	G	G	T	G	G	G	G	T	G	G	T	G	G	G	G	G	G	G	G	G	T	G	G	G	G	G	G	G	G	G	G	T	G
S01_09671477	T/A	1	9671477	+	NA	NA	NA	NA	NA	NA	A	T	A	A	T	T	T	T	A	T	T	T	T	A	T	T	A	T	T	T	T	T	T	T	T	T	A	T	T	T	T	T	T	T	T	T	T	A	T
S01_09671480	A/C	1	9671480	+	NA	NA	NA	NA	NA	NA	C	A	C	C	A	A	A	A	C	A	A	A	A	C	A	A	C	A	A	A	A	A	A	A	A	A	C	A	A	A	A	A	A	A	A	A	A	C	A
S01_09671482	T/G	1	9671482	+	NA	NA	NA	NA	NA	NA	G	T	G	G	T	T	T	T	G	T	T	T	T	G	T	T	G	T	T	T	T	T	T	T	T	T	G	T	T	T	T	T	T	T	T	T	T	G	T
S01_09683025	G/A	1	9683025	+	NA	NA	NA	NA	NA	NA	G	G	G	G	G	G	G	G	G	G	G	G	G	G	G	G	G	G	G	G	A	G	G	G	G	G	G	G	A	G	G	G	G	G	G	G	G	G	A
S01_09712121	C/T	1	9712121	+	NA	NA	NA	NA	NA	NA	C	C	C	C	T	C	C	C	C	C	C	C	C	C	C	C	C	C	C	C	C	C	C	C	C	C	C	C	C	C	C	C	C	C	C	C	T	C	C
S01_10117447	C/A	1	10117447	+	NA	NA	NA	NA	NA	NA	C	C	C	C	C	C	C	C	C	C	C	C	C	C	C	C	C	C	C	C	C	C	C	C	C	C	C	C	C	C	C	C	C	C	C	C	C	C	C
S01_10299030	A/C	1	10299030	+	NA	NA	NA	NA	NA	NA	A	A	A	A	C	A	A	C	A	A	A	A	A	A	A	A	A	A	A	A	A	A	A	A	A	A	C	A	A	A	A	C	A	A	A	A	A	A	A
S01_10299032	A/C	1	10299032	+	NA	NA	NA	NA	NA	NA	A	A	A	A	C	A	A	C	A	A	A	A	A	A	A	A	A	A	A	A	A	A	A	A	A	C	C	A	A	A	A	C	A	A	A	A	A	A	A
S01_10307027	C/T	1	10307027	+	NA	NA	NA	NA	NA	NA	C	C	C	C	T	C	C	T	C	C	C	C	C	C	C	C	C	C	C	C	C	C	C	C	C	Y	T	C	C	C	C	T	C	C	C	C	C	C	C
S01_10307072	T/C	1	10307072	+	NA	NA	NA	NA	NA	NA	T	T	T	T	C	T	T	C	T	T	T	T	T	T	T	T	T	T	T	T	T	T	T	T	T	Y	C	T	T	T	T	C	T	T	T	T	T	T	T
S01_10307128	A/G	1	10307128	+	NA	NA	NA	NA	NA	NA	A	A	A	A	G	A	A	G	A	A	A	A	A	A	A	A	A	A	A	A	A	A	A	A	A	G	G	A	A	A	A	G	A	A	A	A	A	A	A
S01_10426917	C/T	1	10426917	+	NA	NA	NA	NA	NA	NA	C	C	C	C	C	C	C	C	C	C	C	C	C	C	T	C	C	C	C	C	C	C	T	C	C	C	C	C	C	C	C	C	C	C	C	T	C	C	C
S01_10579021	A/G	1	10579021	+	NA	NA	NA	NA	NA	NA	A	A	A	A	A	G	G	A	A	A	G	G	A	A	A	G	A	G	G	G	A	A	A	G	A	A	A	A	A	G	A	A	A	A	A	A	A	A	A
S01_10899287	C/T	1	10899287	+	NA	NA	NA	NA	NA	NA	C	C	T	T	T	C	C	T	T	C	C	C	C	T	C	C	C	C	C	C	T	C	C	C	C	Y	T	C	T	C	C	T	C	C	C	C	C	C	C
S01_10922639	G/A	1	10922639	+	NA	NA	NA	NA	NA	NA	G	G	G	G	G	A	A	G	G	G	A	A	G	G	G	G	G	G	G	G	G	G	G	G	G	G	G	G	G	A	G	G	G	G	G	G	G	G	G
S01_10939343	A/C	1	10939343	+	NA	NA	NA	NA	NA	NA	A	C	C	C	C	A	A	C	C	A	A	A	C	C	A	A	A	A	A	A	C	C	A	A	M	C	C	C	C	A	C	C	A	C	C	A	A	A	C
S01_10946304	C/T	1	10946304	+	NA	NA	NA	NA	NA	NA	C	C	C	C	C	T	T	C	C	C	T	T	C	C	C	C	C	T	T	T	C	C	C	T	C	C	C	C	C	T	C	C	C	C	C	C	C	C	C
S01_11012681	T/C	1	11012681	+	NA	NA	NA	NA	NA	NA	C	T	T	T	T	T	T	T	T	T	T	T	T	T	T	C	T	T	T	T	T	T	T	T	T	T	T	T	T	T	T	T	T	T	T	T	C	C	T
S01_11143362	G/A	1	11143362	+	NA	NA	NA	NA	NA	NA	G	G	G	G	G	A	A	G	A	A	A	A	G	G	G	G	G	A	A	A	G	G	G	A	G	G	G	G	G	A	G	G	G	G	G	G	G	G	G
S01_11143372	C/T	1	11143372	+	NA	NA	NA	NA	NA	NA	C	C	C	C	C	T	T	C	T	T	T	T	C	C	C	C	C	T	T	T	C	C	C	T	C	C	C	C	C	T	C	C	C	C	C	C	C	C	C
S01_11171075	G/A	1	11171075	+	NA	NA	NA	NA	NA	NA	G	G	G	G	G	A	G	G	A	A	A	A	G	G	G	G	G	A	A	A	G	G	G	A	G	G	G	G	G	A	G	G	G	G	G	G	G	G	G
S01_11220396	A/G	1	11220396	+	NA	NA	NA	NA	NA	NA	A	A	A	A	A	G	A	A	G	G	G	G	A	A	A	A	A	G	G	G	A	A	A	G	A	A	A	A	A	G	A	A	A	A	A	A	A	A	A
S01_11273171	C/T	1	11273171	+	NA	NA	NA	NA	NA	NA	C	C	C	C	C	T	T	C	T	C	T	T	C	C	C	C	C	T	T	T	C	C	C	T	C	C	C	C	C	C	C	C	C	C	C	C	C	C	C
S01_11316583	C/T	1	11316583	+	NA	NA	NA	NA	NA	NA	C	C	C	C	C	C	C	C	C	C	C	C	C	C	C	C	C	C	C	C	T	C	C	C	C	T	C	C	T	C	C	C	C	C	C	C	C	C	C
S01_11356170	G/T	1	11356170	+	NA	NA	NA	NA	NA	NA	G	G	G	G	G	T	T	G	T	T	T	T	G	G	G	G	G	T	T	T	G	G	G	T	T	G	G	G	G	T	G	G	G	G	G	G	G	G	G
S01_11377007	C/T	1	11377007	+	NA	NA	NA	NA	NA	NA	C	C	C	C	C	T	T	C	T	T	T	T	C	C	C	C	C	T	T	T	C	C	C	T	T	C	C	C	C	T	C	C	C	C	C	C	C	C	C
S01_11429724	C/G	1	11429724	+	NA	NA	NA	NA	NA	NA	C	C	C	C	C	G	C	C	G	C	G	G	C	C	C	C	C	G	G	G	C	C	C	G	S	C	C	C	C	G	C	C	C	C	C	C	C	C	C
S01_11666032	C/A	1	11666032	+	NA	NA	NA	NA	NA	NA	C	C	C	C	C	A	C	C	A	A	A	A	C	C	C	C	C	A	A	A	C	C	C	A	M	C	C	C	C	A	C	C	C	C	C	C	C	C	C
S01_11704491	T/C	1	11704491	+	NA	NA	NA	NA	NA	NA	C	T	T	T	T	T	T	T	T	T	T	T	C	T	C	T	C	T	T	T	C	T	C	T	T	C	T	C	C	T	T	T	T	T	C	C	C	T	C
S01_11868155	G/A	1	11868155	+	NA	NA	NA	NA	NA	NA	G	G	G	G	G	G	G	G	A	G	G	G	G	G	G	G	G	G	G	G	G	G	G	G	G	G	G	G	G	G	G	G	G	G	G	G	G	G	G
S01_11876157	T/C	1	11876157	+	NA	NA	NA	NA	NA	NA	T	T	T	T	T	T	T	T	C	T	T	T	T	T	T	T	T	T	T	T	T	T	T	T	T	T	T	T	T	T	T	T	T	T	T	T	T	T	T
S01_11898043	G/A	1	11898043	+	NA	NA	NA	NA	NA	NA	G	G	G	G	G	G	G	G	A	G	G	G	G	G	G	G	G	G	G	G	G	G	G	G	G	G	G	G	G	G	G	G	G	G	G	G	G	G	G
S01_11906626	G/A	1	11906626	+	NA	NA	NA	NA	NA	NA	G	G	G	G	G	A	A	G	G	G	A	A	G	G	G	G	G	A	A	A	G	G	G	A	R	G	G	G	G	G	G	G	G	G	G	G	G	G	G
S01_11914727	A/G	1	11914727	+	NA	NA	NA	NA	NA	NA	A	A	A	A	A	A	A	A	G	A	A	A	A	A	A	A	A	A	A	A	A	A	A	A	A	A	A	A	A	A	A	A	A	A	A	A	A	A	A
S01_11952253	A/G	1	11952253	+	NA	NA	NA	NA	NA	NA	A	A	A	A	A	A	A	A	G	A	A	A	A	A	A	A	A	A	A	A	A	A	A	A	A	A	A	A	A	A	A	A	A	A	A	A	A	A	A
S01_12112571	G/C	1	12112571	+	NA	NA	NA	NA	NA	NA	G	C	G	G	G	G	G	G	G	G	G	G	C	G	C	G	G	G	G	G	C	G	C	G	S	C	G	C	C	G	G	G	G	C	C	C	G	G	G
S01_12130768	T/C	1	12130768	+	NA	NA	NA	NA	NA	NA	T	T	T	T	T	C	T	T	T	T	C	C	T	T	T	T	T	C	C	C	T	T	T	C	Y	T	T	T	T	T	T	T	T	T	T	T	T	T	T
S01_12176520	C/T	1	12176520	+	NA	NA	NA	NA	NA	NA	T	C	C	C	C	C	C	C	T	C	C	C	C	C	C	C	T	C	C	C	C	C	C	C	C	C	C	C	C	C	C	C	T	C	C	C	T	C	T
S01_12220410	G/A	1	12220410	+	NA	NA	NA	NA	NA	NA	G	G	G	G	G	A	G	G	G	A	A	A	G	G	G	G	G	A	A	A	G	G	G	A	R	G	G	G	G	G	G	G	G	G	G	G	G	G	G
S01_12454708	G/A	1	12454708	+	NA	NA	NA	NA	NA	NA	G	G	G	G	G	G	G	G	G	G	G	G	G	G	G	G	G	G	G	G	G	G	G	R	G	G	G	G	G	G	G	G	G	G	G	G	G	G	G
S01_12500061	G/T	1	12500061	+	NA	NA	NA	NA	NA	NA	G	G	G	G	G	G	G	G	G	G	G	G	G	G	G	G	G	G	G	G	G	G	G	G	G	G	G	G	G	G	G	G	G	G	G	G	G	G	G
S01_12556131	T/C	1	12556131	+	NA	NA	NA	NA	NA	NA	T	T	T	T	T	T	T	T	C	T	T	T	T	T	T	T	T	T	T	T	T	T	T	T	T	T	T	T	T	T	T	T	T	T	T	T	T	T	C
S01_12556681	G/C	1	12556681	+	NA	NA	NA	NA	NA	NA	G	G	G	G	G	G	G	G	C	G	G	G	G	G	G	G	G	G	G	G	G	G	G	G	G	G	G	G	G	G	G	G	G	G	G	G	G	G	C
S01_12569320	G/A	1	12569320	+	NA	NA	NA	NA	NA	NA	G	G	G	G	G	G	G	G	A	G	G	G	G	G	G	G	G	G	G	G	G	G	G	G	G	G	G	G	G	G	G	G	G	G	G	G	G	G	A
S01_12569331	C/T	1	12569331	+	NA	NA	NA	NA	NA	NA	C	C	C	C	C	C	C	C	T	C	C	C	C	C	C	C	C	C	C	C	C	C	C	C	C	C	C	C	C	C	C	C	C	C	C	C	C	C	T
S01_12569343	A/C	1	12569343	+	NA	NA	NA	NA	NA	NA	A	A	A	A	A	A	A	A	C	A	A	A	A	A	A	A	A	A	A	A	A	A	A	A	A	A	A	A	A	A	A	A	A	A	A	A	A	A	C
S01_12576693	C/A	1	12576693	+	NA	NA	NA	NA	NA	NA	C	C	C	C	C	C	C	C	A	C	C	C	C	C	C	C	C	C	C	C	C	C	C	C	C	C	C	C	C	C	C	C	C	C	C	C	C	C	A
S01_12578260	G/A	1	12578260	+	NA	NA	NA	NA	NA	NA	G	G	G	G	G	G	G	G	A	G	G	G	G	G	G	G	G	G	G	G	G	G	G	G	G	G	G	G	G	G	G	G	G	G	G	G	G	G	A
S01_12581668	C/G	1	12581668	+	NA	NA	NA	NA	NA	NA	C	C	C	C	C	C	C	C	G	C	C	C	C	C	C	C	C	C	C	C	C	C	C	C	C	C	C	C	C	C	C	C	C	C	C	C	C	C	G
S01_12581729	G/A	1	12581729	+	NA	NA	NA	NA	NA	NA	G	G	G	G	G	G	G	G	A	G	G	G	G	G	G	G	G	G	G	G	G	G	G	G	G	G	G	G	G	G	G	G	G	G	G	G	G	G	A
S01_12583448	T/A	1	12583448	+	NA	NA	NA	NA	NA	NA	T	T	T	T	T	T	T	T	A	T	T	T	T	T	T	T	T	T	T	T	T	T	T	T	T	T	T	T	T	T	T	T	T	T	T	T	T	T	A
S01_12584013	T/A	1	12584013	+	NA	NA	NA	NA	NA	NA	T	T	T	T	T	T	T	T	A	T	T	T	T	T	T	T	T	T	T	T	T	T	T	T	T	T	T	T	T	T	T	T	T	T	T	T	T	T	A
S01_12584040	A/G	1	12584040	+	NA	NA	NA	NA	NA	NA	A	A	A	A	A	A	A	A	G	A	A	A	A	A	A	A	A	A	A	A	A	A	A	A	A	A	A	A	A	A	A	A	A	A	A	A	A	A	G
S01_12584043	A/T	1	12584043	+	NA	NA	NA	NA	NA	NA	A	A	A	A	A	A	A	A	T	A	A	A	A	A	A	A	A	A	A	A	A	A	A	A	A	A	A	A	A	A	A	A	A	A	A	A	A	A	T
S01_12584053	T/G	1	12584053	+	NA	NA	NA	NA	NA	NA	T	T	T	T	T	T	T	T	G	T	T	T	T	T	T	T	T	T	T	T	T	T	T	T	T	T	T	T	T	T	T	T	T	T	T	T	T	T	G
S01_12584070	A/T	1	12584070	+	NA	NA	NA	NA	NA	NA	A	A	A	A	A	A	A	A	T	A	A	A	A	A	A	A	A	A	A	A	A	A	A	A	A	A	A	A	A	A	A	A	A	A	A	A	A	A	T
S01_12617487	G/T	1	12617487	+	NA	NA	NA	NA	NA	NA	G	G	G	G	G	G	G	G	T	G	G	G	G	G	G	G	G	G	G	G	G	G	G	G	G	G	G	G	G	G	G	G	G	G	G	G	G	G	T
S01_12617491	C/A	1	12617491	+	NA	NA	NA	NA	NA	NA	C	C	C	C	C	C	C	C	A	C	C	C	C	C	C	C	C	C	C	C	C	C	C	C	C	C	C	C	C	C	C	C	C	C	C	C	C	C	A
S01_12617494	A/G	1	12617494	+	NA	NA	NA	NA	NA	NA	A	A	A	A	A	A	A	A	G	A	A	A	A	A	A	A	A	A	A	A	A	A	A	A	A	A	A	A	A	A	A	A	A	A	A	A	A	A	G
S01_12617497	G/A	1	12617497	+	NA	NA	NA	NA	NA	NA	G	G	G	G	G	G	G	G	A	G	G	G	G	G	G	G	G	G	G	G	G	G	G	G	G	G	G	G	G	G	G	G	G	G	G	G	G	G	A
S01_12617498	C/T	1	12617498	+	NA	NA	NA	NA	NA	NA	C	C	C	C	C	C	C	C	T	C	C	C	C	C	C	C	C	C	C	C	C	C	C	C	C	C	C	C	C	C	C	C	C	C	C	C	C	C	T
S01_12617501	G/A	1	12617501	+	NA	NA	NA	NA	NA	NA	G	G	G	G	G	G	G	G	A	G	G	G	G	G	G	G	G	G	G	G	G	G	G	G	G	G	G	G	G	G	G	G	G	G	G	G	G	G	A
S01_12617503	C/T	1	12617503	+	NA	NA	NA	NA	NA	NA	C	C	C	C	C	C	C	C	T	C	C	C	C	C	C	C	C	C	C	C	C	C	C	C	C	C	C	C	C	C	C	C	C	C	C	C	C	C	T
S01_12617505	A/T	1	12617505	+	NA	NA	NA	NA	NA	NA	A	A	A	A	A	A	A	A	T	A	A	A	A	A	A	A	A	A	A	A	A	A	A	A	A	A	A	A	A	A	A	A	A	A	A	A	A	A	T
S01_12646303	C/G	1	12646303	+	NA	NA	NA	NA	NA	NA	C	C	C	C	C	C	C	C	G	C	C	C	C	C	C	C	C	C	C	C	C	C	C	C	C	C	C	C	C	C	C	C	C	C	C	C	C	C	G
S01_12658385	G/A	1	12658385	+	NA	NA	NA	NA	NA	NA	G	G	G	G	G	G	G	G	A	G	G	G	G	G	G	G	G	G	G	G	G	G	G	G	G	G	G	G	G	G	G	G	G	G	G	G	G	G	A
S01_12677646	C/T	1	12677646	+	NA	NA	NA	NA	NA	NA	C	C	C	C	C	C	C	C	T	C	C	C	C	C	C	C	C	C	C	C	C	C	C	C	C	C	C	C	C	C	C	C	C	C	C	C	C	C	C
S01_12994978	T/C	1	12994978	+	NA	NA	NA	NA	NA	NA	T	T	T	T	T	C	C	T	C	C	C	C	T	T	T	T	T	C	C	C	T	T	T	C	C	T	T	T	T	T	T	T	T	T	T	T	T	T	C
S01_13367290	C/T	1	13367290	+	NA	NA	NA	NA	NA	NA	C	C	C	C	C	T	Y	C	C	C	T	T	C	C	C	C	C	T	T	T	C	C	C	T	T	C	C	C	C	C	C	C	C	C	C	C	T	C	C
S01_13375364	A/G	1	13375364	+	NA	NA	NA	NA	NA	NA	A	A	A	A	A	G	G	A	A	A	G	G	A	A	A	A	A	G	G	G	A	A	A	G	A	A	A	A	A	A	A	A	A	A	A	A	G	A	A
S01_13375645	A/G	1	13375645	+	NA	NA	NA	NA	NA	NA	A	A	A	A	A	G	R	A	A	A	G	G	A	A	A	A	A	G	G	G	A	A	A	G	A	A	A	A	A	A	A	A	A	A	A	A	G	A	A
S01_13427180	C/T	1	13427180	+	NA	NA	NA	NA	NA	NA	C	C	C	C	C	T	C	C	C	C	T	T	C	C	C	C	C	T	T	T	C	C	C	T	C	C	C	C	C	C	C	C	C	C	C	C	T	C	C
S01_13443189	T/C	1	13443189	+	NA	NA	NA	NA	NA	NA	T	T	T	T	T	C	C	T	T	T	C	C	T	T	T	T	T	C	C	C	T	T	T	C	C	T	T	T	T	T	T	T	T	T	T	T	C	T	T
S01_13443195	C/G	1	13443195	+	NA	NA	NA	NA	NA	NA	C	C	C	C	C	G	G	C	C	C	G	G	C	C	C	C	C	G	G	G	C	C	C	G	G	C	C	C	C	C	C	C	C	C	C	C	G	C	C
S01_13532173	C/T	1	13532173	+	NA	NA	NA	NA	NA	NA	C	C	C	C	T	C	C	C	C	C	C	C	C	C	C	C	T	C	C	C	C	C	C	C	C	C	C	C	C	T	T	C	C	C	C	C	C	C	C
S01_13539926	C/T	1	13539926	+	NA	NA	NA	NA	NA	NA	C	C	C	C	C	T	C	C	C	C	T	T	C	C	C	C	C	T	T	T	C	C	C	T	T	C	C	C	C	C	C	C	C	C	C	C	T	C	C
S01_13539938	T/C	1	13539938	+	NA	NA	NA	NA	NA	NA	T	T	T	T	T	C	T	T	T	T	C	C	T	T	T	T	T	C	C	C	T	T	T	C	C	T	T	T	T	T	T	T	T	T	T	T	C	T	T
S01_13539944	C/A	1	13539944	+	NA	NA	NA	NA	NA	NA	C	C	C	C	C	A	C	C	C	C	A	A	C	C	C	C	C	A	A	A	C	C	C	A	A	C	C	C	C	C	C	C	C	C	C	C	A	C	C
S01_13542276	A/G	1	13542276	+	NA	NA	NA	NA	NA	NA	A	A	A	A	A	G	G	A	A	A	G	G	A	A	A	A	A	G	G	G	A	A	A	G	G	A	A	A	A	A	A	A	A	A	A	A	G	A	A
S01_13542343	C/T	1	13542343	+	NA	NA	NA	NA	NA	NA	C	C	C	C	C	T	T	C	C	C	T	T	C	C	C	C	C	T	T	T	C	C	C	T	C	C	C	C	C	C	C	C	C	C	C	C	T	C	C
S01_13542362	A/G	1	13542362	+	NA	NA	NA	NA	NA	NA	A	A	A	A	A	G	G	A	A	A	G	G	A	A	A	A	A	G	G	G	A	A	A	G	A	A	A	A	A	A	A	A	A	A	A	A	G	A	A
S01_13558245	C/A	1	13558245	+	NA	NA	NA	NA	NA	NA	C	C	C	C	C	A	A	C	C	C	A	A	C	C	C	C	C	A	A	A	C	C	C	A	C	C	C	C	C	C	C	C	C	C	C	C	A	C	C
S01_13563440	C/T	1	13563440	+	NA	NA	NA	NA	NA	NA	C	C	C	C	C	T	T	C	C	C	T	T	C	C	C	C	C	T	T	T	C	C	C	T	C	C	C	C	C	C	C	C	C	C	C	C	T	C	C
S01_13563510	A/G	1	13563510	+	NA	NA	NA	NA	NA	NA	A	A	A	A	A	G	A	A	A	A	G	G	A	A	A	A	A	G	G	G	A	A	A	G	A	A	A	A	A	A	A	A	A	A	A	A	G	A	A
S01_13578604	C/T	1	13578604	+	NA	NA	NA	NA	NA	NA	C	C	C	C	C	T	T	C	C	C	T	T	C	C	C	C	C	T	T	T	C	C	C	T	C	C	C	C	C	C	C	C	C	C	C	C	T	C	C
S01_13578629	C/G	1	13578629	+	NA	NA	NA	NA	NA	NA	C	C	C	C	C	G	G	C	C	C	G	G	C	C	C	C	C	G	G	G	C	C	C	G	C	C	C	C	C	C	C	C	C	C	C	C	G	C	C
S01_13578660	A/G	1	13578660	+	NA	NA	NA	NA	NA	NA	A	A	A	A	A	G	A	A	A	A	G	G	A	A	A	A	A	G	G	G	A	A	A	G	A	A	A	A	A	A	A	A	A	A	A	A	G	A	A
S01_13578691	T/C	1	13578691	+	NA	NA	NA	NA	NA	NA	T	T	T	T	T	C	T	T	T	T	C	C	T	T	T	T	T	C	C	C	T	T	T	C	T	T	T	T	T	T	T	T	T	T	T	T	C	T	T
S01_13578699	G/A	1	13578699	+	NA	NA	NA	NA	NA	NA	G	G	G	G	G	A	G	G	G	G	A	A	G	G	G	G	G	A	A	A	G	G	G	A	G	G	G	G	G	G	G	G	G	G	G	G	A	G	G
S01_13579497	C/G	1	13579497	+	NA	NA	NA	NA	NA	NA	C	C	C	C	C	G	G	C	C	C	G	G	C	C	C	C	C	G	G	G	C	C	C	G	C	C	C	C	C	C	C	C	C	C	C	C	G	C	C
S01_13581035	T/G	1	13581035	+	NA	NA	NA	NA	NA	NA	T	T	T	T	T	G	G	T	T	T	G	G	T	T	T	T	T	G	G	G	T	T	T	G	K	T	T	T	T	T	T	T	T	T	T	T	G	T	T
S01_13584476	T/C	1	13584476	+	NA	NA	NA	NA	NA	NA	T	T	T	T	T	C	C	T	T	T	C	C	T	T	T	T	T	C	C	C	T	T	T	C	T	T	T	T	T	T	T	T	T	T	T	T	C	T	T
S01_13584528	A/G	1	13584528	+	NA	NA	NA	NA	NA	NA	A	A	A	A	A	G	R	A	A	A	G	G	A	A	A	A	A	G	G	G	A	A	A	G	A	A	A	A	A	A	A	A	A	A	A	A	G	A	A
S01_13584567	G/C	1	13584567	+	NA	NA	NA	NA	NA	NA	G	G	G	G	G	C	S	G	G	G	C	C	G	G	G	G	G	C	C	C	G	G	G	C	S	G	G	G	G	G	G	G	G	G	G	G	C	G	G
S01_13584570	G/T	1	13584570	+	NA	NA	NA	NA	NA	NA	G	G	G	G	G	T	K	G	G	G	T	T	G	G	G	G	G	T	T	T	G	G	G	T	K	G	G	G	G	G	G	G	G	G	G	G	T	G	G
S01_13584577	C/T	1	13584577	+	NA	NA	NA	NA	NA	NA	C	C	C	C	C	T	Y	C	C	C	T	T	C	C	C	C	C	T	T	T	C	C	C	T	Y	C	C	C	C	C	C	C	C	C	C	C	T	C	C
S01_14048365	G/T	1	14048365	+	NA	NA	NA	NA	NA	NA	G	G	G	G	G	G	K	G	G	G	G	G	G	G	G	G	G	G	G	G	G	G	G	G	G	G	G	G	G	G	G	G	G	G	G	G	G	G	G
S01_14059362	C/T	1	14059362	+	NA	NA	NA	NA	NA	NA	C	C	C	C	C	C	Y	C	C	C	C	C	C	C	C	C	C	C	C	C	C	C	C	C	C	C	C	C	C	C	C	C	C	C	C	C	C	C	C
S01_14097553	C/A	1	14097553	+	NA	NA	NA	NA	NA	NA	C	C	C	C	A	C	M	C	C	C	C	C	C	C	C	C	C	C	C	C	C	C	C	C	C	C	C	C	C	C	A	C	C	C	C	C	C	C	C
S01_14097558	A/G	1	14097558	+	NA	NA	NA	NA	NA	NA	A	A	A	A	G	A	R	A	A	A	A	A	A	A	A	A	A	A	A	A	A	A	A	A	A	A	A	A	A	A	G	A	A	A	A	A	A	A	A
S01_14174269	C/T	1	14174269	+	NA	NA	NA	NA	NA	NA	C	C	C	C	C	C	C	C	C	C	Y	C	C	C	C	C	C	C	C	C	C	C	C	C	C	C	C	C	C	C	C	C	C	C	C	C	Y	C	C
S01_14174277	C/T	1	14174277	+	NA	NA	NA	NA	NA	NA	C	C	C	C	C	C	C	C	C	C	Y	C	C	C	C	C	C	C	C	C	C	C	C	C	C	C	C	C	C	C	C	C	C	C	C	C	Y	C	C
S01_14531441	C/A	1	14531441	+	NA	NA	NA	NA	NA	NA	A	C	C	C	C	A	A	C	C	A	A	A	C	C	C	C	C	A	A	A	C	C	C	A	A	C	C	C	A	C	C	C	C	C	C	C	A	C	C
S01_14548505	G/A	1	14548505	+	NA	NA	NA	NA	NA	NA	A	G	G	G	G	A	A	G	G	A	A	A	G	G	G	G	G	A	A	A	G	G	G	A	A	G	G	G	A	G	G	G	G	G	G	G	A	G	G
S01_14577456	C/A	1	14577456	+	NA	NA	NA	NA	NA	NA	A	C	C	C	C	A	A	C	C	A	A	A	C	C	C	C	C	A	A	A	C	C	C	A	M	C	C	C	A	C	C	C	C	C	C	C	A	C	C
S01_14579995	A/G	1	14579995	+	NA	NA	NA	NA	NA	NA	A	A	A	A	A	G	G	A	A	G	G	G	A	A	A	A	A	G	G	G	A	A	A	G	A	A	A	A	G	A	A	A	A	A	A	A	G	A	A
S01_14626159	T/C	1	14626159	+	NA	NA	NA	NA	NA	NA	T	T	T	T	T	C	C	T	T	C	C	C	C	T	C	T	T	C	C	C	T	T	Y	C	C	T	T	C	C	T	T	T	C	T	C	T	C	T	C
S01_14626447	G/A	1	14626447	+	NA	NA	NA	NA	NA	NA	G	G	G	G	G	A	A	G	G	A	A	A	A	G	A	G	G	A	A	A	G	G	G	A	G	G	G	A	A	G	G	G	A	G	A	G	A	G	A
S01_14627123	T/G	1	14627123	+	NA	NA	NA	NA	NA	NA	T	T	T	T	T	G	G	T	T	G	G	G	G	T	G	T	T	G	G	G	T	T	G	G	T	T	T	G	G	T	T	T	G	T	G	T	G	T	G
S01_14627254	A/G	1	14627254	+	NA	NA	NA	NA	NA	NA	A	A	A	A	A	G	G	A	A	G	G	G	G	A	G	A	A	G	G	G	A	A	A	G	A	A	A	G	G	A	A	A	G	A	G	A	G	A	G
S01_14627894	A/G	1	14627894	+	NA	NA	NA	NA	NA	NA	A	A	A	A	A	G	G	A	A	G	G	G	G	A	G	A	A	G	G	G	A	A	A	G	A	A	A	G	G	A	A	A	G	A	G	A	G	A	G
S01_14627940	C/T	1	14627940	+	NA	NA	NA	NA	NA	NA	C	C	C	C	C	T	T	C	C	T	T	T	T	C	T	C	C	T	T	T	C	C	C	T	C	C	C	T	T	C	C	C	T	C	T	C	T	C	T
S01_14627955	G/A	1	14627955	+	NA	NA	NA	NA	NA	NA	G	G	G	G	G	A	A	G	G	A	A	A	A	G	A	G	G	A	A	A	G	G	G	A	R	G	G	A	A	G	G	G	A	G	A	G	A	G	A
S01_14628042	T/G	1	14628042	+	NA	NA	NA	NA	NA	NA	T	T	T	T	T	G	G	T	T	G	G	K	G	T	G	T	T	G	G	G	T	T	G	G	G	T	T	G	G	T	T	T	G	T	G	T	G	T	G
S01_14915816	A/G	1	14915816	+	NA	NA	NA	NA	NA	NA	A	A	A	A	A	A	A	A	A	G	A	A	A	A	A	A	A	A	A	A	A	A	A	A	A	A	A	A	G	A	A	A	A	A	A	A	A	A	A
S01_14928971	C/T	1	14928971	+	NA	NA	NA	NA	NA	NA	C	T	T	T	C	C	C	T	T	C	C	C	C	T	C	T	C	C	C	C	T	T	C	C	T	T	C	C	C	C	C	T	C	T	C	T	C	T	C
S01_15384694	G/A	1	15384694	+	NA	NA	NA	NA	NA	NA	G	G	G	G	G	G	G	G	G	G	A	G	G	G	G	G	G	G	G	G	G	G	G	G	G	G	G	G	G	G	G	G	G	G	G	G	G	G	G
S01_15399605	T/C	1	15399605	+	NA	NA	NA	NA	NA	NA	T	T	T	T	T	T	T	T	T	T	T	T	T	T	T	T	T	T	T	T	T	T	T	T	T	T	T	T	C	T	T	T	T	T	T	T	T	T	T
S01_15650169	C/A	1	15650169	+	NA	NA	NA	NA	NA	NA	C	C	C	C	C	C	C	C	C	C	C	C	A	C	A	C	C	C	C	C	C	C	C	C	C	C	C	A	C	C	C	C	A	C	A	C	C	C	C
S01_15802729	C/T	1	15802729	+	NA	NA	NA	NA	NA	NA	C	C	C	C	C	C	C	C	C	C	T	C	C	C	C	C	C	C	C	C	C	C	C	C	C	C	C	C	C	C	C	C	C	C	C	C	C	C	C
S01_15830460	G/A	1	15830460	+	NA	NA	NA	NA	NA	NA	G	G	G	G	G	G	G	G	G	G	A	G	G	G	G	G	G	G	G	G	G	G	G	G	G	G	G	G	G	G	G	G	G	G	G	G	G	G	G
S01_16060197	C/A	1	16060197	+	NA	NA	NA	NA	NA	NA	C	C	C	C	C	C	C	C	C	C	A	C	C	C	C	C	C	C	C	A	C	C	C	A	C	C	C	C	C	C	C	C	C	C	C	C	C	C	C
S01_16087298	C/T	1	16087298	+	NA	NA	NA	NA	NA	NA	C	C	C	C	C	C	C	C	C	C	T	C	C	C	C	C	C	C	C	T	C	C	C	T	C	C	C	C	C	C	C	C	C	C	C	C	C	C	C
S01_16457729	C/T	1	16457729	+	NA	NA	NA	NA	NA	NA	C	C	C	C	C	T	T	C	C	C	C	T	C	C	C	C	C	T	T	C	C	C	C	C	C	C	C	C	C	C	C	C	C	C	C	C	T	C	C
S01_16478064	G/A	1	16478064	+	NA	NA	NA	NA	NA	NA	G	G	G	G	G	G	G	G	G	G	G	G	G	G	G	G	G	G	G	G	G	G	G	G	G	G	G	G	G	G	G	G	G	G	G	G	G	G	G
S01_16909779	C/T	1	16909779	+	NA	NA	NA	NA	NA	NA	C	C	C	C	C	C	C	C	C	C	C	C	C	C	C	C	C	C	C	C	C	C	C	C	C	C	C	C	T	C	C	C	C	C	C	C	C	C	C
S01_17059524	G/A	1	17059524	+	NA	NA	NA	NA	NA	NA	G	G	G	G	G	G	G	G	G	G	G	G	G	G	G	G	G	G	G	G	G	G	G	G	G	G	G	G	G	G	G	G	G	G	G	G	G	R	G
S01_17095647	C/T	1	17095647	+	NA	NA	NA	NA	NA	NA	C	C	C	C	C	C	C	C	C	Y	C	C	C	C	C	C	C	C	C	C	C	C	C	C	C	C	C	C	C	C	C	C	C	C	C	C	C	C	T
S01_17135323	C/G	1	17135323	+	NA	NA	NA	NA	NA	NA	C	C	C	C	G	C	C	C	C	C	C	C	C	C	C	C	C	C	C	C	C	C	C	C	C	C	C	C	C	C	C	C	C	C	C	C	C	S	C
S01_17135343	G/A	1	17135343	+	NA	NA	NA	NA	NA	NA	G	G	G	G	A	G	G	G	G	G	G	G	G	G	G	G	G	G	G	G	G	G	G	G	G	G	G	G	G	G	G	G	G	G	G	G	G	R	G
S01_17544776	C/T	1	17544776	+	NA	NA	NA	NA	NA	NA	C	C	C	C	C	C	C	C	C	C	C	C	C	C	C	C	C	C	C	C	C	C	C	C	C	C	C	C	C	C	C	C	C	C	C	C	C	C	C
S01_17756249	C/T	1	17756249	+	NA	NA	NA	NA	NA	NA	C	C	C	C	C	C	C	C	C	C	T	C	C	C	C	C	C	C	C	C	C	C	C	C	C	C	C	C	C	C	C	C	C	C	C	C	C	C	C
S01_17798563	G/A	1	17798563	+	NA	NA	NA	NA	NA	NA	G	G	G	G	G	G	G	G	G	G	A	G	G	G	G	G	G	G	G	A	G	G	G	A	G	G	G	G	A	G	G	G	G	G	G	G	G	G	G
S01_17860771	T/C	1	17860771	+	NA	NA	NA	NA	NA	NA	T	T	T	T	T	T	T	T	T	T	C	T	T	T	T	T	T	T	T	C	T	T	T	C	T	T	T	T	C	T	T	T	T	T	T	T	T	T	T
S01_17884119	C/T	1	17884119	+	NA	NA	NA	NA	NA	NA	C	C	C	C	C	C	C	C	C	C	T	C	C	C	C	C	C	C	C	T	C	C	C	T	C	C	C	C	T	C	C	C	C	C	C	C	C	C	C
S01_17898775	G/A	1	17898775	+	NA	NA	NA	NA	NA	NA	G	G	G	G	G	G	G	G	G	G	A	G	G	G	G	G	G	G	G	A	G	G	G	A	G	G	G	G	A	G	G	G	G	G	G	G	G	G	G
S01_17898781	A/G	1	17898781	+	NA	NA	NA	NA	NA	NA	A	A	A	A	A	A	A	A	A	A	G	A	A	A	A	A	A	A	A	G	A	A	A	G	A	A	A	A	G	A	A	A	A	A	A	A	A	A	A
S01_17910774	G/A	1	17910774	+	NA	NA	NA	NA	NA	NA	G	G	G	G	G	G	G	G	G	G	A	G	G	G	G	G	G	G	G	A	G	G	G	A	G	G	G	G	A	G	G	G	G	G	G	G	G	G	G
S01_17937802	T/A	1	17937802	+	NA	NA	NA	NA	NA	NA	T	T	T	T	T	T	T	T	T	T	A	T	T	T	T	T	T	T	T	A	T	T	T	A	A	T	T	T	A	T	T	T	T	T	T	T	T	T	T
S01_17961822	A/G	1	17961822	+	NA	NA	NA	NA	NA	NA	A	A	A	A	A	A	A	A	A	A	G	A	A	A	A	A	A	A	A	G	A	A	A	G	A	A	A	A	G	A	A	A	A	A	A	A	A	A	A
S01_17976510	A/G	1	17976510	+	NA	NA	NA	NA	NA	NA	A	A	A	A	A	A	A	A	A	A	G	A	A	A	A	A	A	A	A	G	A	A	A	G	A	A	A	A	G	A	A	A	A	A	A	A	A	A	A
S01_18063966	T/A	1	18063966	+	NA	NA	NA	NA	NA	NA	T	T	T	T	T	T	T	T	T	T	A	T	T	T	T	T	T	T	T	T	T	T	T	T	T	T	T	T	T	T	T	T	T	T	T	T	T	T	T
S01_18104858	A/G	1	18104858	+	NA	NA	NA	NA	NA	NA	A	A	A	A	A	G	G	A	A	A	A	G	A	A	A	A	A	G	G	A	A	A	A	A	A	A	A	A	A	A	A	A	A	A	A	A	G	A	A
S01_18303845	G/A	1	18303845	+	NA	NA	NA	NA	NA	NA	G	G	G	G	G	G	G	G	G	G	G	G	G	G	G	G	G	G	G	G	G	G	G	G	G	G	G	G	G	G	G	G	G	G	G	G	G	G	G
S01_18387809	C/T	1	18387809	+	NA	NA	NA	NA	NA	NA	C	C	C	C	C	C	C	C	C	C	C	C	C	C	C	C	C	C	C	C	C	C	C	C	C	C	C	C	C	C	C	C	C	C	C	C	C	C	C
S01_18387825	C/G	1	18387825	+	NA	NA	NA	NA	NA	NA	C	C	C	C	C	C	C	C	C	C	C	C	C	C	C	C	C	C	C	C	C	C	C	C	C	C	C	C	C	C	C	C	C	C	C	C	C	C	C
S01_18466653	A/C	1	18466653	+	NA	NA	NA	NA	NA	NA	A	A	A	A	A	A	A	A	A	A	C	A	A	A	A	A	A	A	A	C	A	A	A	C	A	A	A	A	A	A	A	A	A	A	A	A	A	A	A
S01_18468496	A/G	1	18468496	+	NA	NA	NA	NA	NA	NA	A	A	A	A	A	A	A	A	A	A	G	A	A	A	A	A	A	A	A	G	A	A	A	G	A	A	A	A	A	A	A	A	A	A	A	A	A	A	A
S01_18468517	C/T	1	18468517	+	NA	NA	NA	NA	NA	NA	C	C	C	C	C	C	C	C	C	C	T	C	C	C	C	C	C	C	C	T	C	C	C	T	C	C	C	C	C	C	C	C	C	C	C	C	C	C	C
S01_18468579	G/A	1	18468579	+	NA	NA	NA	NA	NA	NA	G	G	G	G	G	A	G	G	G	G	G	A	G	G	G	G	G	A	A	G	G	G	G	G	G	G	G	G	G	G	G	G	G	G	G	G	A	G	G
S01_18482482	C/T	1	18482482	+	NA	NA	NA	NA	NA	NA	C	C	C	C	C	C	C	C	C	C	T	C	C	C	C	C	C	T	C	T	C	C	C	T	C	C	C	C	C	C	C	C	C	C	C	C	C	C	C
S01_18530428	C/T	1	18530428	+	NA	NA	NA	NA	NA	NA	C	C	C	C	C	C	C	C	C	C	T	C	T	C	C	C	C	C	C	T	C	C	C	T	C	C	C	T	C	C	C	C	C	C	T	C	C	C	T
S01_18622611	C/T	1	18622611	+	NA	NA	NA	NA	NA	NA	C	C	C	C	C	C	C	C	C	C	T	C	T	C	C	C	C	C	C	T	C	C	C	T	C	C	C	T	C	C	C	C	C	C	T	C	C	C	T
S01_18623079	G/A	1	18623079	+	NA	NA	NA	NA	NA	NA	G	G	R	G	G	G	G	G	G	G	A	G	A	G	G	G	G	G	G	A	G	G	G	A	G	R	G	A	G	G	G	G	G	G	A	G	G	G	A
S01_18623113	G/A	1	18623113	+	NA	NA	NA	NA	NA	NA	G	G	R	G	G	G	G	G	G	G	A	G	A	G	G	G	G	G	G	A	G	G	G	A	G	R	G	A	G	G	G	G	G	G	A	G	G	G	A
S01_18626322	G/A	1	18626322	+	NA	NA	NA	NA	NA	NA	G	G	R	G	G	G	G	G	G	G	A	G	A	G	G	G	G	G	G	A	G	G	G	A	G	R	G	A	G	G	G	G	G	G	A	G	G	G	A
S01_18778346	T/C	1	18778346	+	NA	NA	NA	NA	NA	NA	C	T	T	C	T	T	T	T	T	C	T	T	T	T	T	T	C	T	T	T	T	T	T	T	T	T	T	T	C	T	T	T	T	T	T	T	T	T	T
S01_18851658	T/C	1	18851658	+	NA	NA	NA	NA	NA	NA	T	T	T	T	T	T	T	T	T	T	T	T	T	T	T	T	T	T	T	T	T	T	T	T	T	T	C	T	T	T	T	T	T	T	T	T	Y	T	T
S01_18945052	C/G	1	18945052	+	NA	NA	NA	NA	NA	NA	G	C	C	G	C	C	C	C	C	G	G	C	C	C	C	C	G	C	C	G	C	C	C	C	C	C	C	C	G	C	C	C	C	C	C	C	C	C	C
S01_18994226	C/T	1	18994226	+	NA	NA	NA	NA	NA	NA	T	C	C	T	C	C	C	C	C	T	C	C	C	C	C	C	T	C	C	C	C	C	C	C	C	C	C	C	T	C	C	C	C	C	C	C	C	C	C
S01_18994553	G/A	1	18994553	+	NA	NA	NA	NA	NA	NA	A	G	G	A	G	G	R	G	G	A	G	G	G	G	G	G	A	G	G	G	G	G	G	G	G	G	G	G	A	G	G	G	G	G	G	G	G	G	G
S01_18999843	C/T	1	18999843	+	NA	NA	NA	NA	NA	NA	C	C	C	C	C	C	C	C	C	C	C	C	C	C	C	C	C	C	C	C	C	C	C	C	C	C	C	C	C	C	C	C	C	C	C	T	C	C	C
S01_19004478	C/T	1	19004478	+	NA	NA	NA	NA	NA	NA	T	C	C	T	C	C	C	C	C	T	C	C	C	C	C	C	T	C	C	C	C	C	C	C	C	C	C	C	T	C	C	C	C	C	C	C	C	C	C
S01_19004525	C/T	1	19004525	+	NA	NA	NA	NA	NA	NA	T	C	C	T	C	C	C	C	C	T	C	C	C	C	C	C	T	C	C	C	C	C	C	C	C	C	C	C	T	C	C	C	C	C	C	C	C	C	C
S01_19011404	C/T	1	19011404	+	NA	NA	NA	NA	NA	NA	C	C	C	C	C	C	C	C	C	C	T	C	C	C	C	C	C	C	C	T	C	C	C	C	T	C	C	C	C	C	C	C	C	C	C	C	C	C	C
S01_19241211	C/T	1	19241211	+	NA	NA	NA	NA	NA	NA	C	C	C	Y	T	T	T	C	C	T	T	T	C	C	C	C	C	C	T	T	C	C	C	T	C	C	C	C	T	C	T	C	C	C	C	C	T	C	T
S01_19242867	G/A	1	19242867	+	NA	NA	NA	NA	NA	NA	G	G	G	A	A	A	A	G	G	A	A	A	G	G	G	G	G	G	A	A	G	G	G	A	G	G	G	G	A	G	A	G	G	G	G	G	A	G	A
S01_19247995	A/G	1	19247995	+	NA	NA	NA	NA	NA	NA	A	A	A	G	G	G	G	A	A	G	G	G	A	A	A	A	A	A	G	G	A	A	A	G	A	A	A	A	G	A	G	A	A	A	A	A	G	A	G
S01_19327640	T/C	1	19327640	+	NA	NA	NA	NA	NA	NA	T	T	T	C	C	C	C	T	T	C	C	C	T	T	T	T	T	T	C	C	T	T	T	C	T	T	T	T	C	T	C	T	T	T	T	T	C	T	C
S01_19340699	A/G	1	19340699	+	NA	NA	NA	NA	NA	NA	A	A	A	G	G	G	G	A	A	G	G	G	A	A	A	A	A	A	G	G	A	A	A	G	A	A	A	A	G	A	G	A	A	A	A	A	G	A	G
S01_19360774	T/C	1	19360774	+	NA	NA	NA	NA	NA	NA	T	T	T	C	C	C	C	T	T	C	C	C	T	T	T	T	T	T	C	C	T	T	T	C	T	T	T	T	C	T	C	T	T	T	T	T	C	T	C
S01_19374492	C/G	1	19374492	+	NA	NA	NA	NA	NA	NA	C	C	C	G	G	C	S	C	C	G	C	C	C	C	C	C	C	C	C	C	C	C	C	C	C	C	C	C	G	C	G	C	C	C	C	C	C	C	C
S01_19521947	G/A	1	19521947	+	NA	NA	NA	NA	NA	NA	G	G	G	G	R	G	G	G	G	G	G	G	G	G	G	G	G	G	G	G	G	G	G	A	G	G	G	G	G	G	G	G	G	G	G	G	G	G	G
S01_19876287	C/T	1	19876287	+	NA	NA	NA	NA	NA	NA	C	T	T	C	C	C	C	T	T	C	C	C	T	T	T	T	C	C	C	C	T	T	T	C	C	Y	C	T	C	C	C	T	T	T	T	T	C	T	C
S01_20122921	G/C	1	20122921	+	NA	NA	NA	NA	NA	NA	G	G	G	C	C	C	C	G	G	C	C	C	G	G	G	G	G	G	C	C	G	G	G	C	G	G	G	G	C	G	C	G	G	G	G	G	C	G	G
S01_20242882	A/G	1	20242882	+	NA	NA	NA	NA	NA	NA	A	A	A	G	G	G	G	A	A	G	G	G	A	A	A	A	A	A	G	G	A	A	A	G	A	A	A	A	G	A	G	A	A	A	A	A	G	A	A
S01_20454164	T/C	1	20454164	+	NA	NA	NA	NA	NA	NA	T	T	T	T	C	T	T	T	T	T	T	T	T	T	T	T	T	T	T	T	T	T	C	T	T	T	T	T	T	T	T	T	T	T	T	T	T	T	T
S01_20472589	G/A	1	20472589	+	NA	NA	NA	NA	NA	NA	G	G	G	G	G	G	G	G	G	G	G	G	R	G	G	R	G	G	G	G	G	G	G	R	G	G	G	G	G	G	G	G	G	G	G	G	G	G	G
S01_20608766	A/T	1	20608766	+	NA	NA	NA	NA	NA	NA	A	A	A	A	A	A	A	A	A	A	A	A	A	A	A	T	A	A	A	W	A	A	A	A	A	A	A	A	A	A	A	A	A	W	A	A	A	A	A
S01_20608797	G/A	1	20608797	+	NA	NA	NA	NA	NA	NA	G	G	G	G	G	G	G	G	G	G	G	G	G	G	G	A	G	G	G	R	G	G	G	G	G	G	G	G	G	G	G	G	G	R	G	G	G	G	G
S01_21688364	G/T	1	21688364	+	NA	NA	NA	NA	NA	NA	G	T	G	G	G	T	G	G	T	G	T	T	G	G	G	G	G	G	T	T	G	G	G	T	G	K	G	G	G	G	T	G	G	T	G	G	T	G	G
S01_22037488	C/G	1	22037488	+	NA	NA	NA	NA	NA	NA	C	G	C	C	C	G	G	C	G	C	G	G	C	C	C	C	C	C	G	G	C	C	C	G	C	G	C	C	C	C	G	C	C	G	C	C	G	C	C
S01_22054854	A/G	1	22054854	+	NA	NA	NA	NA	NA	NA	A	A	A	A	A	A	A	A	A	A	A	A	A	A	A	A	A	A	R	A	A	A	A	A	A	A	A	A	A	A	A	A	A	A	A	A	A	A	A
S01_22086576	G/T	1	22086576	+	NA	NA	NA	NA	NA	NA	G	G	G	G	G	G	G	G	G	G	G	G	G	G	G	G	G	G	G	G	G	G	T	G	G	G	G	G	G	G	G	G	G	G	G	T	G	G	G
S01_22180010	C/A	1	22180010	+	NA	NA	NA	NA	NA	NA	C	C	C	C	C	C	C	A	C	C	C	C	A	A	A	A	A	A	C	C	A	A	A	C	C	M	M	A	A	A	C	A	C	C	A	A	C	A	A
S01_22198452	C/A	1	22198452	+	NA	NA	NA	NA	NA	NA	C	C	C	C	C	C	C	C	C	C	C	C	C	A	C	C	C	C	C	C	A	A	C	C	C	C	C	C	A	C	C	A	C	C	C	C	C	A	C
S01_22340316	G/T	1	22340316	+	NA	NA	NA	NA	NA	NA	G	G	G	G	G	G	G	G	G	G	G	G	G	T	K	G	G	G	G	G	G	T	G	G	G	G	G	G	T	G	G	T	G	G	T	G	G	T	G
S01_22523861	C/T	1	22523861	+	NA	NA	NA	NA	NA	NA	C	C	C	C	C	C	C	T	C	C	C	C	C	T	C	C	C	C	C	C	T	T	C	C	C	C	C	C	T	C	C	T	C	C	C	C	C	T	C
S01_22691875	A/T	1	22691875	+	NA	NA	NA	NA	NA	NA	A	A	A	A	A	A	A	T	A	A	A	A	A	T	A	A	A	A	A	A	A	T	A	A	A	A	A	A	T	A	A	T	A	A	A	A	A	T	A
S01_22692052	T/C	1	22692052	+	NA	NA	NA	NA	NA	NA	T	T	T	C	T	T	T	T	T	T	T	T	T	T	T	T	C	C	T	T	T	T	T	T	T	T	T	T	T	T	T	T	T	T	T	T	T	T	T
S01_22692055	G/C	1	22692055	+	NA	NA	NA	NA	NA	NA	G	G	G	C	G	G	G	G	G	G	G	G	G	G	G	G	C	C	G	G	G	G	G	G	G	G	G	G	G	G	G	G	G	G	G	G	G	G	G
S01_22692057	T/G	1	22692057	+	NA	NA	NA	NA	NA	NA	T	T	T	G	T	T	T	T	T	T	T	T	T	T	T	T	G	G	T	T	T	T	T	T	T	T	T	T	T	T	T	T	T	T	T	T	T	T	T
S01_22692070	G/A	1	22692070	+	NA	NA	NA	NA	NA	NA	G	G	G	A	G	G	G	G	G	G	G	G	G	G	G	G	A	A	G	G	G	G	G	G	G	G	G	G	G	G	G	G	G	G	G	G	G	G	G
S01_22692217	T/C	1	22692217	+	NA	NA	NA	NA	NA	NA	T	T	T	C	T	T	T	T	T	T	T	T	T	T	T	T	C	C	T	T	T	T	T	T	T	T	T	T	T	T	T	T	T	T	T	T	T	T	T
S01_22705319	C/T	1	22705319	+	NA	NA	NA	NA	NA	NA	C	C	C	T	C	C	C	C	C	C	C	C	C	C	C	C	T	T	C	C	C	C	C	C	C	C	C	C	C	C	C	C	C	C	C	C	C	C	C
S01_22769739	C/G	1	22769739	+	NA	NA	NA	NA	NA	NA	C	C	C	C	C	C	C	C	C	C	C	C	G	C	C	S	C	C	C	C	C	C	C	C	C	C	C	G	C	G	C	C	C	C	C	C	C	C	C
S01_22871147	G/A	1	22871147	+	NA	NA	NA	NA	NA	NA	A	G	G	A	G	G	G	A	G	G	G	G	A	A	A	G	A	A	G	G	A	A	A	G	G	R	A	A	A	A	G	A	A	G	A	A	A	A	A
S01_22881709	C/A	1	22881709	+	NA	NA	NA	NA	NA	NA	A	C	C	A	C	C	C	A	C	C	C	C	A	A	A	M	A	A	C	C	A	A	C	C	C	A	A	A	A	A	C	A	A	C	A	A	A	A	A
S01_22896235	G/T	1	22896235	+	NA	NA	NA	NA	NA	NA	T	G	G	T	G	G	G	T	G	G	G	G	T	T	T	K	T	T	G	G	G	T	G	G	G	K	G	T	T	T	G	T	T	G	T	T	T	T	T
S01_22900019	A/G	1	22900019	+	NA	NA	NA	NA	NA	NA	G	A	A	G	A	A	A	G	A	A	R	A	G	G	G	R	G	G	A	A	A	G	G	A	A	R	A	G	G	G	A	G	G	A	G	G	G	G	G
S01_22900044	T/C	1	22900044	+	NA	NA	NA	NA	NA	NA	C	T	T	C	T	T	T	C	T	T	Y	T	C	C	C	Y	C	C	T	T	T	C	C	T	T	Y	T	C	C	C	T	C	C	T	C	C	C	C	C
S01_22900074	C/T	1	22900074	+	NA	NA	NA	NA	NA	NA	C	C	C	C	T	C	T	C	C	C	C	C	C	C	C	C	C	C	C	C	C	C	C	C	C	C	C	C	C	C	C	C	C	C	C	C	C	C	C
S01_22900084	A/T	1	22900084	+	NA	NA	NA	NA	NA	NA	A	A	A	A	T	A	T	A	A	A	A	A	A	A	A	A	A	A	A	A	A	A	A	A	A	A	A	A	A	A	A	A	A	A	A	A	A	A	A
S01_22901457	G/A	1	22901457	+	NA	NA	NA	NA	NA	NA	A	G	G	A	G	G	G	A	G	G	G	G	A	A	A	R	A	A	G	G	G	A	A	G	G	R	G	A	A	A	G	A	A	G	A	A	A	A	A
S01_22902219	C/A	1	22902219	+	NA	NA	NA	NA	NA	NA	A	C	C	A	C	C	C	A	C	C	C	C	A	A	A	C	A	A	C	C	C	A	A	C	C	C	C	A	A	A	C	A	A	C	A	A	A	A	A
S01_22906463	T/C	1	22906463	+	NA	NA	NA	NA	NA	NA	C	T	T	C	T	T	T	C	T	T	Y	T	C	C	C	Y	C	C	T	T	C	C	C	T	T	T	C	C	C	C	T	C	C	T	C	C	C	C	C
S01_22910636	T/C	1	22910636	+	NA	NA	NA	NA	NA	NA	T	T	T	T	T	T	T	T	T	T	T	T	T	T	T	T	T	T	T	T	C	T	T	T	T	T	C	T	T	T	T	T	T	T	T	T	T	T	T
S01_22919423	A/G	1	22919423	+	NA	NA	NA	NA	NA	NA	G	A	A	G	A	A	A	G	A	A	A	A	G	G	G	R	G	G	A	A	G	G	A	A	A	R	G	G	G	G	A	G	G	A	G	G	G	G	G
S01_22923305	G/A	1	22923305	+	NA	NA	NA	NA	NA	NA	A	G	G	A	G	G	G	A	G	G	G	G	A	A	A	R	A	A	G	G	A	A	G	G	G	R	A	A	A	A	G	A	A	G	A	A	A	A	A
S01_22929902	G/T	1	22929902	+	NA	NA	NA	NA	NA	NA	T	G	G	T	G	G	G	T	G	G	G	G	T	T	T	T	T	T	G	G	T	T	T	G	G	G	T	T	T	T	G	T	T	G	T	T	T	T	T
S01_22936421	A/T	1	22936421	+	NA	NA	NA	NA	NA	NA	T	A	A	T	A	A	A	T	A	A	A	A	T	T	T	A	T	T	A	A	T	T	A	A	A	W	T	T	T	T	A	T	T	A	T	T	T	T	T
S01_22936476	T/C	1	22936476	+	NA	NA	NA	NA	NA	NA	C	T	C	C	T	T	T	C	T	T	T	T	C	C	C	T	C	C	T	T	C	C	C	T	T	T	C	C	C	C	T	C	C	T	C	C	C	C	C
S01_22951924	A/G	1	22951924	+	NA	NA	NA	NA	NA	NA	G	A	G	G	A	A	A	G	A	A	A	A	G	G	G	A	G	G	A	A	G	G	G	A	A	A	G	G	G	G	A	G	G	A	G	G	G	G	G
S01_22973894	C/T	1	22973894	+	NA	NA	NA	NA	NA	NA	T	C	C	T	C	C	C	T	C	C	C	C	T	T	T	C	T	T	C	C	T	T	Y	C	C	T	T	T	T	T	C	T	T	C	T	T	T	T	T
S01_22973919	C/A	1	22973919	+	NA	NA	NA	NA	NA	NA	A	C	C	A	C	C	C	A	C	C	C	C	A	A	A	C	A	A	C	C	A	A	M	C	C	A	A	A	A	A	C	A	A	C	A	A	A	A	A
S01_22974861	C/T	1	22974861	+	NA	NA	NA	NA	NA	NA	T	C	C	T	C	C	C	T	C	C	C	C	T	T	T	C	T	T	C	C	T	T	T	C	C	Y	T	T	T	T	C	T	T	C	T	T	T	T	T
S01_22977035	G/C	1	22977035	+	NA	NA	NA	NA	NA	NA	C	G	S	C	G	G	G	C	G	G	G	G	C	C	C	G	C	C	G	G	C	C	G	G	G	C	C	C	C	C	G	C	C	G	C	C	C	C	C
S01_22980382	G/A	1	22980382	+	NA	NA	NA	NA	NA	NA	A	G	A	G	G	G	G	G	G	G	G	G	A	G	A	G	G	G	G	G	A	G	R	G	G	G	A	A	G	A	G	G	A	G	A	A	G	G	G
S01_22980640	G/C	1	22980640	+	NA	NA	NA	NA	NA	NA	G	G	G	C	G	G	G	C	G	G	G	G	G	C	G	G	C	C	G	G	G	C	G	G	G	G	G	G	C	G	G	C	G	G	G	G	C	C	C
S01_22982415	A/G	1	22982415	+	NA	NA	NA	NA	NA	NA	G	A	A	A	A	A	A	A	A	A	A	A	G	A	G	A	A	A	A	A	G	A	A	A	A	A	G	G	A	G	A	A	G	A	G	G	A	A	A
S01_22987103	C/G	1	22987103	+	NA	NA	NA	NA	NA	NA	G	C	C	G	C	C	C	G	C	C	C	C	G	G	G	C	G	G	C	C	G	G	S	C	C	G	G	G	G	G	C	G	G	C	G	G	G	G	G
S01_22992621	T/G	1	22992621	+	NA	NA	NA	NA	NA	NA	G	T	T	G	T	T	T	G	T	T	T	T	G	G	G	T	G	G	T	T	G	G	T	T	T	G	G	G	G	G	T	G	G	T	G	G	G	G	G
S01_23008671	T/C	1	23008671	+	NA	NA	NA	NA	NA	NA	C	T	T	T	T	T	T	T	T	T	T	T	C	T	C	T	T	T	T	T	C	T	C	T	T	T	C	C	T	C	T	T	C	T	C	C	T	T	T
S01_23016793	G/A	1	23016793	+	NA	NA	NA	NA	NA	NA	G	G	G	G	A	G	G	G	G	G	G	G	G	G	G	A	G	G	G	G	G	G	G	G	G	G	G	G	G	G	G	G	G	G	G	G	G	G	G
S01_23016834	T/A	1	23016834	+	NA	NA	NA	NA	NA	NA	T	T	T	A	T	T	T	A	T	T	T	T	T	A	T	T	A	A	T	T	T	A	T	T	T	T	T	T	A	T	T	A	T	T	T	T	A	A	A
S01_23083651	G/A	1	23083651	+	NA	NA	NA	NA	NA	NA	G	G	G	A	G	G	G	A	G	G	G	G	G	A	G	G	A	A	G	G	G	A	R	G	G	R	G	G	A	G	G	A	G	G	G	G	A	A	A
S01_23083659	T/C	1	23083659	+	NA	NA	NA	NA	NA	NA	T	T	T	C	T	T	T	C	T	T	T	T	T	C	T	T	C	C	T	T	T	C	Y	T	T	Y	T	T	C	T	T	C	T	T	T	T	C	C	C
S01_23083671	T/C	1	23083671	+	NA	NA	NA	NA	NA	NA	T	T	T	C	T	T	T	C	T	T	T	T	T	C	T	T	C	C	T	T	T	C	Y	T	T	Y	T	T	C	T	T	C	T	T	T	T	C	C	C
S01_23083673	T/A	1	23083673	+	NA	NA	NA	NA	NA	NA	T	T	T	A	T	T	T	A	T	T	T	T	T	A	T	T	A	A	T	T	T	A	W	T	T	W	T	T	A	T	T	A	T	T	T	T	A	A	A
S01_23083783	G/A	1	23083783	+	NA	NA	NA	NA	NA	NA	G	G	G	A	G	G	G	A	G	G	G	G	G	A	G	G	A	A	G	G	G	A	G	G	G	R	G	G	A	G	G	A	G	G	G	G	A	A	A
S01_23083785	G/A	1	23083785	+	NA	NA	NA	NA	NA	NA	G	G	G	A	G	G	G	A	G	G	G	G	G	A	G	G	A	A	G	G	G	A	G	G	G	R	G	G	A	G	G	A	G	G	G	G	A	A	A
S01_23083893	A/G	1	23083893	+	NA	NA	NA	NA	NA	NA	A	A	A	A	G	A	A	A	A	A	A	A	A	A	A	G	A	A	A	A	A	A	A	A	A	A	A	A	A	A	A	A	A	A	A	A	A	A	A
S01_23089281	T/C	1	23089281	+	NA	NA	NA	NA	NA	NA	T	T	T	C	T	T	T	C	T	T	T	T	T	C	T	T	C	C	T	T	T	C	Y	T	T	Y	T	T	C	T	T	C	T	T	T	T	C	C	C
S01_23089366	A/C	1	23089366	+	NA	NA	NA	NA	NA	NA	A	A	A	C	A	A	A	C	A	A	A	A	A	C	A	A	C	C	A	A	A	C	A	A	A	M	A	A	C	A	A	C	A	A	A	A	C	C	C
S01_23095621	G/A	1	23095621	+	NA	NA	NA	NA	NA	NA	G	G	G	A	G	G	G	A	G	G	G	G	G	A	G	G	A	A	G	G	G	A	R	G	G	A	G	G	A	G	G	A	G	G	G	G	A	A	A
S01_23095746	G/A	1	23095746	+	NA	NA	NA	NA	NA	NA	G	G	G	A	G	G	G	A	G	G	G	G	G	A	G	G	A	A	G	G	G	A	R	G	G	G	G	G	A	G	G	A	G	G	G	G	A	A	A
S01_23161389	T/C	1	23161389	+	NA	NA	NA	NA	NA	NA	T	T	T	C	C	T	T	C	T	T	T	T	T	C	T	T	C	C	T	T	T	C	T	T	T	T	T	T	C	T	T	C	T	T	T	T	C	C	C
S01_23171453	G/C	1	23171453	+	NA	NA	NA	NA	NA	NA	G	G	G	G	G	G	G	G	G	G	S	G	G	G	G	G	G	G	G	G	G	G	G	G	S	G	G	G	G	G	G	G	G	S	G	G	G	G	G
S01_23171464	A/G	1	23171464	+	NA	NA	NA	NA	NA	NA	A	A	A	A	A	A	A	A	A	A	R	A	A	A	A	A	A	A	A	A	A	A	A	A	R	A	A	A	A	A	A	A	A	R	A	A	A	A	A
S01_23171503	C/T	1	23171503	+	NA	NA	NA	NA	NA	NA	C	C	C	C	C	C	C	C	C	C	Y	C	C	C	C	C	C	C	C	C	C	C	C	C	Y	C	C	C	C	C	C	C	C	Y	C	C	C	C	C
S01_23171544	A/G	1	23171544	+	NA	NA	NA	NA	NA	NA	A	A	G	A	A	A	A	A	A	A	A	A	A	A	A	G	A	A	A	A	A	A	A	A	A	A	A	A	A	A	A	A	A	R	A	A	A	A	A
S01_23171722	C/A	1	23171722	+	NA	NA	NA	NA	NA	NA	C	C	C	C	C	C	C	C	C	C	M	C	C	C	C	C	C	C	C	C	C	C	C	C	C	C	C	C	C	C	C	C	C	C	C	C	C	C	C
S01_23171749	A/G	1	23171749	+	NA	NA	NA	NA	NA	NA	A	A	A	A	A	A	A	A	A	A	R	A	A	A	A	A	A	A	A	A	A	A	A	A	A	A	A	A	A	A	A	A	A	A	A	A	A	A	A
S01_23172099	A/G	1	23172099	+	NA	NA	NA	NA	NA	NA	A	A	A	A	A	A	A	A	A	A	A	A	A	A	A	A	A	A	A	A	A	A	A	A	A	A	G	A	A	A	A	A	A	R	A	A	A	A	A
S01_23174000	T/C	1	23174000	+	NA	NA	NA	NA	NA	NA	T	T	T	T	C	T	T	C	T	T	T	T	T	C	T	Y	T	C	T	T	T	C	T	T	T	T	T	T	C	T	T	C	T	T	T	T	T	C	T
S01_23222107	A/G	1	23222107	+	NA	NA	NA	NA	NA	NA	A	A	A	R	G	A	A	G	A	A	A	A	A	G	A	A	A	G	A	A	A	G	A	A	A	A	A	A	G	A	A	G	A	A	A	A	A	G	A
S01_23232051	A/T	1	23232051	+	NA	NA	NA	NA	NA	NA	A	T	T	A	A	T	T	A	T	A	T	T	A	A	A	A	A	A	T	T	A	A	A	T	T	T	A	A	A	A	T	A	A	A	A	A	A	A	A
S01_23313598	C/T	1	23313598	+	NA	NA	NA	NA	NA	NA	C	C	C	C	C	C	C	C	C	C	C	C	C	C	C	C	C	C	C	C	T	C	C	C	C	C	T	C	C	C	C	C	C	C	C	T	C	C	C
S01_23320809	C/T	1	23320809	+	NA	NA	NA	NA	NA	NA	T	T	T	C	C	T	Y	C	T	T	T	T	C	C	T	C	T	C	T	T	C	C	C	T	T	T	C	C	C	C	T	C	C	T	T	C	T	C	T
S01_23320910	A/G	1	23320910	+	NA	NA	NA	NA	NA	NA	A	A	A	A	A	A	A	A	A	A	A	A	A	A	A	A	A	A	A	A	G	A	A	A	A	A	G	A	A	A	A	A	A	A	A	G	A	A	A
S01_23320960	G/A	1	23320960	+	NA	NA	NA	NA	NA	NA	G	G	G	G	G	G	G	G	G	G	G	G	G	G	G	G	G	G	G	G	A	G	G	G	G	G	A	G	G	G	G	G	G	G	G	A	G	G	G
S01_23323563	C/T	1	23323563	+	NA	NA	NA	NA	NA	NA	C	C	C	T	T	C	C	T	C	C	C	C	T	T	C	C	C	T	C	C	C	T	C	C	C	C	C	T	T	T	C	T	T	C	C	C	C	T	C
S01_23323595	G/T	1	23323595	+	NA	NA	NA	NA	NA	NA	G	G	G	T	T	G	G	T	G	G	G	G	T	T	G	G	G	T	G	G	G	T	G	G	G	G	G	T	T	T	G	T	T	G	G	G	G	T	G
S01_23323597	A/T	1	23323597	+	NA	NA	NA	NA	NA	NA	A	A	A	T	T	A	A	T	A	A	A	A	T	T	A	A	A	T	A	A	A	T	A	A	A	A	A	T	T	T	A	T	T	A	A	A	A	T	A
S01_23324803	A/G	1	23324803	+	NA	NA	NA	NA	NA	NA	A	A	A	A	A	A	A	A	A	A	A	A	A	A	A	A	A	A	A	A	G	A	A	A	A	A	G	A	A	A	A	A	A	A	A	G	A	A	A
S01_23333131	C/T	1	23333131	+	NA	NA	NA	NA	NA	NA	C	C	C	T	T	C	C	T	C	C	C	T	T	T	C	Y	C	T	C	C	C	T	C	C	C	C	C	T	T	T	C	T	T	C	C	C	C	T	C
S01_23338972	G/A	1	23338972	+	NA	NA	NA	NA	NA	NA	G	G	G	G	G	G	G	G	G	G	G	G	G	G	G	G	G	G	G	G	A	G	G	G	G	G	A	G	G	G	G	G	G	G	G	A	G	G	G
S01_23339012	C/T	1	23339012	+	NA	NA	NA	NA	NA	NA	C	C	C	T	T	C	C	T	C	C	C	C	T	T	C	Y	C	T	C	C	C	T	C	C	C	C	C	T	T	T	C	T	T	C	C	C	C	T	C
S01_23339173	C/T	1	23339173	+	NA	NA	NA	NA	NA	NA	T	T	T	C	C	T	T	C	T	T	T	T	C	C	T	Y	T	C	T	T	C	C	T	T	T	T	C	C	C	C	T	C	C	T	T	C	T	C	T
S01_23339441	C/T	1	23339441	+	NA	NA	NA	NA	NA	NA	C	C	C	T	T	C	C	T	C	C	C	C	T	T	C	C	C	T	C	C	C	T	Y	C	C	C	C	T	T	Y	C	T	T	C	C	C	C	T	C
S01_23348400	T/A	1	23348400	+	NA	NA	NA	NA	NA	NA	T	T	T	A	A	T	T	A	T	T	T	T	A	A	T	T	T	A	T	T	T	A	T	T	T	T	T	A	A	A	T	A	A	T	T	T	T	A	T
S01_23349865	A/G	1	23349865	+	NA	NA	NA	NA	NA	NA	A	A	A	G	G	A	A	G	A	A	A	A	G	G	A	R	A	G	A	A	A	G	R	A	A	A	A	G	G	R	A	G	G	A	A	A	A	G	A
S01_23349907	G/A	1	23349907	+	NA	NA	NA	NA	NA	NA	G	G	G	A	A	G	G	A	G	G	G	G	A	A	G	R	G	A	G	G	G	A	G	G	G	G	G	A	A	R	G	A	A	G	G	G	G	A	G
S01_23357929	A/T	1	23357929	+	NA	NA	NA	NA	NA	NA	A	A	A	T	T	A	A	T	A	A	A	A	T	T	A	T	A	T	A	A	A	T	A	A	A	A	A	T	T	T	A	T	T	A	A	A	A	T	A
S01_23357999	G/A	1	23357999	+	NA	NA	NA	NA	NA	NA	G	G	G	A	A	G	G	A	G	G	G	G	A	A	G	R	G	A	G	G	G	A	R	G	G	G	G	A	A	G	G	A	A	G	G	G	G	A	G
S01_23358024	C/T	1	23358024	+	NA	NA	NA	NA	NA	NA	C	C	C	T	T	C	C	T	C	C	C	C	T	T	C	Y	C	T	C	C	C	T	Y	C	C	C	C	T	T	C	C	T	T	C	C	C	C	T	C
S01_23358074	A/G	1	23358074	+	NA	NA	NA	NA	NA	NA	A	A	A	G	G	A	A	G	A	A	A	A	G	G	A	G	A	G	A	A	A	G	A	A	A	A	A	G	G	G	A	G	G	A	A	A	A	G	A
S01_23360955	C/T	1	23360955	+	NA	NA	NA	NA	NA	NA	C	C	C	C	C	C	C	C	C	C	C	C	C	C	C	C	C	C	C	C	T	C	C	C	C	C	T	C	C	C	C	C	C	C	C	T	C	C	C
S01_23360973	A/G	1	23360973	+	NA	NA	NA	NA	NA	NA	A	A	A	G	G	A	A	G	A	A	A	A	G	G	A	A	A	G	A	A	G	G	A	A	A	A	G	G	G	G	A	G	G	A	A	G	A	G	A
S01_23361001	T/C	1	23361001	+	NA	NA	NA	NA	NA	NA	T	T	T	T	T	T	T	T	T	T	T	T	T	T	T	T	T	T	T	T	C	T	T	T	T	T	C	T	T	T	T	T	T	T	T	C	T	T	T
S01_23361593	A/G	1	23361593	+	NA	NA	NA	NA	NA	NA	A	A	A	G	G	A	A	G	A	A	A	A	G	G	A	G	A	G	A	A	R	G	A	A	A	A	A	G	G	G	A	G	G	A	A	R	A	G	A
S01_23365153	A/C	1	23365153	+	NA	NA	NA	NA	NA	NA	A	A	A	C	C	A	A	C	A	A	A	A	C	C	A	A	A	C	A	A	A	C	A	A	A	A	A	C	C	C	A	C	C	A	A	A	A	C	A
S01_23365156	C/T	1	23365156	+	NA	NA	NA	NA	NA	NA	C	C	C	T	T	C	C	T	C	C	C	C	T	T	C	C	C	T	C	C	C	T	C	C	C	C	C	T	T	T	C	T	T	C	C	C	C	T	C
S01_23367725	A/G	1	23367725	+	NA	NA	NA	NA	NA	NA	A	A	A	A	A	A	A	A	A	A	A	A	A	A	A	A	A	A	A	A	G	A	A	A	A	A	G	A	A	A	A	A	A	A	A	G	A	A	A
S01_23372382	A/T	1	23372382	+	NA	NA	NA	NA	NA	NA	A	A	A	A	A	A	A	A	A	A	A	A	A	A	A	A	A	A	A	A	T	A	A	A	A	A	T	A	A	A	A	A	A	A	A	T	A	A	A
S01_23392854	T/A	1	23392854	+	NA	NA	NA	NA	NA	NA	T	T	T	A	A	T	T	A	T	T	T	T	A	A	T	T	T	A	T	T	A	A	T	T	T	T	A	A	A	A	A	A	A	T	T	A	T	A	T
S01_23403043	G/A	1	23403043	+	NA	NA	NA	NA	NA	NA	A	A	A	G	G	A	R	G	A	A	A	A	G	G	A	G	A	G	A	A	G	G	A	A	A	A	G	G	G	G	A	G	G	A	A	G	A	G	A
S01_23412305	G/A	1	23412305	+	NA	NA	NA	NA	NA	NA	A	A	A	G	G	A	G	G	A	A	A	A	G	G	A	G	A	G	A	A	G	G	A	A	A	A	G	G	G	G	A	G	G	A	A	G	A	G	A
S01_23412438	A/G	1	23412438	+	NA	NA	NA	NA	NA	NA	G	G	G	A	A	G	A	A	G	G	G	G	A	A	G	A	G	A	G	G	A	A	G	G	G	G	A	A	A	A	G	A	A	G	G	A	G	A	G
S01_23412442	A/G	1	23412442	+	NA	NA	NA	NA	NA	NA	G	G	G	A	A	G	A	A	G	G	G	G	A	A	G	A	G	A	G	G	A	A	G	G	G	G	A	A	A	A	G	A	A	G	G	A	G	A	G
S01_23412468	C/T	1	23412468	+	NA	NA	NA	NA	NA	NA	T	T	T	C	C	T	C	C	T	T	T	T	C	C	T	C	T	C	T	T	C	C	T	T	T	T	C	C	C	C	T	C	C	T	T	C	T	C	T
S01_23412568	T/C	1	23412568	+	NA	NA	NA	NA	NA	NA	C	C	C	T	T	C	T	T	C	C	C	C	T	T	C	Y	C	T	C	C	T	T	C	C	C	C	T	T	T	T	C	T	T	C	C	T	C	T	C
S01_23439643	C/T	1	23439643	+	NA	NA	NA	NA	NA	NA	T	T	T	C	C	T	T	C	T	T	T	T	C	C	T	C	T	C	T	T	C	C	C	T	T	T	C	C	C	C	T	C	C	T	T	C	T	C	T
S01_23439661	C/T	1	23439661	+	NA	NA	NA	NA	NA	NA	C	C	C	T	T	C	T	T	C	C	C	C	T	T	C	T	C	T	C	C	T	T	C	C	C	C	T	T	T	T	C	T	T	C	C	T	C	T	C
S01_23442176	G/A	1	23442176	+	NA	NA	NA	NA	NA	NA	G	G	G	A	A	G	A	A	G	G	G	G	A	A	G	R	G	A	G	G	A	A	G	G	G	G	A	A	A	A	G	A	A	G	G	A	G	A	G
S01_23442218	C/A	1	23442218	+	NA	NA	NA	NA	NA	NA	C	C	C	A	A	C	A	A	C	C	C	C	A	A	C	M	C	A	C	C	A	A	C	C	C	C	A	A	A	A	C	A	A	C	C	A	C	A	C
S01_23443572	T/C	1	23443572	+	NA	NA	NA	NA	NA	NA	T	T	T	C	C	T	T	C	T	T	T	T	C	C	T	Y	T	C	T	T	C	C	T	T	T	T	C	C	C	C	T	C	C	T	T	C	T	C	T
S01_23443616	T/C	1	23443616	+	NA	NA	NA	NA	NA	NA	T	T	T	C	C	T	T	C	T	T	T	T	C	C	T	Y	T	C	T	T	C	C	T	T	T	T	C	C	C	C	T	C	C	T	T	C	T	C	T
S01_23443658	T/C	1	23443658	+	NA	NA	NA	NA	NA	NA	T	T	T	C	C	T	T	C	T	T	T	T	C	C	T	Y	T	C	T	T	C	C	T	T	T	T	C	C	C	C	T	C	C	T	T	C	T	C	T
S01_23443662	A/G	1	23443662	+	NA	NA	NA	NA	NA	NA	A	A	A	G	G	A	A	G	A	A	A	A	G	G	A	R	A	G	A	A	G	G	A	A	A	A	G	G	G	G	A	G	G	A	A	G	A	G	A
S01_23443745	C/T	1	23443745	+	NA	NA	NA	NA	NA	NA	C	C	C	T	T	C	C	T	C	C	C	C	T	T	C	T	C	T	C	C	T	T	C	C	C	C	T	T	T	C	C	T	T	C	C	T	C	T	C
S01_23446987	G/A	1	23446987	+	NA	NA	NA	NA	NA	NA	G	G	G	A	A	G	G	A	G	G	G	G	A	A	G	A	G	A	G	G	A	A	G	G	G	G	A	A	A	A	G	A	A	G	G	A	G	A	G
S01_23447484	C/T	1	23447484	+	NA	NA	NA	NA	NA	NA	T	T	T	C	C	T	C	C	T	T	T	T	C	C	T	Y	T	C	T	T	C	C	T	T	T	T	C	C	C	C	T	C	C	T	T	C	T	C	T
S01_23447496	C/G	1	23447496	+	NA	NA	NA	NA	NA	NA	C	C	C	G	G	C	G	G	C	C	C	C	G	G	C	S	C	G	C	C	G	G	C	C	C	C	G	G	G	G	C	G	G	C	C	G	C	G	C
S01_23448181	A/T	1	23448181	+	NA	NA	NA	NA	NA	NA	A	A	A	T	T	A	A	T	A	A	A	A	T	T	A	A	A	T	A	A	T	T	A	A	A	A	T	T	T	T	A	T	T	A	A	T	A	T	A
S01_23448257	T/C	1	23448257	+	NA	NA	NA	NA	NA	NA	T	T	T	C	C	T	T	C	T	T	T	T	C	C	T	T	T	C	T	T	C	C	T	T	T	T	C	C	C	C	T	C	C	T	T	C	T	C	T
S01_23448259	C/G	1	23448259	+	NA	NA	NA	NA	NA	NA	C	G	G	C	C	G	G	C	G	C	G	G	C	C	C	C	C	C	G	G	C	C	C	G	G	G	C	C	C	C	G	C	C	C	C	C	C	C	C
S01_23448263	T/C	1	23448263	+	NA	NA	NA	NA	NA	NA	T	T	T	C	C	T	T	C	T	T	T	T	C	C	T	T	T	C	T	T	C	C	T	T	T	T	C	C	C	C	T	C	C	T	T	C	T	C	T
S01_23448431	G/A	1	23448431	+	NA	NA	NA	NA	NA	NA	G	G	G	A	A	G	G	A	G	G	G	G	A	A	G	A	G	A	G	G	A	A	G	G	G	G	A	A	A	A	G	A	A	G	G	A	G	A	G
S01_23448434	A/G	1	23448434	+	NA	NA	NA	NA	NA	NA	A	A	A	G	G	A	A	G	A	A	A	A	G	G	A	G	A	G	A	A	G	G	A	A	A	A	G	G	G	G	A	G	G	A	A	G	A	G	A
S01_23451485	G/A	1	23451485	+	NA	NA	NA	NA	NA	NA	A	A	A	A	G	A	A	G	A	A	A	A	G	G	G	R	A	G	A	A	G	G	G	A	A	A	G	G	G	G	A	G	G	A	G	G	A	G	A
S01_23451494	G/A	1	23451494	+	NA	NA	NA	NA	NA	NA	A	A	A	A	G	A	A	G	A	A	A	A	G	G	G	R	A	G	A	A	G	G	G	A	A	A	G	G	G	G	A	G	G	A	G	G	A	G	A
S01_23451570	G/A	1	23451570	+	NA	NA	NA	NA	NA	NA	A	A	A	G	G	A	A	G	A	A	A	A	G	G	G	G	A	G	A	A	G	G	G	A	A	A	G	G	G	G	A	G	G	A	G	G	A	G	A
S01_23451579	G/A	1	23451579	+	NA	NA	NA	NA	NA	NA	G	G	G	G	G	G	G	G	G	G	G	G	G	G	A	G	G	G	G	G	A	G	G	G	G	G	A	G	G	G	G	G	G	G	A	A	G	G	G
S01_23451585	G/A	1	23451585	+	NA	NA	NA	NA	NA	NA	A	A	A	G	G	A	G	G	A	A	A	A	G	G	G	G	A	G	A	A	G	G	G	A	A	A	G	G	G	G	A	G	G	A	G	G	A	G	A
S01_23451591	G/A	1	23451591	+	NA	NA	NA	NA	NA	NA	G	G	G	A	A	G	A	A	G	G	G	G	A	A	G	A	G	A	G	G	G	A	R	G	G	G	G	A	A	A	G	A	A	G	G	G	G	A	G
S01_23451593	C/T	1	23451593	+	NA	NA	NA	NA	NA	NA	T	T	T	C	C	T	C	C	T	T	T	T	C	C	C	C	T	C	T	T	C	C	C	T	T	T	C	C	C	C	T	C	C	T	C	C	T	C	T
S01_23452148	C/T	1	23452148	+	NA	NA	NA	NA	NA	NA	C	C	C	C	C	C	C	C	C	C	C	C	C	C	T	C	C	C	C	C	T	C	C	C	C	C	T	C	C	C	C	C	C	C	T	T	C	C	C
S01_23492377	T/A	1	23492377	+	NA	NA	NA	NA	NA	NA	A	A	A	T	T	A	T	T	A	A	A	A	T	T	T	T	A	T	A	A	T	T	T	A	A	A	T	T	T	T	A	T	T	A	T	T	A	T	A
S01_23492405	G/A	1	23492405	+	NA	NA	NA	NA	NA	NA	A	A	A	G	G	A	G	G	A	A	A	A	G	G	G	G	A	G	A	A	G	G	G	A	A	A	G	G	G	G	A	G	G	A	G	G	A	G	A
S01_23492406	C/A	1	23492406	+	NA	NA	NA	NA	NA	NA	A	A	A	C	C	A	C	C	A	A	A	A	C	C	C	C	A	C	A	A	C	C	C	A	A	A	C	C	C	C	A	C	C	A	C	C	A	C	A
S01_23498484	C/A	1	23498484	+	NA	NA	NA	NA	NA	NA	C	C	C	A	A	C	M	A	C	C	C	C	A	A	C	C	C	A	C	C	C	A	M	C	C	C	C	A	A	A	C	A	A	C	C	C	C	A	C
S01_23499598	A/G	1	23499598	+	NA	NA	NA	NA	NA	NA	G	G	G	A	A	G	G	A	G	G	G	G	A	A	A	R	G	A	G	G	A	A	R	G	G	G	A	A	A	A	G	A	A	G	A	A	G	A	G
S01_23511719	C/A	1	23511719	+	NA	NA	NA	NA	NA	NA	C	C	C	C	C	C	C	C	C	C	C	C	C	C	A	C	C	C	C	C	A	C	C	C	C	C	A	C	C	C	C	C	C	C	A	A	C	C	C
S01_23538210	C/T	1	23538210	+	NA	NA	NA	NA	NA	NA	T	T	T	C	C	T	C	C	T	T	T	T	C	C	C	Y	T	C	T	T	C	C	C	T	T	T	C	C	C	C	T	C	C	T	C	C	T	C	T
S01_23545359	A/G	1	23545359	+	NA	NA	NA	NA	NA	NA	A	A	A	A	A	A	A	A	A	A	A	A	A	A	G	A	A	A	A	A	A	A	A	A	A	A	A	A	A	A	A	A	A	A	G	G	A	A	A
S01_23546185	C/T	1	23546185	+	NA	NA	NA	NA	NA	NA	C	C	C	T	T	C	C	T	C	C	C	C	T	T	C	Y	C	T	C	C	C	T	Y	C	C	C	C	T	T	T	C	T	T	C	C	C	C	T	C
S01_23546206	G/A	1	23546206	+	NA	NA	NA	NA	NA	NA	A	G	R	G	G	G	G	G	G	A	G	G	G	G	G	R	A	G	G	G	A	G	G	G	G	G	A	G	G	G	G	G	G	A	G	G	A	G	A
S01_23550714	C/T	1	23550714	+	NA	NA	NA	NA	NA	NA	T	C	C	C	C	C	C	C	C	T	C	C	C	C	C	C	T	C	C	C	T	C	C	C	C	T	T	C	C	C	C	C	C	T	C	C	T	C	T
S01_23552747	G/T	1	23552747	+	NA	NA	NA	NA	NA	NA	T	G	G	G	G	G	G	G	G	G	G	G	G	G	G	G	T	G	G	G	G	G	G	G	G	G	G	G	G	G	G	G	G	T	G	G	T	G	T
S01_23570463	G/C	1	23570463	+	NA	NA	NA	NA	NA	NA	C	G	G	G	G	G	G	G	G	C	G	G	G	G	G	G	C	G	G	G	C	G	G	G	G	G	C	G	G	G	G	G	G	C	G	G	C	G	C
S01_23578058	G/A	1	23578058	+	NA	NA	NA	NA	NA	NA	G	A	R	G	G	A	R	G	A	G	A	A	G	G	G	G	G	G	A	A	G	G	G	A	A	A	G	G	G	G	A	G	G	G	G	G	G	G	G
S01_23624047	G/A	1	23624047	+	NA	NA	NA	NA	NA	NA	G	G	G	G	G	G	G	G	G	G	G	G	G	G	A	G	G	G	G	G	G	G	G	G	G	G	G	G	G	G	G	G	G	G	A	A	G	G	G
S01_23624148	T/C	1	23624148	+	NA	NA	NA	NA	NA	NA	T	T	T	T	T	T	T	T	T	T	T	T	T	T	C	T	T	T	T	T	T	T	T	T	T	T	T	T	T	T	T	T	T	T	C	C	T	T	T
S01_23627148	C/A	1	23627148	+	NA	NA	NA	NA	NA	NA	C	C	C	A	A	C	C	A	C	C	C	C	A	A	A	A	C	A	C	C	C	A	A	C	C	C	C	A	A	A	C	A	A	C	A	A	C	A	C
S01_23627168	A/G	1	23627168	+	NA	NA	NA	NA	NA	NA	A	A	A	G	G	A	A	G	A	A	A	A	G	G	G	G	A	G	A	A	A	G	G	A	A	A	A	G	G	G	A	G	G	A	G	G	A	G	A
S01_23635523	A/C	1	23635523	+	NA	NA	NA	NA	NA	NA	A	A	A	C	C	A	A	C	A	A	A	A	C	C	C	M	A	C	A	A	A	C	C	A	A	A	A	C	C	C	A	C	C	A	C	C	A	C	A
S01_23656114	C/T	1	23656114	+	NA	NA	NA	NA	NA	NA	C	C	C	T	T	C	C	T	C	C	C	C	T	T	C	T	C	T	C	C	C	T	C	C	C	C	C	T	T	T	C	T	T	C	C	C	C	T	C
S01_23685204	C/T	1	23685204	+	NA	NA	NA	NA	NA	NA	C	Y	Y	C	C	T	Y	C	T	C	T	T	C	C	C	C	C	C	T	T	C	C	T	T	T	C	C	C	C	C	T	C	C	C	C	C	C	C	C
S01_23685482	A/G	1	23685482	+	NA	NA	NA	NA	NA	NA	A	G	A	A	A	G	R	A	G	A	G	G	A	A	A	A	A	A	G	G	A	A	A	G	G	A	A	A	A	A	G	A	A	A	A	A	A	A	A
S01_23725566	A/T	1	23725566	+	NA	NA	NA	NA	NA	NA	A	T	A	A	A	T	W	A	T	A	T	T	A	A	T	A	A	A	T	T	A	A	W	T	T	W	A	A	A	A	T	A	A	A	T	A	A	A	A
S01_23727649	C/T	1	23727649	+	NA	NA	NA	NA	NA	NA	C	T	C	C	C	T	Y	C	T	C	T	T	C	C	C	C	C	C	T	T	C	C	T	T	T	T	C	C	C	C	T	C	C	C	C	C	C	C	C
S01_23729233	T/C	1	23729233	+	NA	NA	NA	NA	NA	NA	T	C	C	T	T	C	C	T	C	T	C	C	T	T	C	T	T	T	C	C	T	T	C	C	C	Y	T	T	T	T	C	T	T	T	C	T	T	T	T
S01_23729271	C/T	1	23729271	+	NA	NA	NA	NA	NA	NA	C	T	T	C	C	T	T	C	T	C	T	T	C	C	C	C	C	C	T	T	C	C	Y	T	T	Y	C	C	C	C	T	C	C	C	C	C	C	C	C
S01_23735569	G/C	1	23735569	+	NA	NA	NA	NA	NA	NA	G	G	G	G	G	G	G	G	G	G	G	G	G	G	C	G	G	G	G	G	G	G	C	G	G	G	G	G	G	C	G	G	G	G	C	G	G	G	G
S01_23735612	A/C	1	23735612	+	NA	NA	NA	NA	NA	NA	A	C	M	A	A	C	A	A	C	A	C	C	A	A	C	A	A	A	C	C	A	A	C	C	C	C	A	A	A	A	C	A	A	A	C	A	A	A	A
S01_23746845	C/T	1	23746845	+	NA	NA	NA	NA	NA	NA	C	T	Y	C	C	T	T	C	T	C	T	T	C	C	C	C	C	C	T	T	C	C	C	T	T	T	C	C	C	C	T	C	C	C	C	C	C	C	C
S01_23747355	A/G	1	23747355	+	NA	NA	NA	NA	NA	NA	A	G	A	A	A	G	G	A	G	A	G	G	A	A	G	A	A	A	G	G	A	A	G	G	G	G	A	A	A	A	G	A	G	A	G	A	A	A	A
S01_23760459	T/C	1	23760459	+	NA	NA	NA	NA	NA	NA	T	C	Y	T	T	C	T	T	C	T	C	C	T	T	T	T	T	T	C	C	T	T	T	C	C	Y	T	T	T	T	C	T	T	T	T	T	T	T	T
S01_23778239	G/A	1	23778239	+	NA	NA	NA	NA	NA	NA	G	G	G	G	G	G	G	G	G	G	G	G	G	G	A	G	G	G	G	G	G	G	A	G	G	R	G	G	G	G	G	G	A	G	A	G	G	G	G
S01_23783018	T/G	1	23783018	+	NA	NA	NA	NA	NA	NA	T	G	K	T	T	G	G	T	G	T	G	G	T	T	T	T	T	T	G	G	T	T	G	G	G	K	T	T	T	T	G	T	T	T	T	T	T	T	T
S01_23788121	C/T	1	23788121	+	NA	NA	NA	NA	NA	NA	C	T	C	C	C	T	Y	C	T	C	T	T	C	C	C	C	C	C	T	T	C	C	C	T	T	C	C	C	C	C	T	C	C	C	C	C	C	C	C
S01_23790055	G/A	1	23790055	+	NA	NA	NA	NA	NA	NA	G	G	A	G	G	G	G	G	A	G	R	G	G	G	G	G	G	G	A	A	G	G	G	A	G	A	G	G	G	G	G	G	G	G	G	G	G	G	G
S01_23790436	C/T	1	23790436	+	NA	NA	NA	NA	NA	NA	C	C	C	C	C	C	C	C	T	C	Y	C	C	C	C	C	C	C	T	T	C	C	C	T	C	C	C	C	C	C	C	C	C	C	C	C	C	C	C
S01_23790797	C/T	1	23790797	+	NA	NA	NA	NA	NA	NA	C	C	C	C	C	Y	C	C	T	C	Y	C	C	C	C	C	C	C	T	T	C	C	T	T	C	C	C	C	C	C	C	C	C	C	C	C	C	C	C
S01_23790838	C/T	1	23790838	+	NA	NA	NA	NA	NA	NA	C	C	C	C	C	Y	C	C	T	C	Y	C	C	C	C	C	C	C	T	T	C	C	T	T	C	C	C	C	C	C	C	C	C	C	C	C	C	C	C
S01_23806235	A/G	1	23806235	+	NA	NA	NA	NA	NA	NA	A	G	R	A	A	G	G	A	G	A	G	G	A	A	G	A	A	A	G	G	A	A	G	G	G	G	A	A	A	A	G	A	G	A	G	A	A	A	A
S01_23806272	G/A	1	23806272	+	NA	NA	NA	NA	NA	NA	G	A	R	G	G	A	A	G	A	G	A	A	G	G	A	G	G	G	A	A	G	G	A	A	A	A	G	G	G	G	A	G	A	G	A	G	G	G	G
S01_23809470	C/T	1	23809470	+	NA	NA	NA	NA	NA	NA	C	C	C	C	C	C	C	C	C	C	C	C	C	C	T	C	C	C	C	C	C	C	C	C	C	T	C	C	C	C	C	C	T	C	T	C	C	C	C
S01_23809498	G/A	1	23809498	+	NA	NA	NA	NA	NA	NA	G	A	R	G	G	A	G	G	A	G	A	A	G	G	G	G	G	G	A	A	G	G	G	A	A	G	G	G	G	G	A	G	G	G	G	G	G	G	G
S01_23813823	G/C	1	23813823	+	NA	NA	NA	NA	NA	NA	G	C	G	G	G	C	S	G	C	C	C	C	G	G	G	G	G	G	C	C	G	G	C	C	C	C	G	G	G	G	C	G	G	G	G	G	G	G	G
S01_23829925	C/G	1	23829925	+	NA	NA	NA	NA	NA	NA	C	C	C	C	C	C	G	C	C	C	C	C	C	C	C	C	C	C	C	C	C	C	C	C	C	C	C	C	C	C	C	C	C	C	C	C	C	C	C
S01_23830092	C/T	1	23830092	+	NA	NA	NA	NA	NA	NA	C	T	C	C	C	T	Y	C	T	T	T	T	C	C	T	C	C	C	T	T	C	C	T	T	T	T	C	C	C	T	T	C	T	C	T	C	C	C	C
S01_23833162	T/G	1	23833162	+	NA	NA	NA	NA	NA	NA	T	G	K	T	T	G	K	T	G	G	G	G	T	T	T	T	T	T	G	G	T	T	T	G	G	G	T	T	T	T	G	T	T	T	T	T	T	T	T
S01_23846836	C/A	1	23846836	+	NA	NA	NA	NA	NA	NA	C	A	C	C	C	A	A	C	A	A	A	A	C	C	C	C	C	C	A	A	C	C	C	A	A	M	C	C	C	C	A	C	C	C	C	C	C	C	C
S01_23851736	C/T	1	23851736	+	NA	NA	NA	NA	NA	NA	C	T	C	C	C	T	Y	C	T	T	T	T	C	C	C	C	C	C	T	T	C	C	Y	T	T	C	C	C	C	C	T	C	C	C	C	C	C	C	C
S01_23854131	C/T	1	23854131	+	NA	NA	NA	NA	NA	NA	C	T	T	C	C	T	T	C	T	T	T	T	C	C	C	C	C	C	T	T	C	C	C	T	T	Y	C	C	C	C	T	C	C	C	C	C	C	C	C
S01_23854233	G/T	1	23854233	+	NA	NA	NA	NA	NA	NA	G	T	T	G	G	T	T	G	T	T	T	T	G	G	G	G	G	G	T	T	G	G	T	T	T	T	G	G	G	G	T	G	G	G	G	G	G	G	G
S01_23856777	G/A	1	23856777	+	NA	NA	NA	NA	NA	NA	G	A	R	G	G	A	G	G	A	A	A	A	G	G	G	G	G	G	A	A	G	G	R	A	A	A	G	G	G	G	A	G	G	G	G	G	G	G	G
S01_23857159	A/G	1	23857159	+	NA	NA	NA	NA	NA	NA	A	G	A	A	A	G	R	A	G	G	G	G	A	A	A	A	A	A	G	G	A	A	G	G	G	G	A	A	A	A	G	A	A	A	A	A	A	A	A
S01_23880350	A/G	1	23880350	+	NA	NA	NA	NA	NA	NA	A	G	G	A	A	G	R	A	G	G	G	G	A	A	A	A	A	A	G	G	A	A	A	G	G	R	A	A	A	A	G	A	A	A	A	A	A	A	A
S01_23882000	A/G	1	23882000	+	NA	NA	NA	NA	NA	NA	A	G	G	A	A	G	G	A	G	G	G	G	A	A	G	A	A	A	G	G	A	A	G	G	G	G	A	A	A	A	G	A	G	A	G	A	A	A	A
S01_23888944	A/G	1	23888944	+	NA	NA	NA	NA	NA	NA	A	G	G	A	A	G	A	A	G	G	G	G	A	A	A	A	A	A	G	G	A	A	A	G	G	A	A	A	A	A	G	A	A	A	A	A	A	A	A
S01_23889086	G/T	1	23889086	+	NA	NA	NA	NA	NA	NA	G	T	T	G	G	T	K	G	T	T	T	T	G	G	G	G	G	G	T	T	G	G	T	T	T	G	G	G	G	G	T	G	G	G	G	G	G	G	G
S01_23901203	G/A	1	23901203	+	NA	NA	NA	NA	NA	NA	G	A	A	G	G	A	R	G	A	A	A	A	G	G	A	G	G	G	A	A	G	G	G	A	A	A	G	G	G	G	A	G	A	G	A	G	G	G	G
S01_23901214	T/C	1	23901214	+	NA	NA	NA	NA	NA	NA	T	C	C	T	T	C	Y	T	C	C	C	C	T	T	C	T	T	T	C	C	T	T	T	C	C	C	T	T	T	T	C	T	C	T	C	T	T	T	T
S01_23902196	A/G	1	23902196	+	NA	NA	NA	NA	NA	NA	A	G	G	A	A	G	A	A	G	G	G	G	A	A	A	A	A	A	G	G	A	A	A	G	G	G	A	A	A	A	G	A	A	A	A	A	A	A	A
S01_23902504	G/A	1	23902504	+	NA	NA	NA	NA	NA	NA	G	A	A	G	G	A	R	G	A	A	A	A	G	G	G	G	G	G	A	A	G	G	G	A	A	A	G	G	G	G	A	G	G	G	G	G	G	G	G
S01_23902557	G/A	1	23902557	+	NA	NA	NA	NA	NA	NA	G	A	G	G	G	A	A	G	A	A	A	A	G	G	A	G	G	G	A	A	G	G	R	A	A	G	G	G	G	G	A	G	G	G	A	G	G	G	G
S01_23914247	G/A	1	23914247	+	NA	NA	NA	NA	NA	NA	G	A	R	G	G	A	G	G	A	A	A	A	G	G	G	G	G	G	A	A	G	G	A	A	A	A	G	G	G	G	A	G	G	G	G	G	G	G	G
S01_23918962	G/A	1	23918962	+	NA	NA	NA	NA	NA	NA	G	G	G	G	G	G	G	G	G	G	G	G	G	G	G	G	G	G	G	G	G	G	G	G	G	G	G	G	G	G	G	G	G	G	G	G	G	G	G
S01_23919133	G/A	1	23919133	+	NA	NA	NA	NA	NA	NA	G	G	G	G	G	G	G	G	G	G	G	G	G	G	G	G	G	G	G	G	G	G	G	G	G	G	G	G	G	G	G	G	G	G	G	G	G	G	G
S01_23974893	T/C	1	23974893	+	NA	NA	NA	NA	NA	NA	C	C	C	T	T	C	T	T	C	C	C	C	T	T	C	T	T	T	C	C	T	T	C	C	C	Y	T	T	T	T	C	T	C	T	C	T	T	T	T
S01_23974905	G/A	1	23974905	+	NA	NA	NA	NA	NA	NA	G	A	A	G	G	A	G	G	A	A	A	A	G	G	G	G	G	G	A	A	G	G	R	A	A	R	G	G	G	G	A	G	G	G	G	G	G	G	G
S01_23974911	A/C	1	23974911	+	NA	NA	NA	NA	NA	NA	A	C	C	A	A	C	A	A	C	C	C	C	A	A	A	A	A	A	C	C	A	A	M	C	C	M	A	A	A	A	C	A	A	A	A	A	A	A	A
S01_23974957	A/G	1	23974957	+	NA	NA	NA	NA	NA	NA	A	G	G	A	A	G	A	A	G	G	G	G	A	A	G	A	A	A	G	G	A	A	G	G	G	A	A	A	A	A	G	A	A	A	G	A	A	A	A
S01_23981886	A/G	1	23981886	+	NA	NA	NA	NA	NA	NA	A	G	G	A	A	G	A	A	G	G	G	G	A	A	A	A	A	A	G	G	A	A	A	G	G	A	A	A	A	A	G	A	A	A	A	A	A	A	A
S01_24018338	C/G	1	24018338	+	NA	NA	NA	NA	NA	NA	C	G	C	C	C	G	S	C	G	G	G	G	C	C	C	C	C	C	G	G	C	C	C	G	G	C	C	C	C	C	G	C	C	C	C	C	C	C	C
S01_24018750	A/G	1	24018750	+	NA	NA	NA	NA	NA	NA	A	G	G	A	A	G	G	A	G	G	G	G	A	A	A	A	A	A	G	G	A	A	A	G	G	G	A	A	A	A	G	A	A	A	A	A	A	A	A
S01_24019008	G/A	1	24019008	+	NA	NA	NA	NA	NA	NA	G	A	R	G	G	A	G	G	A	A	A	A	G	G	G	G	G	G	A	A	G	G	G	A	A	R	G	G	G	G	A	G	G	G	G	G	G	G	G
S01_24019050	C/G	1	24019050	+	NA	NA	NA	NA	NA	NA	C	G	G	C	C	G	G	C	G	G	G	G	C	C	C	C	C	C	G	G	C	C	C	G	G	G	C	C	C	C	G	C	C	C	C	C	C	C	C
S01_24019185	C/A	1	24019185	+	NA	NA	NA	NA	NA	NA	C	C	C	A	A	C	M	A	C	C	C	C	A	A	A	A	C	A	C	C	A	A	A	C	C	C	A	C	A	A	C	A	C	A	A	C	A	A	C
S01_24019254	G/A	1	24019254	+	NA	NA	NA	NA	NA	NA	G	A	A	G	G	A	R	G	A	A	A	A	G	G	G	G	G	G	A	A	G	G	G	A	A	A	G	G	G	G	A	G	G	G	G	G	G	G	G
S01_24019630	G/T	1	24019630	+	NA	NA	NA	NA	NA	NA	G	T	T	G	G	T	T	G	T	T	T	T	G	G	G	G	G	G	T	T	G	G	G	T	T	K	G	G	G	G	T	G	G	G	G	G	G	G	G
S01_24019652	G/A	1	24019652	+	NA	NA	NA	NA	NA	NA	G	A	A	G	G	A	A	G	A	A	A	A	G	G	G	G	G	G	A	A	G	G	G	A	A	R	G	G	G	G	A	G	G	G	G	G	G	G	G
S01_24019664	C/A	1	24019664	+	NA	NA	NA	NA	NA	NA	C	A	A	C	C	A	A	C	A	A	A	A	C	C	C	C	C	C	A	A	C	C	C	A	A	M	C	C	C	C	A	C	C	C	C	C	C	C	C
S01_24019667	G/A	1	24019667	+	NA	NA	NA	NA	NA	NA	G	A	A	G	G	A	A	G	A	A	A	A	G	G	G	G	G	G	A	A	G	G	G	A	A	R	G	G	G	G	A	G	G	G	G	G	G	G	G
S01_24019672	G/A	1	24019672	+	NA	NA	NA	NA	NA	NA	G	A	A	G	G	A	A	G	A	A	A	A	G	G	G	G	G	G	A	A	G	G	G	A	A	R	G	G	G	G	A	G	G	G	G	G	G	G	G
S01_24019779	C/G	1	24019779	+	NA	NA	NA	NA	NA	NA	C	G	S	C	C	G	S	C	G	G	G	G	C	C	C	C	C	C	G	G	C	C	C	G	G	C	C	C	C	C	G	C	C	C	C	C	C	C	C
S01_24076215	C/T	1	24076215	+	NA	NA	NA	NA	NA	NA	C	T	C	C	C	T	C	C	T	T	T	T	C	C	C	C	C	C	T	T	C	C	C	T	T	C	C	C	C	C	T	C	C	C	C	C	C	C	C
S01_24082096	C/T	1	24082096	+	NA	NA	NA	NA	NA	NA	C	T	T	C	C	T	T	C	T	T	T	T	C	C	C	C	C	C	T	T	C	C	C	T	T	T	C	C	C	C	T	C	C	C	C	C	C	C	C
S01_24082481	A/T	1	24082481	+	NA	NA	NA	NA	NA	NA	A	T	W	A	A	T	T	A	T	T	T	T	A	A	A	A	A	A	T	T	A	A	A	T	T	W	A	A	A	A	T	A	A	A	A	A	A	A	A
S01_24088511	C/T	1	24088511	+	NA	NA	NA	NA	NA	NA	C	T	T	C	C	T	T	C	T	T	T	T	C	C	C	C	C	C	T	T	C	C	C	T	T	Y	C	C	C	C	T	C	C	C	C	C	C	C	C
S01_24093685	C/T	1	24093685	+	NA	NA	NA	NA	NA	NA	C	T	Y	C	C	T	T	C	T	T	T	T	C	C	C	C	C	C	T	T	C	C	C	T	T	Y	C	C	C	C	T	C	C	C	C	C	C	C	C
S01_24093690	G/A	1	24093690	+	NA	NA	NA	NA	NA	NA	G	A	R	G	G	A	A	G	A	A	A	A	G	G	G	G	G	G	A	A	G	G	G	A	A	R	G	G	G	G	A	G	G	G	G	G	G	G	G
S01_24095645	A/G	1	24095645	+	NA	NA	NA	NA	NA	NA	A	G	G	A	A	G	G	A	G	G	G	G	A	A	A	A	A	A	G	G	A	A	A	G	G	A	A	A	A	A	G	A	A	A	A	A	A	A	A
S01_24095712	G/A	1	24095712	+	NA	NA	NA	NA	NA	NA	G	A	G	G	G	A	A	G	A	A	A	A	G	G	G	G	G	G	A	A	G	G	G	A	A	A	G	G	G	G	A	G	G	G	G	G	G	G	G
S01_24100081	G/T	1	24100081	+	NA	NA	NA	NA	NA	NA	G	T	G	G	G	T	G	G	T	T	T	T	G	G	G	G	G	G	T	T	G	G	G	T	T	G	G	G	G	G	T	G	G	G	G	G	G	G	G
S01_24100829	T/C	1	24100829	+	NA	NA	NA	NA	NA	NA	T	C	T	T	T	C	C	T	C	C	C	C	T	T	T	T	T	T	C	C	T	T	T	C	C	T	T	T	T	T	C	T	T	T	T	T	T	T	T
S01_24100834	G/T	1	24100834	+	NA	NA	NA	NA	NA	NA	G	T	G	G	G	T	T	G	T	T	T	T	G	G	G	G	G	G	T	T	G	G	G	T	T	G	G	G	G	G	T	G	G	G	G	G	G	G	G
S01_24124306	G/T	1	24124306	+	NA	NA	NA	NA	NA	NA	G	T	K	G	G	T	T	G	T	T	T	T	G	G	G	G	G	G	T	T	G	G	G	T	T	T	G	G	G	G	T	G	G	G	G	G	G	G	G
S01_24124324	G/A	1	24124324	+	NA	NA	NA	NA	NA	NA	G	A	R	G	G	A	A	G	A	A	A	A	G	G	G	G	G	G	A	A	G	G	G	A	A	A	G	G	G	G	A	G	G	G	G	G	G	G	G
S01_24124339	T/C	1	24124339	+	NA	NA	NA	NA	NA	NA	C	C	Y	T	T	C	C	T	C	C	C	C	T	T	T	T	C	T	C	C	T	T	T	C	C	C	T	T	T	T	C	T	T	T	T	T	T	T	C
S01_24160608	G/A	1	24160608	+	NA	NA	NA	NA	NA	NA	G	A	G	G	G	A	R	G	A	A	A	A	G	G	G	G	G	G	A	A	G	G	G	A	A	A	G	G	G	G	A	G	G	G	G	G	G	G	G
S01_24177803	C/T	1	24177803	+	NA	NA	NA	NA	NA	NA	C	T	Y	C	C	T	T	C	T	T	T	T	C	C	C	C	C	C	T	T	C	C	C	T	T	T	C	C	C	C	T	C	C	C	C	C	C	C	C
S01_24195135	T/C	1	24195135	+	NA	NA	NA	NA	NA	NA	T	C	C	T	T	C	Y	T	C	C	C	C	T	T	T	T	T	T	C	C	T	T	T	C	C	T	T	T	T	T	C	T	T	T	T	T	T	T	T
S01_24195138	A/G	1	24195138	+	NA	NA	NA	NA	NA	NA	A	G	G	A	A	G	R	A	G	G	G	G	A	A	A	A	A	A	G	G	A	A	A	G	G	A	A	A	A	A	G	A	A	A	A	A	A	A	A
S01_24229978	T/C	1	24229978	+	NA	NA	NA	NA	NA	NA	T	C	T	T	T	C	Y	T	C	C	C	C	T	T	T	T	T	T	C	C	T	T	T	C	C	T	T	T	T	T	C	T	T	T	T	T	T	T	T
S01_24229987	A/G	1	24229987	+	NA	NA	NA	NA	NA	NA	A	G	A	A	A	G	R	A	G	G	G	G	A	A	A	A	A	A	G	G	A	A	A	G	G	A	A	A	A	A	G	A	A	A	A	A	A	A	A
S01_24230063	C/T	1	24230063	+	NA	NA	NA	NA	NA	NA	C	T	T	C	C	T	T	C	T	T	T	T	C	C	C	C	C	C	T	T	C	C	C	T	T	C	C	C	C	C	T	C	C	C	C	C	C	C	C
S01_24294408	C/T	1	24294408	+	NA	NA	NA	NA	NA	NA	C	T	T	C	C	T	Y	C	T	C	T	T	C	C	C	C	C	C	T	T	C	C	C	T	T	Y	C	C	C	C	T	C	C	C	C	C	C	C	C
S01_24294553	G/A	1	24294553	+	NA	NA	NA	NA	NA	NA	G	A	A	G	G	A	A	G	A	A	A	A	G	G	G	G	G	G	A	A	G	G	G	A	A	A	G	G	G	G	A	G	G	G	G	G	G	G	G
S01_24294658	C/T	1	24294658	+	NA	NA	NA	NA	NA	NA	C	T	Y	C	C	T	C	C	T	T	T	T	C	C	C	C	C	C	T	T	C	C	C	T	T	C	C	C	C	C	T	C	C	C	C	C	C	C	C
S01_24306197	C/T	1	24306197	+	NA	NA	NA	NA	NA	NA	C	T	T	C	C	T	Y	C	T	T	T	T	C	C	C	C	C	C	T	T	C	C	C	T	T	C	C	C	C	C	T	C	C	C	C	C	C	C	C
S01_24306199	C/T	1	24306199	+	NA	NA	NA	NA	NA	NA	C	T	T	C	C	T	Y	C	T	T	T	T	C	C	C	C	C	C	T	T	C	C	C	T	T	C	C	C	C	C	T	C	C	C	C	C	C	C	C
S01_24306201	C/T	1	24306201	+	NA	NA	NA	NA	NA	NA	C	T	T	C	C	T	Y	C	T	T	T	T	C	C	C	C	C	C	T	T	C	C	C	T	T	C	C	C	C	C	T	C	C	C	C	C	C	C	C
S01_24334623	T/G	1	24334623	+	NA	NA	NA	NA	NA	NA	T	G	G	T	T	G	T	T	G	G	G	G	T	T	T	T	T	T	G	G	T	T	T	G	G	T	T	T	T	T	G	T	T	T	T	T	T	T	T
S01_24341492	G/T	1	24341492	+	NA	NA	NA	NA	NA	NA	T	T	G	G	G	T	G	G	T	T	T	T	G	G	G	G	G	G	T	T	G	G	G	T	T	G	G	G	G	G	T	G	G	G	G	G	G	G	G
S01_24341623	T/C	1	24341623	+	NA	NA	NA	NA	NA	NA	T	C	C	T	T	C	T	T	C	C	C	C	T	T	T	T	T	T	C	C	T	T	T	C	C	T	T	T	T	T	C	T	T	T	T	T	T	T	T
S01_24344304	G/A	1	24344304	+	NA	NA	NA	NA	NA	NA	G	A	A	G	G	A	R	G	A	A	A	A	G	G	G	G	G	G	A	A	G	G	G	A	A	G	G	G	G	G	A	G	G	G	G	G	G	G	G
S01_24360102	G/T	1	24360102	+	NA	NA	NA	NA	NA	NA	G	T	T	G	G	T	G	G	T	T	T	T	G	G	G	G	G	G	T	T	G	G	G	T	T	G	G	G	G	G	T	G	G	G	G	G	G	G	G
S01_24360390	C/T	1	24360390	+	NA	NA	NA	NA	NA	NA	C	T	T	C	C	T	Y	C	T	T	T	T	C	C	C	C	C	C	T	T	C	C	C	T	T	C	C	C	C	C	T	C	C	C	C	C	C	C	C
S01_24380134	A/G	1	24380134	+	NA	NA	NA	NA	NA	NA	A	G	G	A	A	G	G	A	G	G	G	G	A	A	A	A	A	A	G	G	A	A	A	G	G	G	A	A	A	A	G	A	A	A	A	A	A	A	A
S01_24380181	A/G	1	24380181	+	NA	NA	NA	NA	NA	NA	A	G	A	A	A	G	G	A	G	G	G	G	A	A	A	A	A	A	G	G	A	A	A	G	G	R	A	A	A	A	G	A	A	A	A	A	A	A	A
S01_24395243	T/G	1	24395243	+	NA	NA	NA	NA	NA	NA	T	G	G	T	T	G	G	T	G	G	G	G	T	T	T	T	T	T	G	G	T	T	T	G	G	T	T	T	T	T	G	T	T	T	T	T	T	T	T
S01_24409809	C/T	1	24409809	+	NA	NA	NA	NA	NA	NA	T	C	C	C	C	C	C	C	C	C	C	C	C	T	C	C	T	T	C	C	C	C	C	C	C	C	C	C	C	T	C	C	T	C	C	C	C	C	T
S01_24412897	G/A	1	24412897	+	NA	NA	NA	NA	NA	NA	G	A	G	G	G	A	G	G	A	A	A	A	G	G	G	G	G	G	A	A	G	G	G	A	A	A	G	G	G	G	A	G	G	G	G	G	G	G	G
S01_24418781	G/A	1	24418781	+	NA	NA	NA	NA	NA	NA	G	A	G	G	G	A	A	G	A	A	A	A	G	G	G	G	G	G	A	A	G	G	A	A	A	G	G	G	G	G	A	G	G	G	G	G	G	G	G
S01_24418783	C/T	1	24418783	+	NA	NA	NA	NA	NA	NA	C	T	C	C	C	T	T	C	T	T	T	T	C	C	C	C	C	C	T	T	C	C	C	T	T	C	C	C	C	C	T	C	C	C	C	C	C	C	C
S01_24418875	C/T	1	24418875	+	NA	NA	NA	NA	NA	NA	C	T	C	C	C	T	Y	C	T	T	T	T	C	C	C	C	C	C	T	T	C	C	T	T	T	C	C	C	C	C	T	C	C	C	C	C	C	C	C
S01_24418876	T/G	1	24418876	+	NA	NA	NA	NA	NA	NA	T	G	T	T	T	G	K	T	G	G	G	G	T	T	T	T	T	T	G	G	T	T	G	G	G	T	T	T	T	T	G	T	T	T	T	T	T	T	T
S01_24418879	C/T	1	24418879	+	NA	NA	NA	NA	NA	NA	C	T	C	C	C	T	Y	C	T	T	T	T	C	C	C	C	C	C	T	T	C	C	C	T	T	C	C	C	C	C	T	C	C	C	C	C	C	C	C
S01_24440260	C/T	1	24440260	+	NA	NA	NA	NA	NA	NA	C	T	Y	C	C	T	Y	C	T	T	T	T	C	C	C	C	C	C	T	T	C	C	C	T	T	Y	C	C	C	C	T	C	C	C	C	C	C	C	C
S01_24440283	C/T	1	24440283	+	NA	NA	NA	NA	NA	NA	C	T	C	C	C	T	Y	C	T	T	T	T	C	C	C	C	C	C	T	T	C	C	T	T	T	Y	C	C	C	C	T	C	C	C	C	C	C	C	C
S01_24461222	T/G	1	24461222	+	NA	NA	NA	NA	NA	NA	T	G	G	T	T	G	K	T	G	G	G	G	T	T	T	T	T	T	G	G	T	T	G	G	G	G	T	T	T	T	G	T	T	T	T	T	T	T	T
S01_24462742	G/A	1	24462742	+	NA	NA	NA	NA	NA	NA	G	A	G	G	G	A	A	G	A	A	A	A	G	G	G	G	G	G	A	A	G	G	G	A	A	G	G	G	G	G	A	G	G	G	G	G	A	G	G
S01_24462763	C/T	1	24462763	+	NA	NA	NA	NA	NA	NA	C	T	C	C	C	T	T	C	T	T	T	T	C	C	C	C	C	C	T	T	C	C	T	T	T	C	C	C	C	C	T	C	C	C	C	C	C	C	C
S01_24463086	T/G	1	24463086	+	NA	NA	NA	NA	NA	NA	T	G	G	T	T	G	G	T	G	G	G	G	T	T	T	T	T	T	G	G	T	T	G	G	G	T	T	T	T	T	G	T	T	T	T	T	G	T	T
S01_24464403	T/C	1	24464403	+	NA	NA	NA	NA	NA	NA	T	C	C	T	T	C	C	T	C	C	C	C	T	T	T	T	T	T	C	C	T	T	C	C	C	T	T	T	T	T	C	T	T	T	T	T	C	T	T
S01_24491915	T/C	1	24491915	+	NA	NA	NA	NA	NA	NA	T	C	C	T	T	C	C	T	C	C	C	C	T	T	T	T	T	T	C	C	T	T	T	C	C	Y	T	T	T	T	C	T	T	T	T	T	C	T	T
S01_24491957	A/T	1	24491957	+	NA	NA	NA	NA	NA	NA	A	T	A	A	A	T	W	A	T	T	T	T	A	A	A	A	A	A	T	T	A	A	A	T	T	A	A	A	A	A	T	A	A	A	A	A	T	A	A
S01_24500850	G/C	1	24500850	+	NA	NA	NA	NA	NA	NA	G	C	G	G	G	C	C	G	C	C	C	C	G	G	G	G	G	G	C	C	G	G	G	C	C	G	G	G	G	G	C	G	G	G	G	G	C	G	G
S01_24554638	A/G	1	24554638	+	NA	NA	NA	NA	NA	NA	A	G	R	A	A	G	R	A	G	G	G	G	A	A	A	A	A	A	G	G	A	A	A	G	G	R	A	A	A	A	G	A	A	A	A	A	G	A	A
S01_24554649	T/C	1	24554649	+	NA	NA	NA	NA	NA	NA	T	C	Y	T	T	C	Y	T	C	C	C	C	T	T	T	T	T	T	C	C	T	T	T	C	C	Y	T	T	T	T	C	T	T	T	T	T	C	T	T
S01_24554683	A/G	1	24554683	+	NA	NA	NA	NA	NA	NA	A	G	R	A	A	G	R	A	G	G	G	G	A	A	A	A	A	A	G	G	A	A	A	G	G	R	A	A	A	A	G	A	A	A	A	A	G	A	A
S01_24555250	A/C	1	24555250	+	NA	NA	NA	NA	NA	NA	A	C	C	A	A	C	M	A	C	C	C	C	A	A	A	A	A	A	C	C	A	A	A	C	C	C	A	A	A	A	C	A	A	A	A	A	C	A	A
S01_24564892	C/G	1	24564892	+	NA	NA	NA	NA	NA	NA	C	G	G	C	C	G	C	C	G	G	G	G	C	C	C	C	C	C	G	G	C	C	C	G	G	C	C	C	C	C	G	C	G	C	C	G	G	C	C
S01_24575968	G/C	1	24575968	+	NA	NA	NA	NA	NA	NA	G	C	C	G	G	C	S	G	C	C	C	C	G	G	G	G	G	G	C	C	G	G	G	C	C	G	G	G	G	G	C	G	G	G	G	G	C	G	G
S01_24593470	T/C	1	24593470	+	NA	NA	NA	NA	NA	NA	T	C	T	T	T	C	C	T	C	C	C	C	T	T	T	T	T	T	C	C	T	T	T	C	C	Y	T	T	T	T	C	T	T	T	T	T	C	T	T
S01_24593735	G/C	1	24593735	+	NA	NA	NA	NA	NA	NA	G	C	C	G	G	C	S	G	C	C	C	C	G	G	G	G	G	G	C	C	G	G	G	C	C	C	G	G	G	G	C	G	G	G	G	G	C	G	G
S01_24593739	C/A	1	24593739	+	NA	NA	NA	NA	NA	NA	C	C	C	C	C	C	C	C	C	C	C	C	C	C	C	C	C	C	C	C	C	C	M	C	C	C	C	C	C	C	C	C	A	C	C	A	C	C	C
S01_24607053	T/C	1	24607053	+	NA	NA	NA	NA	NA	NA	T	C	C	T	T	C	C	T	C	C	C	C	T	T	T	T	T	T	C	C	T	T	T	C	C	C	T	T	T	T	C	T	T	T	T	T	C	T	T
S01_24607289	C/G	1	24607289	+	NA	NA	NA	NA	NA	NA	C	C	C	C	C	C	C	C	C	C	C	C	C	C	C	C	C	C	C	C	C	C	C	C	C	C	C	C	C	C	C	C	G	C	C	G	C	C	C
S01_24612255	G/A	1	24612255	+	NA	NA	NA	NA	NA	NA	G	A	G	G	G	A	R	G	A	A	A	A	G	G	G	G	G	G	A	A	G	G	G	A	A	G	G	G	G	G	A	G	G	G	G	G	A	G	G
S01_24612277	C/A	1	24612277	+	NA	NA	NA	NA	NA	NA	A	A	A	C	C	A	A	C	A	A	A	A	C	A	C	C	A	A	A	A	C	C	C	A	A	M	C	C	C	C	A	C	A	C	C	A	A	C	A
S01_24612321	A/G	1	24612321	+	NA	NA	NA	NA	NA	NA	A	G	A	A	A	G	R	A	G	G	G	G	A	A	A	A	A	A	G	G	A	A	A	G	G	R	A	A	A	A	G	A	A	A	A	A	G	A	A
S01_24614322	T/G	1	24614322	+	NA	NA	NA	NA	NA	NA	T	G	G	T	T	G	G	T	G	G	G	G	T	T	T	T	T	T	G	G	T	T	T	G	G	K	T	T	T	T	G	T	T	T	T	T	G	T	T
S01_24614785	G/T	1	24614785	+	NA	NA	NA	NA	NA	NA	G	T	G	T	G	T	K	G	T	T	T	T	G	G	G	G	G	G	T	T	G	G	G	T	T	T	G	G	G	G	T	G	G	G	G	G	T	G	G
S01_24614965	C/T	1	24614965	+	NA	NA	NA	NA	NA	NA	C	T	Y	C	C	T	T	C	T	C	T	T	C	C	C	C	C	C	T	T	C	C	C	T	T	Y	C	C	C	C	T	C	C	C	C	C	T	C	C
S01_24615394	G/A	1	24615394	+	NA	NA	NA	NA	NA	NA	G	A	G	G	G	A	A	G	A	A	A	A	G	G	G	G	G	G	A	A	G	G	G	A	A	A	G	G	G	G	A	G	G	G	G	G	A	G	G
S01_24615407	A/T	1	24615407	+	NA	NA	NA	NA	NA	NA	A	T	A	A	A	T	T	A	T	T	T	T	A	A	A	A	A	A	T	T	A	A	A	T	T	T	A	A	A	A	T	A	A	A	A	A	T	A	A
S01_24628890	A/G	1	24628890	+	NA	NA	NA	NA	NA	NA	A	G	G	A	A	G	A	A	G	G	G	G	A	A	A	A	A	A	G	G	A	A	A	G	G	A	A	A	A	A	G	A	A	A	A	A	G	A	A
S01_24628895	C/A	1	24628895	+	NA	NA	NA	NA	NA	NA	C	A	A	C	C	A	C	C	A	A	A	A	C	C	C	C	C	C	A	A	C	C	C	A	A	C	C	C	C	C	A	C	C	C	C	C	A	C	C
S01_24629086	T/C	1	24629086	+	NA	NA	NA	NA	NA	NA	T	C	Y	T	T	C	Y	T	C	C	C	C	T	T	T	T	T	T	C	C	T	T	T	C	C	C	T	T	T	T	C	T	T	T	T	T	C	T	T
S01_24632902	C/A	1	24632902	+	NA	NA	NA	NA	NA	NA	C	A	A	C	C	A	M	C	A	A	A	A	C	C	C	C	C	C	A	A	C	C	C	A	A	C	C	C	C	C	A	C	C	C	C	C	A	C	C
S01_24641166	C/A	1	24641166	+	NA	NA	NA	NA	NA	NA	C	C	C	C	C	C	C	C	C	C	C	A	C	C	C	C	C	C	M	C	C	C	C	C	A	C	C	C	C	C	C	C	C	C	C	C	A	C	C
S01_24667599	T/C	1	24667599	+	NA	NA	NA	NA	NA	NA	T	C	C	T	T	C	C	T	C	C	C	C	T	T	T	T	T	T	C	C	T	T	T	C	C	T	T	T	T	T	C	T	T	T	T	T	C	T	T
S01_24667628	T/C	1	24667628	+	NA	NA	NA	NA	NA	NA	T	C	C	T	T	C	C	T	C	C	C	C	T	T	T	T	T	T	C	C	T	T	T	C	C	T	T	T	T	T	C	T	T	T	T	T	C	T	T
S01_24690991	C/T	1	24690991	+	NA	NA	NA	NA	NA	NA	C	T	C	C	C	T	T	C	T	T	T	T	C	C	C	C	C	C	T	T	C	C	C	T	T	Y	C	C	C	C	T	C	C	C	C	C	T	C	C
S01_24695091	T/C	1	24695091	+	NA	NA	NA	NA	NA	NA	T	C	T	T	T	C	C	T	C	C	C	C	T	T	T	T	T	T	C	C	T	T	T	C	C	T	T	T	T	T	C	T	T	T	T	T	C	T	T
S01_24695122	C/T	1	24695122	+	NA	NA	NA	NA	NA	NA	C	T	C	C	C	T	T	C	T	T	T	T	C	C	C	C	C	C	T	T	C	C	C	T	T	C	C	C	C	C	T	C	C	C	C	C	T	C	C
S01_24709430	C/T	1	24709430	+	NA	NA	NA	NA	NA	NA	C	T	C	C	C	T	T	C	T	T	T	T	C	C	C	C	C	C	T	T	C	C	C	T	T	C	C	C	C	C	T	C	C	C	C	C	T	C	C
S01_24712280	A/G	1	24712280	+	NA	NA	NA	NA	NA	NA	A	G	A	A	A	G	G	A	G	G	G	G	A	A	A	A	A	A	G	G	A	A	A	G	G	A	A	A	A	A	G	A	A	A	A	A	G	A	A
S01_24713129	C/T	1	24713129	+	NA	NA	NA	NA	NA	NA	C	T	Y	C	C	T	T	C	T	T	T	T	C	C	C	C	C	C	T	T	C	C	C	T	T	C	C	C	C	C	T	C	C	C	C	C	T	C	C
S01_24718661	G/A	1	24718661	+	NA	NA	NA	NA	NA	NA	G	A	G	G	G	A	A	G	A	A	A	A	G	G	G	G	G	G	A	A	G	G	G	A	A	G	G	G	G	G	A	G	G	G	G	G	A	G	G
S01_24719633	T/C	1	24719633	+	NA	NA	NA	NA	NA	NA	T	C	C	T	T	C	C	T	C	C	C	C	T	T	T	T	T	T	C	C	T	T	T	C	C	C	T	T	T	T	C	T	T	T	T	T	C	T	T
S01_24767138	C/T	1	24767138	+	NA	NA	NA	NA	NA	NA	C	T	C	C	C	T	T	C	T	T	T	T	C	C	C	C	C	C	T	T	C	C	C	T	T	T	C	C	C	C	T	C	C	C	C	C	T	C	C
S01_24767771	T/G	1	24767771	+	NA	NA	NA	NA	NA	NA	T	G	G	T	T	G	T	T	G	G	G	G	T	T	T	T	T	T	G	G	T	T	T	G	G	G	T	T	T	T	G	T	T	T	T	T	G	T	T
S01_24780629	G/A	1	24780629	+	NA	NA	NA	NA	NA	NA	G	A	A	G	G	A	G	G	A	A	A	A	G	G	G	G	G	G	A	A	G	G	G	A	A	G	G	G	G	G	A	G	G	G	G	G	A	G	G
S01_24780749	A/C	1	24780749	+	NA	NA	NA	NA	NA	NA	A	C	C	A	A	C	A	A	C	C	C	C	A	A	A	A	A	A	C	C	A	A	A	C	C	A	A	A	A	A	C	A	A	A	A	A	C	A	A
S01_24785484	G/T	1	24785484	+	NA	NA	NA	NA	NA	NA	G	T	G	G	G	T	T	G	T	T	T	T	G	G	G	G	G	G	T	T	G	G	G	T	T	T	G	G	G	G	T	G	G	G	G	G	T	G	G
S01_24785862	A/G	1	24785862	+	NA	NA	NA	NA	NA	NA	A	G	G	A	A	G	G	A	G	G	G	G	A	A	A	A	A	A	G	G	A	A	A	G	G	A	A	A	A	A	G	A	A	A	A	A	G	A	A
S01_24789333	C/T	1	24789333	+	NA	NA	NA	NA	NA	NA	C	T	T	C	C	T	T	C	T	T	T	T	C	C	C	C	C	C	T	T	C	C	C	T	T	C	C	C	C	C	T	C	C	C	C	C	T	C	C
S01_24789336	T/G	1	24789336	+	NA	NA	NA	NA	NA	NA	T	G	G	T	T	G	G	T	G	G	G	G	T	T	T	T	T	T	G	G	T	T	T	G	G	T	T	T	T	T	G	T	T	T	T	T	G	T	T
S01_24812637	T/C	1	24812637	+	NA	NA	NA	NA	NA	NA	T	C	C	T	T	C	Y	T	C	C	C	C	T	T	T	T	T	T	C	C	T	T	T	C	C	C	T	T	T	T	C	T	T	T	T	T	C	T	T
S01_24822054	C/T	1	24822054	+	NA	NA	NA	NA	NA	NA	C	T	T	C	C	T	T	C	T	T	T	T	C	C	C	C	C	C	T	T	C	C	C	T	T	T	C	C	C	C	T	C	T	C	C	T	T	C	C
S01_24827697	T/G	1	24827697	+	NA	NA	NA	NA	NA	NA	T	G	T	T	T	G	G	T	G	G	G	G	T	T	T	T	T	T	G	G	T	T	T	G	G	G	T	T	T	T	G	T	T	T	T	T	G	T	T
S01_24827993	C/G	1	24827993	+	NA	NA	NA	NA	NA	NA	C	G	G	C	C	G	G	C	G	G	G	G	C	C	C	C	C	C	G	G	C	C	C	G	G	G	C	C	C	C	G	C	C	C	C	C	G	C	C
S01_24838533	C/T	1	24838533	+	NA	NA	NA	NA	NA	NA	C	T	C	C	C	T	T	C	T	T	T	T	C	C	C	C	C	C	T	T	C	C	C	T	T	T	C	C	C	C	T	C	C	C	C	C	T	C	C
S01_24845505	C/T	1	24845505	+	NA	NA	NA	NA	NA	NA	C	T	C	C	C	T	T	C	T	T	T	T	C	C	C	C	C	C	T	T	C	C	C	T	T	Y	C	C	C	C	T	C	C	C	C	C	T	C	C
S01_24887010	G/A	1	24887010	+	NA	NA	NA	NA	NA	NA	G	A	G	G	G	A	A	G	A	A	A	A	G	G	G	G	G	G	A	A	G	G	G	A	A	A	G	G	G	G	A	G	G	G	G	G	A	G	G
S01_24892442	C/T	1	24892442	+	NA	NA	NA	NA	NA	NA	C	C	T	T	T	C	Y	T	C	C	C	C	T	C	T	T	C	C	C	C	T	T	Y	C	C	T	T	C	T	C	C	T	T	T	T	C	C	T	C
S01_24898241	C/T	1	24898241	+	NA	NA	NA	NA	NA	NA	C	T	C	C	C	T	C	C	T	T	T	T	C	C	C	C	C	C	T	T	C	C	C	T	T	T	C	C	C	C	T	C	C	C	C	C	T	C	C
S01_24900878	C/T	1	24900878	+	NA	NA	NA	NA	NA	NA	C	T	T	C	C	T	Y	C	T	T	T	T	C	C	C	C	C	C	T	T	C	C	C	T	T	Y	C	C	C	C	T	C	C	C	C	C	T	C	C
S01_24924135	A/C	1	24924135	+	NA	NA	NA	NA	NA	NA	A	C	A	A	A	C	A	A	C	C	C	C	A	A	A	A	A	A	C	C	A	A	A	C	C	A	A	A	A	A	C	A	A	A	A	A	C	A	A
S01_24945796	G/C	1	24945796	+	NA	NA	NA	NA	NA	NA	G	C	G	G	G	C	S	G	C	C	C	C	G	G	G	G	G	G	C	C	G	G	S	C	C	G	G	C	G	G	C	G	G	G	G	C	C	G	G
S01_24962404	A/T	1	24962404	+	NA	NA	NA	NA	NA	NA	T	T	T	A	A	T	T	A	T	T	T	T	A	T	A	A	T	T	T	T	A	A	A	T	T	A	A	A	A	A	T	A	A	A	A	A	T	A	T
S01_24967682	C/G	1	24967682	+	NA	NA	NA	NA	NA	NA	C	G	G	C	C	G	G	C	G	G	G	G	C	C	C	C	C	C	G	G	C	C	C	G	G	S	C	C	C	C	G	C	C	C	C	C	G	C	C
S01_24968368	T/G	1	24968368	+	NA	NA	NA	NA	NA	NA	T	G	G	T	T	G	K	T	G	G	G	G	T	T	T	T	T	T	G	G	T	T	T	G	G	G	T	T	T	T	G	T	T	T	T	T	G	T	T
S01_24968428	T/G	1	24968428	+	NA	NA	NA	NA	NA	NA	T	G	T	T	T	G	K	T	G	G	G	G	T	T	T	T	T	T	G	G	T	T	T	G	G	G	T	T	T	T	G	T	T	T	T	T	G	T	T
S01_24970821	T/C	1	24970821	+	NA	NA	NA	NA	NA	NA	T	C	C	T	T	C	C	T	C	C	C	C	T	T	T	T	T	T	C	C	T	T	T	C	C	Y	T	T	T	T	C	T	T	T	T	T	C	T	T
S01_24971477	T/C	1	24971477	+	NA	NA	NA	NA	NA	NA	T	C	C	T	T	C	C	T	C	T	C	C	T	T	T	T	T	T	C	C	T	T	T	C	C	C	T	T	T	T	C	T	T	T	T	T	C	T	T
S01_25002596	C/T	1	25002596	+	NA	NA	NA	NA	NA	NA	C	T	T	C	C	T	T	C	T	T	T	T	C	C	C	C	C	C	T	T	C	C	C	T	T	T	C	C	C	C	T	C	C	C	C	C	T	C	C
S01_25003770	G/C	1	25003770	+	NA	NA	NA	NA	NA	NA	C	G	G	G	G	G	G	G	G	G	G	G	G	C	G	G	C	C	G	G	G	G	G	G	G	G	G	G	G	C	G	G	G	G	G	G	G	G	G
S01_25004861	C/T	1	25004861	+	NA	NA	NA	NA	NA	NA	C	T	T	C	C	T	Y	C	T	T	T	T	C	C	C	C	C	C	T	T	C	C	C	T	T	C	C	C	C	C	T	C	C	C	C	C	T	C	T
S01_25006237	G/A	1	25006237	+	NA	NA	NA	NA	NA	NA	G	A	A	G	G	A	A	G	A	A	A	A	G	G	G	G	G	G	A	A	G	G	G	A	A	G	G	G	G	G	A	G	G	G	G	G	A	G	G
S01_25021327	T/C	1	25021327	+	NA	NA	NA	NA	NA	NA	C	T	T	T	T	T	T	T	T	T	T	T	T	C	T	T	C	C	T	T	T	T	T	T	T	T	T	T	T	T	T	T	T	T	T	T	T	T	T
S01_25021415	C/T	1	25021415	+	NA	NA	NA	NA	NA	NA	C	T	C	C	C	T	C	C	T	T	T	T	C	C	C	C	C	C	T	T	C	C	C	T	T	Y	C	C	C	C	T	C	C	C	C	C	T	C	T
S01_25066481	T/A	1	25066481	+	NA	NA	NA	NA	NA	NA	T	A	A	T	T	A	A	T	A	A	A	A	T	T	T	T	T	T	A	A	T	T	T	A	A	T	T	T	T	T	A	T	T	T	T	T	A	T	T
S01_25071024	T/C	1	25071024	+	NA	NA	NA	NA	NA	NA	T	C	C	T	T	C	C	T	C	C	C	C	T	T	T	T	T	T	C	C	T	T	T	C	C	Y	T	T	T	T	C	T	T	T	T	T	C	T	T
S01_25076669	G/A	1	25076669	+	NA	NA	NA	NA	NA	NA	G	A	A	G	G	A	A	G	A	A	A	A	G	G	G	G	G	G	A	A	G	G	G	A	A	A	G	G	G	G	A	G	G	G	G	G	A	G	G
S01_25091984	A/G	1	25091984	+	NA	NA	NA	NA	NA	NA	A	G	G	A	A	G	G	A	G	G	G	G	A	A	A	A	A	A	G	G	A	A	A	G	G	R	A	A	A	A	G	A	A	A	A	A	G	A	A
S01_25092425	T/C	1	25092425	+	NA	NA	NA	NA	NA	NA	T	C	C	T	T	C	Y	T	C	C	C	C	T	T	T	T	T	T	C	C	T	T	T	C	C	C	T	T	T	T	C	T	T	T	T	T	C	T	C
S01_25116783	G/T	1	25116783	+	NA	NA	NA	NA	NA	NA	G	T	T	G	G	T	T	G	T	T	T	T	G	G	G	G	G	G	T	T	G	G	T	T	T	T	G	G	G	G	T	G	G	G	G	G	T	G	T
S01_25119942	T/G	1	25119942	+	NA	NA	NA	NA	NA	NA	T	G	T	T	T	G	T	T	G	G	G	G	T	T	T	T	T	T	G	G	T	T	K	G	G	K	T	T	T	T	G	T	T	T	T	T	G	T	G
S01_25128503	G/A	1	25128503	+	NA	NA	NA	NA	NA	NA	G	A	R	G	G	A	R	G	A	A	A	A	G	G	G	G	G	G	A	A	G	G	G	A	A	R	G	G	G	G	A	G	G	G	G	G	A	G	G
S01_25128533	G/A	1	25128533	+	NA	NA	NA	NA	NA	NA	G	A	G	G	G	A	R	G	A	A	A	A	G	G	G	G	G	G	A	A	G	G	G	A	A	R	G	G	G	G	A	G	G	G	G	G	A	G	G
S01_25147086	T/C	1	25147086	+	NA	NA	NA	NA	NA	NA	T	C	Y	T	T	C	C	T	C	C	C	C	T	T	T	T	T	T	Y	C	T	T	T	C	C	C	T	T	T	T	C	T	T	T	T	T	C	T	C
S01_25147096	T/C	1	25147096	+	NA	NA	NA	NA	NA	NA	T	C	Y	T	T	C	C	T	C	C	C	C	T	T	T	T	T	T	Y	C	T	T	T	C	C	C	T	T	T	T	C	T	T	T	T	T	C	T	C
S01_25239347	G/A	1	25239347	+	NA	NA	NA	NA	NA	NA	A	G	G	G	G	G	G	G	G	G	G	G	G	A	A	G	A	A	G	G	A	G	G	G	G	G	A	G	G	G	G	G	A	G	A	A	G	G	G
S01_25252822	C/T	1	25252822	+	NA	NA	NA	NA	NA	NA	T	C	C	C	C	C	C	C	C	C	C	C	C	T	T	C	T	T	C	C	T	C	C	C	C	C	T	C	C	C	C	C	T	C	T	T	C	C	C
S01_25252969	A/G	1	25252969	+	NA	NA	NA	NA	NA	NA	G	A	A	A	A	A	A	A	A	A	A	A	A	G	G	A	G	G	A	A	G	A	A	A	A	A	G	A	A	G	A	A	G	A	G	G	A	A	G
S01_25264221	C/A	1	25264221	+	NA	NA	NA	NA	NA	NA	C	C	C	M	A	C	C	A	C	C	C	C	A	C	C	A	C	C	C	C	C	A	C	C	C	A	C	A	A	C	C	A	C	A	C	C	C	A	C
S01_25367870	C/T	1	25367870	+	NA	NA	NA	NA	NA	NA	C	C	C	T	T	C	C	T	C	C	C	C	T	C	C	Y	C	C	C	C	C	T	C	C	C	C	C	T	T	C	C	T	C	T	C	C	C	T	C
S01_25378387	C/T	1	25378387	+	NA	NA	NA	NA	NA	NA	C	C	C	T	T	C	C	T	C	C	C	C	T	C	C	Y	C	C	C	C	C	T	C	C	C	C	C	T	T	C	C	T	C	T	C	C	C	T	C
S01_25499444	T/G	1	25499444	+	NA	NA	NA	NA	NA	NA	T	T	T	G	G	T	T	G	T	T	T	T	G	T	T	G	T	T	T	T	T	G	K	T	T	K	T	G	G	K	T	G	T	G	T	T	T	G	G
S01_25499787	G/A	1	25499787	+	NA	NA	NA	NA	NA	NA	G	G	R	A	A	G	R	A	G	G	G	G	A	G	G	R	G	G	G	G	G	A	G	G	G	G	G	A	A	R	G	A	G	A	G	G	G	A	G
S01_25592520	T/G	1	25592520	+	NA	NA	NA	NA	NA	NA	G	G	G	T	T	G	T	T	G	G	G	G	T	G	T	G	G	G	G	G	T	T	G	G	G	G	T	T	T	K	G	T	T	T	T	T	G	T	T
S01_25592542	T/A	1	25592542	+	NA	NA	NA	NA	NA	NA	A	A	A	T	T	A	T	T	A	A	A	A	T	A	T	A	A	A	A	A	T	T	A	A	A	A	T	T	T	W	A	T	T	T	T	T	A	T	T
S01_25593034	T/G	1	25593034	+	NA	NA	NA	NA	NA	NA	G	G	G	T	T	G	K	T	G	G	G	G	T	G	T	G	G	G	G	G	T	T	G	G	G	G	T	T	T	G	G	T	T	T	T	T	G	T	T
S01_25593056	C/A	1	25593056	+	NA	NA	NA	NA	NA	NA	A	A	M	C	C	A	C	C	A	A	A	A	C	A	C	M	A	A	A	A	C	C	A	A	A	A	C	C	C	A	A	C	C	C	C	C	A	C	C
S01_25597276	G/T	1	25597276	+	NA	NA	NA	NA	NA	NA	T	G	G	G	G	G	G	G	G	G	G	G	G	T	G	G	T	T	G	G	G	G	G	G	G	G	G	G	G	G	G	G	G	G	G	G	G	G	G
S01_25601549	G/A	1	25601549	+	NA	NA	NA	NA	NA	NA	A	A	R	G	G	A	A	G	A	A	R	A	G	A	G	G	A	A	A	A	G	G	G	A	A	R	G	G	G	G	A	G	G	G	G	G	A	G	A
S01_25601573	A/G	1	25601573	+	NA	NA	NA	NA	NA	NA	G	G	R	A	A	G	G	A	G	G	R	G	A	G	A	A	G	G	G	G	A	A	A	G	G	R	A	A	A	A	G	A	A	A	A	A	G	A	G
S01_25601750	T/C	1	25601750	+	NA	NA	NA	NA	NA	NA	C	C	Y	T	T	C	T	T	C	C	C	C	T	C	T	T	C	C	C	C	T	T	C	C	C	C	T	T	T	C	C	T	T	T	T	T	C	T	C
S01_25627741	A/G	1	25627741	+	NA	NA	NA	NA	NA	NA	G	G	A	A	A	G	A	A	G	G	G	G	A	G	A	A	G	G	G	G	A	A	A	G	G	A	A	A	A	A	G	A	A	A	A	A	G	A	G
S01_25627812	G/A	1	25627812	+	NA	NA	NA	NA	NA	NA	A	A	G	G	G	A	A	G	A	A	A	A	G	A	G	G	A	A	A	A	G	G	R	A	A	R	G	G	G	A	A	G	G	G	G	G	A	G	G
S01_25627837	T/G	1	25627837	+	NA	NA	NA	NA	NA	NA	G	G	T	T	T	G	G	T	G	G	G	G	T	G	T	T	G	G	G	G	T	T	K	G	G	K	T	T	T	G	G	T	T	T	T	T	G	T	T
S01_25637424	A/G	1	25637424	+	NA	NA	NA	NA	NA	NA	G	G	A	A	A	G	A	A	G	G	G	G	A	G	A	A	G	G	G	G	A	A	A	G	G	A	A	A	A	A	G	A	A	A	A	A	G	A	G
S01_25669323	A/G	1	25669323	+	NA	NA	NA	NA	NA	NA	G	G	G	A	A	G	R	A	G	G	G	G	A	G	A	A	G	G	G	G	A	A	G	G	G	R	A	A	A	G	G	A	A	A	A	A	G	A	G
S01_25690407	T/C	1	25690407	+	NA	NA	NA	NA	NA	NA	T	C	C	T	T	C	T	T	C	C	C	C	T	T	T	Y	T	T	C	C	T	T	Y	C	C	T	T	T	T	T	C	T	T	T	T	T	C	T	C
S01_25690512	T/C	1	25690512	+	NA	NA	NA	NA	NA	NA	T	C	T	T	T	C	C	T	C	C	C	C	T	T	T	C	T	T	C	C	T	T	C	C	C	Y	T	T	T	T	C	T	T	T	T	T	C	T	C
S01_25762333	G/A	1	25762333	+	NA	NA	NA	NA	NA	NA	G	A	A	G	G	A	G	G	A	A	A	A	G	G	G	A	G	G	A	A	G	G	A	A	A	R	G	G	G	G	A	G	G	G	G	G	A	G	A
S01_25765734	T/C	1	25765734	+	NA	NA	NA	NA	NA	NA	T	C	C	T	T	C	T	T	C	C	C	C	T	T	T	T	T	T	C	C	T	T	T	C	C	T	T	T	T	T	C	T	T	T	T	T	C	T	T
S01_25768817	A/G	1	25768817	+	NA	NA	NA	NA	NA	NA	A	G	G	A	A	G	R	A	G	G	G	G	A	A	A	A	A	A	G	G	A	A	A	G	G	A	G	A	A	A	G	A	A	A	A	A	G	A	A
S01_25882459	G/A	1	25882459	+	NA	NA	NA	NA	NA	NA	G	A	A	G	G	A	A	G	A	A	A	A	G	G	G	G	G	G	A	A	G	G	A	A	A	R	G	G	G	G	A	G	G	G	G	G	A	G	G
S01_25934462	C/G	1	25934462	+	NA	NA	NA	NA	NA	NA	C	G	G	C	C	G	S	C	G	G	G	G	C	C	C	C	C	C	G	G	C	C	G	G	G	S	C	C	C	C	G	C	C	C	C	C	G	C	C
S01_25953848	T/C	1	25953848	+	NA	NA	NA	NA	NA	NA	T	C	C	T	T	C	C	T	C	C	C	C	T	T	T	T	T	T	C	C	T	T	C	C	C	C	T	T	T	T	C	T	T	T	T	T	C	T	T
S01_25953895	A/G	1	25953895	+	NA	NA	NA	NA	NA	NA	A	G	G	A	A	G	G	A	G	G	G	G	A	A	A	A	A	A	G	G	A	A	G	G	G	G	A	A	A	A	G	A	A	A	A	A	G	A	A
S01_25957806	T/A	1	25957806	+	NA	NA	NA	NA	NA	NA	T	A	A	T	T	A	A	T	A	A	A	A	T	T	T	T	T	T	A	A	T	T	A	A	A	W	T	T	T	T	A	T	T	T	T	T	A	T	T
S01_25998018	T/C	1	25998018	+	NA	NA	NA	NA	NA	NA	T	C	C	T	T	C	Y	T	C	C	C	C	T	T	T	T	T	T	C	C	T	T	C	C	C	T	T	T	T	T	C	T	T	T	T	T	C	T	T
S01_25998024	G/C	1	25998024	+	NA	NA	NA	NA	NA	NA	G	C	C	G	G	C	S	G	C	C	C	C	G	G	G	G	G	G	C	C	G	G	C	C	C	G	G	G	G	G	C	G	G	G	G	G	C	G	G
S01_25998028	T/C	1	25998028	+	NA	NA	NA	NA	NA	NA	T	C	C	T	T	C	Y	T	C	C	C	C	T	T	T	T	T	T	C	C	T	T	C	C	C	T	T	T	T	T	C	T	T	T	T	T	C	T	T
S01_25998031	C/T	1	25998031	+	NA	NA	NA	NA	NA	NA	C	T	T	C	C	T	Y	C	T	T	T	T	C	C	C	C	C	C	T	T	C	C	T	T	T	C	C	C	C	C	T	C	C	C	C	C	T	C	C
S01_26000544	G/A	1	26000544	+	NA	NA	NA	NA	NA	NA	G	A	G	G	G	A	A	G	A	A	A	R	G	G	G	G	G	G	A	A	G	G	R	A	A	R	G	G	G	G	R	G	G	G	G	G	A	G	G
S01_26000828	G/A	1	26000828	+	NA	NA	NA	NA	NA	NA	G	A	R	G	G	A	A	G	A	A	A	A	G	G	G	G	G	G	A	A	G	G	A	A	A	A	G	G	G	G	A	G	G	G	G	G	A	G	G
S01_26061535	G/A	1	26061535	+	NA	NA	NA	NA	NA	NA	G	G	G	G	G	G	G	G	G	G	G	G	A	G	G	G	G	G	G	A	G	G	G	R	G	G	G	R	G	G	G	G	G	G	G	G	G	G	G
S01_26061556	A/C	1	26061556	+	NA	NA	NA	NA	NA	NA	A	A	A	A	A	A	A	A	A	A	A	A	C	A	A	A	A	A	A	C	A	A	A	M	A	A	A	M	A	A	A	A	A	A	A	A	A	A	A
S01_26081755	C/T	1	26081755	+	NA	NA	NA	NA	NA	NA	C	T	T	C	C	T	C	C	T	T	T	T	C	C	C	C	C	C	T	T	C	C	Y	T	T	T	C	C	C	C	T	C	C	C	C	C	T	C	C
S01_26106717	G/A	1	26106717	+	NA	NA	NA	NA	NA	NA	G	A	A	G	G	A	A	G	A	A	A	A	G	G	G	G	G	G	A	A	G	G	A	A	A	A	G	G	G	G	A	G	G	G	G	G	G	G	G
S01_26170628	A/G	1	26170628	+	NA	NA	NA	NA	NA	NA	A	G	G	A	A	G	A	A	G	G	G	G	A	A	A	A	A	A	G	G	A	A	G	G	G	G	A	A	A	A	A	A	A	A	A	A	G	A	A
S01_26177823	G/A	1	26177823	+	NA	NA	NA	NA	NA	NA	G	A	G	G	G	A	R	G	A	A	A	A	G	G	G	G	G	G	A	A	G	G	G	A	A	R	G	G	G	G	A	G	G	G	G	G	A	G	G
S01_26183932	T/C	1	26183932	+	NA	NA	NA	NA	NA	NA	T	C	C	T	T	C	T	T	C	C	C	C	T	T	T	T	T	T	C	C	T	T	C	C	C	C	T	T	T	T	C	T	T	T	T	T	C	T	T
S01_26184081	G/T	1	26184081	+	NA	NA	NA	NA	NA	NA	G	T	T	G	G	T	G	G	T	T	T	T	G	G	G	G	G	G	T	T	G	G	G	T	T	G	G	G	G	G	T	G	G	G	G	G	T	G	G
S01_26290272	A/G	1	26290272	+	NA	NA	NA	NA	NA	NA	A	G	A	A	A	G	R	A	G	G	G	G	A	A	A	A	A	A	G	G	A	A	A	G	G	G	A	A	A	A	G	A	A	A	A	A	G	A	A
S01_26294671	C/T	1	26294671	+	NA	NA	NA	NA	NA	NA	C	T	C	C	C	T	Y	C	T	T	T	T	C	C	C	C	C	C	T	T	C	C	T	T	T	C	C	C	C	C	T	C	C	C	C	C	T	C	C
S01_26308774	G/C	1	26308774	+	NA	NA	NA	NA	NA	NA	G	C	G	G	G	C	G	G	C	C	C	C	G	G	G	G	G	G	C	C	G	G	C	C	C	C	G	G	G	G	C	G	G	G	G	G	C	G	G
S01_26403487	T/A	1	26403487	+	NA	NA	NA	NA	NA	NA	T	A	T	T	T	A	W	T	A	T	A	A	T	T	T	T	T	T	A	A	T	T	A	A	A	A	T	T	T	T	A	T	T	T	T	T	A	T	T
S01_26416985	A/T	1	26416985	+	NA	NA	NA	NA	NA	NA	A	T	A	A	A	T	A	A	T	A	T	T	A	A	A	A	A	A	T	T	A	A	A	T	T	T	A	A	A	A	T	A	A	A	A	A	T	A	A
S01_26418609	G/A	1	26418609	+	NA	NA	NA	NA	NA	NA	G	A	G	G	G	A	R	G	A	G	A	A	G	G	G	G	G	G	A	A	G	G	G	A	A	G	G	G	G	G	A	G	G	G	G	G	A	G	G
S01_26418630	C/A	1	26418630	+	NA	NA	NA	NA	NA	NA	C	A	C	C	C	A	M	C	A	C	A	A	C	C	C	C	C	C	A	A	C	C	C	A	A	C	C	C	C	C	A	C	C	C	C	C	A	C	C
S01_26421289	T/C	1	26421289	+	NA	NA	NA	NA	NA	NA	T	C	T	T	T	C	C	T	C	T	C	C	T	T	T	T	T	T	C	C	T	T	T	C	C	T	T	T	T	T	C	T	T	T	T	T	C	T	T
S01_26430157	C/T	1	26430157	+	NA	NA	NA	NA	NA	NA	C	T	C	C	C	T	T	C	T	C	T	T	C	C	C	C	C	C	T	T	C	C	C	T	T	C	C	C	C	C	T	C	C	C	C	C	T	C	C
S01_26447134	C/T	1	26447134	+	NA	NA	NA	NA	NA	NA	C	T	C	C	C	T	Y	C	T	C	T	T	C	C	C	C	C	C	T	T	C	C	C	T	T	C	C	C	C	C	T	C	C	C	C	C	T	C	C
S01_26447694	T/C	1	26447694	+	NA	NA	NA	NA	NA	NA	T	C	T	T	T	C	Y	T	C	T	C	C	T	T	T	T	T	T	C	C	T	T	T	C	C	T	T	T	T	T	C	T	T	T	T	T	C	T	T
S01_26447707	G/T	1	26447707	+	NA	NA	NA	NA	NA	NA	G	T	G	G	G	T	K	G	T	G	T	T	G	G	G	G	G	G	T	T	G	G	G	T	T	G	G	G	G	G	T	G	G	G	G	G	T	G	G
S01_26447743	T/G	1	26447743	+	NA	NA	NA	NA	NA	NA	T	G	T	T	T	G	K	T	G	T	G	G	T	T	T	T	T	T	G	G	T	T	T	G	G	G	T	T	T	T	G	T	T	T	T	T	G	T	T
S01_26447745	G/A	1	26447745	+	NA	NA	NA	NA	NA	NA	G	A	G	G	G	A	R	G	A	G	A	A	G	G	G	G	G	G	A	A	G	G	G	A	A	A	G	G	G	G	A	G	G	G	G	G	A	G	G
S01_26449260	G/T	1	26449260	+	NA	NA	NA	NA	NA	NA	G	T	G	G	G	T	T	G	T	G	T	T	G	G	G	G	G	G	T	T	G	G	G	T	T	G	G	G	G	G	T	G	G	G	G	G	T	G	G
S01_26449563	C/T	1	26449563	+	NA	NA	NA	NA	NA	NA	C	T	C	C	C	T	C	C	T	C	T	T	C	C	C	C	C	C	T	T	C	C	C	T	T	C	C	C	C	C	T	C	C	C	C	C	T	C	C
S01_26449593	G/A	1	26449593	+	NA	NA	NA	NA	NA	NA	G	A	G	G	G	A	R	G	A	A	A	A	G	G	G	G	G	G	A	A	G	G	A	A	A	G	G	G	G	G	A	G	G	G	G	G	A	G	G
S01_26454308	A/G	1	26454308	+	NA	NA	NA	NA	NA	NA	A	G	A	A	A	G	A	A	G	A	G	G	A	A	A	A	A	A	G	G	A	A	A	G	G	A	A	A	A	A	G	A	A	A	A	A	G	A	A
S01_26454311	C/G	1	26454311	+	NA	NA	NA	NA	NA	NA	C	G	C	C	C	G	C	C	G	C	G	G	C	C	C	C	C	C	G	G	C	C	C	G	G	C	C	C	C	C	G	C	C	C	C	C	G	C	C
S01_26454315	C/T	1	26454315	+	NA	NA	NA	NA	NA	NA	C	T	C	C	C	T	C	C	T	C	T	T	C	C	C	C	C	C	T	T	C	C	C	T	T	C	C	C	C	C	T	C	C	C	C	C	T	C	C
S01_26454503	T/C	1	26454503	+	NA	NA	NA	NA	NA	NA	T	C	T	T	T	C	C	T	C	T	C	C	T	T	T	T	T	T	C	C	T	T	T	C	C	C	C	T	T	T	C	T	T	T	T	T	C	T	T
S01_26486413	A/G	1	26486413	+	NA	NA	NA	NA	NA	NA	A	G	A	A	A	G	A	A	G	A	G	G	A	A	A	A	A	A	G	G	A	A	A	G	G	A	A	A	A	A	G	A	A	A	A	A	G	A	A
S01_26523741	A/G	1	26523741	+	NA	NA	NA	NA	NA	NA	A	G	A	A	A	G	G	A	G	A	G	G	A	A	A	A	A	A	G	G	A	A	A	G	G	G	A	A	A	A	G	A	A	A	A	A	G	A	A
S01_26532776	A/G	1	26532776	+	NA	NA	NA	NA	NA	NA	A	G	A	A	A	G	G	A	G	A	G	G	A	A	A	A	A	A	G	G	A	A	A	G	G	A	A	A	A	A	G	A	A	A	A	A	G	A	A
S01_26540603	A/C	1	26540603	+	NA	NA	NA	NA	NA	NA	A	C	A	A	A	C	C	A	C	A	C	C	A	A	A	A	A	A	C	C	A	A	A	C	C	M	A	A	A	A	C	A	A	A	A	A	C	A	A
S01_26576094	A/G	1	26576094	+	NA	NA	NA	NA	NA	NA	A	G	A	A	A	G	G	A	G	A	G	G	A	A	A	A	A	A	G	G	A	A	A	G	G	G	A	A	A	A	G	A	A	A	A	A	G	A	A
S01_26578440	G/A	1	26578440	+	NA	NA	NA	NA	NA	NA	G	A	G	G	G	A	A	G	A	G	A	A	G	G	G	G	G	G	A	A	G	G	G	A	A	A	G	G	G	G	A	G	G	G	G	G	A	G	G
S01_26578573	G/A	1	26578573	+	NA	NA	NA	NA	NA	NA	G	A	G	G	G	A	R	G	A	A	G	A	G	G	G	G	G	G	A	A	G	G	G	A	A	A	G	G	G	G	A	G	G	G	G	G	A	G	G
S01_26582799	T/C	1	26582799	+	NA	NA	NA	NA	NA	NA	T	C	T	T	T	C	T	T	C	C	C	C	T	T	T	T	T	T	C	C	T	T	C	C	C	Y	T	T	T	T	C	T	T	T	T	T	C	T	T
S01_26588934	G/A	1	26588934	+	NA	NA	NA	NA	NA	NA	G	A	G	G	G	A	A	G	A	A	A	A	G	G	G	G	G	G	A	A	G	G	G	A	A	G	G	G	G	G	A	G	G	G	G	G	A	G	G
S01_26658094	G/C	1	26658094	+	NA	NA	NA	NA	NA	NA	G	C	G	G	G	C	S	G	C	G	C	C	G	G	G	G	G	G	C	C	G	G	G	C	C	C	G	G	G	G	C	G	G	G	G	G	C	G	G
S01_26771514	T/A	1	26771514	+	NA	NA	NA	NA	NA	NA	A	T	T	T	T	T	T	T	T	T	T	T	T	T	T	T	A	A	T	T	T	T	A	T	T	T	T	A	T	W	T	T	T	T	T	T	T	T	T
S01_26785482	C/T	1	26785482	+	NA	NA	NA	NA	NA	NA	T	C	C	C	C	C	C	C	C	C	C	C	C	C	C	C	T	T	C	C	C	C	C	C	C	C	C	T	C	T	C	C	C	C	C	C	C	C	C
S01_26870461	T/C	1	26870461	+	NA	NA	NA	NA	NA	NA	T	T	C	C	C	T	T	T	T	T	T	T	C	C	C	C	T	T	T	T	C	C	C	T	T	C	C	T	C	T	T	C	C	C	C	C	T	C	C
S01_26875071	C/T	1	26875071	+	NA	NA	NA	NA	NA	NA	C	C	T	T	T	C	Y	C	C	C	C	C	T	T	T	T	C	C	C	C	T	T	Y	C	C	Y	T	C	T	C	C	T	T	T	T	T	C	T	T
S01_26968852	C/T	1	26968852	+	NA	NA	NA	NA	NA	NA	T	T	C	C	C	T	Y	T	T	T	T	T	C	C	C	C	T	T	T	T	C	C	C	T	T	C	C	T	C	T	T	C	C	C	C	C	T	C	C
S01_27009040	T/G	1	27009040	+	NA	NA	NA	NA	NA	NA	T	T	G	G	G	T	K	T	T	T	T	T	G	G	G	G	T	T	T	T	G	G	G	T	T	K	G	T	G	T	T	G	G	G	G	G	T	G	G
S01_27020763	G/C	1	27020763	+	NA	NA	NA	NA	NA	NA	G	C	G	G	G	C	C	C	C	C	C	C	G	G	G	G	G	G	C	C	G	G	G	G	C	C	G	G	G	G	C	G	G	G	G	G	C	G	G
S01_27047854	C/T	1	27047854	+	NA	NA	NA	NA	NA	NA	C	T	C	C	C	T	T	T	T	T	T	T	C	C	C	C	C	C	T	T	C	C	C	C	T	C	C	C	C	C	T	C	C	C	C	C	T	C	C
S01_27051448	C/T	1	27051448	+	NA	NA	NA	NA	NA	NA	C	C	T	T	T	C	Y	C	C	C	C	C	T	T	T	T	C	C	C	C	T	T	C	T	C	Y	T	C	T	C	C	T	T	T	T	T	C	T	T
S01_27059386	G/T	1	27059386	+	NA	NA	NA	NA	NA	NA	T	G	G	G	G	G	G	G	G	G	G	G	G	G	G	G	T	T	G	G	G	G	T	G	G	G	G	T	G	T	G	G	G	G	G	G	G	G	G
S01_27060273	G/A	1	27060273	+	NA	NA	NA	NA	NA	NA	G	G	A	A	A	G	G	G	G	G	G	G	A	A	A	A	G	G	G	G	A	A	G	A	G	G	A	G	A	A	G	A	A	A	A	A	G	A	A
S01_27115706	T/C	1	27115706	+	NA	NA	NA	NA	NA	NA	T	T	C	C	C	T	Y	T	T	T	T	T	C	C	C	C	T	T	T	T	C	C	T	C	T	C	C	T	C	T	T	C	C	C	C	C	T	C	C
S01_27155439	C/T	1	27155439	+	NA	NA	NA	NA	NA	NA	C	C	T	T	T	C	C	C	C	C	C	C	T	T	T	T	C	C	C	C	T	T	C	T	C	C	T	C	T	C	C	T	T	T	T	T	C	T	T
S01_27156113	C/T	1	27156113	+	NA	NA	NA	NA	NA	NA	C	C	T	T	T	C	C	C	C	C	C	C	T	T	T	T	C	C	C	C	T	T	C	T	C	Y	T	C	T	C	C	T	T	T	T	T	C	T	T
S01_27192759	T/C	1	27192759	+	NA	NA	NA	NA	NA	NA	T	C	T	T	T	C	T	C	C	C	C	C	T	T	T	T	T	C	C	C	T	T	C	T	C	Y	T	T	T	T	C	T	T	T	T	T	C	T	T
S01_27248403	A/G	1	27248403	+	NA	NA	NA	NA	NA	NA	A	G	A	R	A	G	G	G	G	G	G	G	A	A	A	A	A	G	G	G	A	A	A	A	G	R	A	A	A	A	G	A	A	A	A	A	G	A	A
S01_27269769	G/A	1	27269769	+	NA	NA	NA	NA	NA	NA	A	G	G	G	G	G	G	G	G	G	G	G	G	G	G	G	A	G	G	G	G	G	G	G	G	G	G	A	G	R	G	G	G	G	G	G	G	G	G
S01_27556729	G/C	1	27556729	+	NA	NA	NA	NA	NA	NA	G	G	G	G	G	G	G	G	G	G	G	G	G	G	G	G	G	G	G	G	G	G	G	G	G	G	G	G	G	G	G	G	G	G	G	C	G	G	G
S01_27633165	T/C	1	27633165	+	NA	NA	NA	NA	NA	NA	T	T	T	T	T	C	C	C	T	C	C	C	T	T	T	T	T	C	C	C	T	T	T	T	C	T	T	T	T	T	T	T	T	T	T	T	C	T	T
S01_27651597	T/C	1	27651597	+	NA	NA	NA	NA	NA	NA	T	T	T	T	T	C	Y	C	T	C	C	C	T	T	T	T	T	C	C	C	T	T	C	T	C	T	T	T	T	T	T	T	T	T	T	T	C	T	T
S01_27656280	A/T	1	27656280	+	NA	NA	NA	NA	NA	NA	A	A	A	A	A	T	W	T	A	T	T	T	A	A	A	A	A	T	T	T	A	A	T	A	T	A	A	A	A	A	A	A	A	A	A	A	T	A	A
S01_27780682	C/T	1	27780682	+	NA	NA	NA	NA	NA	NA	C	C	C	C	C	T	Y	T	C	C	T	T	C	C	C	C	C	T	T	T	C	C	C	C	T	C	C	C	C	C	C	C	C	C	C	C	T	C	C
S01_27956360	G/A	1	27956360	+	NA	NA	NA	NA	NA	NA	G	G	G	G	G	G	R	G	G	G	G	G	G	G	G	G	G	G	G	G	G	G	G	G	G	G	G	G	G	G	G	G	G	G	G	G	G	G	G
S01_28312194	T/C	1	28312194	+	NA	NA	NA	NA	NA	NA	T	C	T	T	T	C	C	T	C	C	C	C	T	T	T	T	T	C	C	C	T	T	T	T	C	T	T	T	T	T	C	T	T	T	T	T	Y	T	T
S01_28322690	G/A	1	28322690	+	NA	NA	NA	NA	NA	NA	G	A	G	G	G	A	A	G	A	A	A	A	G	G	G	G	G	A	A	A	G	G	G	G	A	A	G	G	G	G	A	G	G	G	G	G	G	G	G
S01_28327530	G/T	1	28327530	+	NA	NA	NA	NA	NA	NA	G	G	G	G	G	G	G	G	G	G	G	G	G	G	G	G	G	G	G	G	G	G	G	G	G	G	G	G	G	G	G	G	G	G	G	G	K	G	G
S01_28336540	G/T	1	28336540	+	NA	NA	NA	NA	NA	NA	G	T	G	G	G	T	T	G	T	T	T	T	G	G	G	G	G	T	T	T	G	G	G	G	T	G	G	G	G	G	T	G	G	G	G	G	T	G	G
S01_28488187	T/C	1	28488187	+	NA	NA	NA	NA	NA	NA	T	C	T	T	T	C	T	T	C	C	C	T	T	T	T	T	T	C	C	C	T	T	T	T	C	Y	T	T	T	T	C	T	T	T	T	T	C	T	T
S01_28495605	T/A	1	28495605	+	NA	NA	NA	NA	NA	NA	T	A	T	T	T	A	T	T	A	A	A	A	T	T	T	T	T	A	A	A	T	T	T	T	A	A	T	W	T	T	A	T	T	T	T	T	A	T	T
S01_28495613	A/G	1	28495613	+	NA	NA	NA	NA	NA	NA	A	G	A	A	A	G	A	A	G	G	G	G	A	A	A	A	A	G	G	G	A	A	A	A	G	G	A	A	A	A	G	A	A	A	A	A	G	A	A
S01_28513699	G/A	1	28513699	+	NA	NA	NA	NA	NA	NA	G	A	G	G	G	A	A	G	A	A	A	A	G	G	G	G	G	A	A	A	G	G	G	G	A	G	G	G	G	G	A	G	G	G	G	G	A	G	G
S01_28513722	A/G	1	28513722	+	NA	NA	NA	NA	NA	NA	A	G	A	A	A	G	G	A	G	G	G	G	A	A	A	A	A	G	G	G	A	A	A	A	G	A	A	A	A	A	G	A	A	A	A	A	G	A	A
S01_28513724	G/C	1	28513724	+	NA	NA	NA	NA	NA	NA	G	C	G	G	G	C	C	G	C	C	C	C	G	G	G	G	G	C	C	C	G	G	G	G	C	G	G	G	G	G	C	G	G	G	G	G	C	G	G
S01_28513726	G/A	1	28513726	+	NA	NA	NA	NA	NA	NA	G	A	G	G	G	A	A	G	A	A	A	A	G	G	G	G	G	A	A	A	G	G	G	G	A	G	G	G	G	G	A	G	G	G	G	G	A	G	G
S01_28513728	T/A	1	28513728	+	NA	NA	NA	NA	NA	NA	T	A	T	T	T	A	A	T	A	A	A	A	T	T	T	T	T	A	A	A	T	T	T	T	A	T	T	T	T	T	A	T	T	T	T	T	A	T	T
S01_28513736	C/T	1	28513736	+	NA	NA	NA	NA	NA	NA	C	T	C	C	C	T	T	C	T	T	T	T	C	C	C	C	C	T	T	T	C	C	C	C	T	C	C	C	C	C	T	C	C	C	C	C	T	C	C
S01_28524466	C/G	1	28524466	+	NA	NA	NA	NA	NA	NA	C	G	C	C	C	G	G	C	G	G	G	G	C	C	C	C	C	G	G	G	C	C	C	C	G	C	C	C	C	C	G	C	C	C	C	C	G	C	C
S01_28524695	C/G	1	28524695	+	NA	NA	NA	NA	NA	NA	C	G	C	C	C	G	C	C	G	G	G	G	C	C	C	C	C	G	G	G	C	C	C	C	G	C	C	C	C	C	G	C	C	C	C	C	G	C	C
S01_28524739	A/T	1	28524739	+	NA	NA	NA	NA	NA	NA	A	T	A	A	A	T	A	A	T	T	T	T	A	A	A	A	A	T	T	T	A	A	A	A	T	T	A	A	A	A	T	A	A	A	A	A	T	A	A
S01_28526587	C/T	1	28526587	+	NA	NA	NA	NA	NA	NA	C	T	C	C	C	T	T	C	T	T	T	T	C	C	C	C	C	T	T	T	C	C	C	C	T	C	C	C	C	C	T	C	C	C	C	C	T	C	C
S01_28535900	G/T	1	28535900	+	NA	NA	NA	NA	NA	NA	G	T	G	G	G	T	T	G	T	T	T	T	G	G	G	G	G	T	T	T	G	G	G	G	T	T	G	G	G	G	T	G	G	G	G	G	T	G	G
S01_28536004	G/C	1	28536004	+	NA	NA	NA	NA	NA	NA	G	C	G	G	G	C	G	G	C	C	C	C	G	G	G	G	G	C	C	C	G	G	G	G	C	G	G	G	G	G	C	G	G	G	G	G	C	G	G
S01_28536019	G/C	1	28536019	+	NA	NA	NA	NA	NA	NA	G	C	G	G	G	C	C	G	C	C	C	C	G	G	G	G	G	C	C	C	G	G	G	G	C	S	G	G	G	G	C	G	G	G	G	G	C	G	G
S01_28536020	A/G	1	28536020	+	NA	NA	NA	NA	NA	NA	A	G	A	A	A	G	G	A	G	G	G	G	A	A	A	A	A	G	G	G	A	A	A	A	G	R	A	A	A	A	G	A	A	A	A	A	G	A	A
S01_28539131	T/C	1	28539131	+	NA	NA	NA	NA	NA	NA	T	C	T	T	T	C	C	T	C	C	C	C	T	T	T	T	T	C	C	C	T	T	T	T	C	Y	T	T	T	T	C	T	T	T	T	T	C	T	T
S01_28539147	A/T	1	28539147	+	NA	NA	NA	NA	NA	NA	A	T	A	A	A	T	T	A	T	T	T	T	A	A	A	A	A	T	T	T	A	A	A	A	T	W	A	A	A	A	T	A	A	A	A	A	T	A	A
S01_28539208	A/C	1	28539208	+	NA	NA	NA	NA	NA	NA	A	C	A	A	A	C	C	A	C	C	C	C	A	A	A	A	A	C	C	C	A	A	A	A	C	M	A	A	A	A	C	A	A	A	A	A	C	A	A
S01_28542324	G/A	1	28542324	+	NA	NA	NA	NA	NA	NA	G	A	G	G	G	A	A	G	A	A	A	A	G	G	G	G	G	A	A	A	G	G	G	G	A	R	G	G	G	G	A	G	G	G	G	G	A	G	G
S01_28545092	G/T	1	28545092	+	NA	NA	NA	NA	NA	NA	G	T	G	G	G	T	T	G	T	T	T	T	G	G	G	G	G	T	T	T	G	G	G	G	T	K	G	G	G	G	T	G	G	G	G	G	T	G	G
S01_28545096	A/C	1	28545096	+	NA	NA	NA	NA	NA	NA	A	C	A	A	A	C	C	A	C	C	C	C	A	A	A	A	A	C	C	C	A	A	A	A	C	M	A	A	A	A	C	A	A	A	A	A	C	A	A
S01_28545158	C/A	1	28545158	+	NA	NA	NA	NA	NA	NA	C	A	C	C	C	A	M	C	A	A	A	A	C	C	C	C	C	A	A	A	C	C	C	C	A	M	C	C	C	C	A	C	C	C	C	C	A	C	C
S01_28545232	T/A	1	28545232	+	NA	NA	NA	NA	NA	NA	T	A	T	T	T	A	A	T	A	A	A	A	T	T	T	T	T	A	A	A	T	T	T	T	A	A	T	T	T	T	A	T	T	T	T	T	A	T	T
S01_28545319	A/G	1	28545319	+	NA	NA	NA	NA	NA	NA	A	G	A	A	A	G	G	A	G	G	G	G	A	A	A	A	A	G	G	G	A	A	A	A	G	G	A	A	A	A	G	A	A	A	A	A	G	A	A
S01_28545350	A/G	1	28545350	+	NA	NA	NA	NA	NA	NA	A	G	A	A	A	G	G	A	G	G	G	G	A	A	A	A	A	G	G	G	A	A	A	A	G	A	A	A	A	A	G	A	A	A	A	A	G	A	A
S01_28599543	C/T	1	28599543	+	NA	NA	NA	NA	NA	NA	C	C	T	T	T	C	C	T	C	C	C	C	T	C	T	T	C	C	C	C	T	T	T	T	C	C	T	T	T	T	C	T	T	T	T	T	C	T	C
S01_28599977	C/T	1	28599977	+	NA	NA	NA	NA	NA	NA	T	T	C	C	C	T	T	C	T	T	T	T	C	T	C	C	T	T	T	T	C	C	C	C	T	Y	C	C	C	C	T	C	C	C	C	C	T	C	T
S01_28609690	G/A	1	28609690	+	NA	NA	NA	NA	NA	NA	G	G	A	A	A	G	A	A	G	G	G	G	A	G	A	A	G	G	G	G	A	A	A	A	G	G	A	A	A	A	G	A	A	A	A	A	G	A	G
S01_28618283	T/G	1	28618283	+	NA	NA	NA	NA	NA	NA	T	T	G	G	G	T	G	G	T	T	T	T	G	T	G	G	T	T	T	T	G	G	G	G	T	K	G	G	G	G	T	G	G	G	G	G	T	G	T
S01_28618284	G/A	1	28618284	+	NA	NA	NA	NA	NA	NA	G	G	A	A	A	G	A	A	G	G	G	G	A	G	A	A	G	G	G	G	A	A	A	A	G	R	A	A	A	A	G	A	A	A	A	A	G	A	G
S01_28618294	A/G	1	28618294	+	NA	NA	NA	NA	NA	NA	A	A	G	G	G	A	G	G	A	A	A	A	G	A	G	G	A	A	A	A	G	G	G	G	A	R	G	G	G	G	A	G	G	G	G	G	A	G	A
S01_29110028	G/T	1	29110028	+	NA	NA	NA	NA	NA	NA	G	T	G	G	G	T	G	G	T	T	T	T	G	G	G	G	G	T	T	T	G	G	G	G	G	G	G	G	G	G	T	G	G	G	G	G	T	G	G
S01_29132951	C/T	1	29132951	+	NA	NA	NA	NA	NA	NA	C	T	C	C	C	T	T	C	T	T	T	Y	C	C	C	C	C	T	T	T	C	C	C	C	C	C	C	C	C	C	T	C	C	C	C	C	T	C	C
S01_29132964	T/A	1	29132964	+	NA	NA	NA	NA	NA	NA	T	A	T	T	T	A	A	T	A	A	A	W	T	T	T	T	T	A	A	A	T	T	T	T	T	T	T	T	T	T	A	T	T	T	T	T	A	T	T
S01_29184329	C/T	1	29184329	+	NA	NA	NA	NA	NA	NA	C	T	C	C	C	T	T	C	T	T	T	T	C	C	C	C	C	C	C	C	C	C	C	C	C	C	C	C	C	C	T	C	C	C	C	C	C	C	C
S01_29205339	T/C	1	29205339	+	NA	NA	NA	NA	NA	NA	T	C	T	T	T	C	Y	T	C	C	T	C	T	T	T	T	T	C	C	C	T	T	T	T	T	T	T	T	T	T	C	T	T	T	T	T	C	T	C
S01_29231879	G/A	1	29231879	+	NA	NA	NA	NA	NA	NA	G	A	G	G	G	A	R	G	A	G	A	A	G	G	G	G	G	G	G	G	G	G	G	G	G	R	G	G	G	G	A	G	G	G	G	G	G	G	G
S01_29298617	C/T	1	29298617	+	NA	NA	NA	NA	NA	NA	C	T	C	C	C	T	C	C	T	T	T	T	C	C	C	C	C	C	C	C	C	C	C	C	C	C	C	C	C	C	T	C	C	C	C	C	C	C	C
S01_29398959	T/C	1	29398959	+	NA	NA	NA	NA	NA	NA	T	C	T	T	T	C	C	T	T	C	C	C	T	T	T	T	T	C	C	C	T	T	T	T	T	Y	T	T	T	T	C	T	T	T	T	T	C	T	C
S01_29400894	T/C	1	29400894	+	NA	NA	NA	NA	NA	NA	T	C	T	T	T	C	C	T	T	C	C	C	T	T	T	T	T	C	C	C	T	T	T	T	T	Y	T	T	T	T	C	T	T	T	T	T	C	T	T
S01_29401045	T/C	1	29401045	+	NA	NA	NA	NA	NA	NA	T	C	T	T	T	C	C	T	T	C	C	C	T	T	T	T	T	C	C	C	T	T	T	T	T	T	T	T	T	T	C	T	T	T	T	T	C	T	C
S01_29401051	A/T	1	29401051	+	NA	NA	NA	NA	NA	NA	A	T	A	A	A	T	T	A	A	T	T	T	A	A	A	A	A	T	T	T	A	A	A	A	A	A	A	A	A	A	T	A	A	A	A	A	T	A	T
S01_29406387	A/G	1	29406387	+	NA	NA	NA	NA	NA	NA	A	G	A	A	A	G	R	A	A	G	G	G	A	A	A	A	A	G	G	G	A	A	A	A	A	A	A	A	A	A	G	A	A	A	A	A	G	A	A
S01_29415309	C/G	1	29415309	+	NA	NA	NA	NA	NA	NA	C	G	C	C	C	G	S	C	C	G	G	G	C	C	C	C	C	G	G	G	C	C	C	C	G	C	C	C	C	C	G	C	C	C	C	C	G	C	C
S01_29441427	G/A	1	29441427	+	NA	NA	NA	NA	NA	NA	G	A	G	G	G	A	G	G	G	A	A	A	G	G	G	G	G	A	G	A	G	G	G	G	G	R	G	G	G	G	A	G	G	G	G	G	A	G	G
S01_29441503	T/G	1	29441503	+	NA	NA	NA	NA	NA	NA	T	G	T	T	T	G	T	T	T	G	G	G	T	T	T	T	T	G	G	G	T	T	T	T	T	T	T	T	T	T	G	T	T	T	T	T	G	T	G
S01_29470776	T/C	1	29470776	+	NA	NA	NA	NA	NA	NA	T	C	T	T	T	C	C	T	C	C	C	C	T	T	T	T	T	C	C	C	T	T	T	T	T	C	T	T	T	T	C	T	T	T	T	T	C	T	T
S01_29474965	G/A	1	29474965	+	NA	NA	NA	NA	NA	NA	G	A	G	G	G	A	R	G	A	A	A	A	G	G	G	G	G	A	G	A	G	G	G	G	G	R	R	G	G	G	A	G	G	G	G	G	A	G	G
S01_29475783	G/C	1	29475783	+	NA	NA	NA	NA	NA	NA	G	C	G	G	G	C	C	G	C	C	C	C	G	G	G	G	G	C	C	C	G	G	G	G	G	S	G	G	G	G	C	G	G	G	G	G	C	G	G
S01_29475787	G/A	1	29475787	+	NA	NA	NA	NA	NA	NA	G	A	G	G	G	A	A	G	A	A	A	A	G	G	G	G	G	A	A	A	G	G	G	G	G	R	G	G	G	G	A	G	G	G	G	G	A	G	G
S01_29475866	C/G	1	29475866	+	NA	NA	NA	NA	NA	NA	C	G	C	C	C	G	S	C	G	G	G	G	C	C	C	C	C	G	G	G	C	C	C	C	C	G	C	C	C	C	G	C	C	C	C	C	G	C	C
S01_29475875	G/C	1	29475875	+	NA	NA	NA	NA	NA	NA	G	C	G	G	G	C	S	G	C	C	C	C	G	G	G	G	G	C	C	C	G	G	G	G	G	C	G	G	G	G	C	G	G	G	G	G	C	G	G
S01_29498213	C/G	1	29498213	+	NA	NA	NA	NA	NA	NA	C	C	C	C	C	C	C	C	C	G	C	C	C	C	C	C	C	G	C	G	C	C	C	C	C	C	C	C	C	C	C	C	C	C	C	C	G	C	C
S01_29508972	C/A	1	29508972	+	NA	NA	NA	NA	NA	NA	C	C	C	C	C	C	C	C	C	A	C	C	C	C	C	C	C	A	C	A	C	C	C	C	C	C	C	C	C	C	C	C	C	C	C	C	A	C	C
S01_29508986	C/T	1	29508986	+	NA	NA	NA	NA	NA	NA	C	C	C	C	C	C	C	C	C	T	C	C	C	C	C	C	C	T	C	T	C	C	C	C	C	C	C	C	C	C	C	C	C	C	C	C	T	C	C
S01_29510216	C/T	1	29510216	+	NA	NA	NA	NA	NA	NA	C	C	C	C	C	C	C	C	C	T	C	C	C	C	C	C	C	T	C	T	C	C	C	C	C	C	C	C	C	C	C	C	C	C	C	C	T	C	C
S01_29515240	A/C	1	29515240	+	NA	NA	NA	NA	NA	NA	A	A	A	A	A	A	A	A	A	C	A	A	A	A	A	A	A	C	C	C	A	A	A	A	A	A	A	A	A	A	A	A	A	A	A	A	C	A	A
S01_29546014	T/C	1	29546014	+	NA	NA	NA	NA	NA	NA	T	T	T	T	T	T	T	T	T	C	T	T	T	T	T	T	T	C	C	C	T	T	T	T	T	T	T	T	T	T	T	T	T	T	T	T	C	T	T
S01_29551618	C/G	1	29551618	+	NA	NA	NA	NA	NA	NA	C	C	C	C	C	C	C	C	C	G	C	C	C	C	C	C	C	G	G	G	C	C	C	C	C	C	C	C	C	C	C	C	C	C	C	C	G	C	C
S01_29551659	A/C	1	29551659	+	NA	NA	NA	NA	NA	NA	A	A	A	A	A	A	A	A	A	C	A	A	A	A	A	A	A	C	C	C	A	A	A	A	A	A	A	A	A	A	A	A	A	A	A	A	C	A	A
S01_29552573	G/A	1	29552573	+	NA	NA	NA	NA	NA	NA	G	A	G	G	G	A	A	A	A	G	A	A	G	G	G	G	G	A	G	G	G	G	G	G	G	R	G	G	G	G	A	G	G	G	G	G	G	G	G
S01_29553606	C/T	1	29553606	+	NA	NA	NA	NA	NA	NA	C	C	C	C	C	C	C	C	C	T	C	C	C	C	C	C	C	T	T	T	C	C	C	C	C	C	C	C	C	C	C	C	C	C	C	C	T	C	C
S01_29559824	G/C	1	29559824	+	NA	NA	NA	NA	NA	NA	G	G	G	G	G	G	G	G	G	C	G	G	G	G	G	G	G	C	G	C	G	G	G	G	G	G	G	G	G	G	G	G	G	G	G	G	C	G	G
S01_29560905	A/G	1	29560905	+	NA	NA	NA	NA	NA	NA	A	A	A	A	A	A	A	A	A	A	A	A	A	A	A	A	A	G	A	G	A	A	A	A	A	A	A	A	A	A	A	A	A	A	A	A	G	A	A
S01_29568731	T/C	1	29568731	+	NA	NA	NA	NA	NA	NA	T	T	T	T	T	T	T	T	T	C	T	T	T	T	T	T	T	C	C	C	T	T	T	T	T	T	T	T	T	T	T	T	T	T	T	T	C	T	T
S01_29584824	T/C	1	29584824	+	NA	NA	NA	NA	NA	NA	T	T	T	T	T	T	T	T	T	C	T	T	T	T	T	T	T	C	C	C	T	T	T	T	T	T	T	T	T	T	T	T	T	T	T	T	C	T	T
S01_29585993	T/C	1	29585993	+	NA	NA	NA	NA	NA	NA	T	T	T	T	T	T	T	T	T	C	T	T	T	T	T	T	T	C	C	C	T	T	T	T	T	T	T	T	T	T	T	T	T	T	T	T	C	T	T
S01_29597627	T/C	1	29597627	+	NA	NA	NA	NA	NA	NA	T	T	T	T	T	T	T	T	T	C	T	T	T	T	T	T	T	C	C	C	T	T	T	T	T	T	T	T	T	T	T	T	T	T	T	T	C	T	T
S01_29600653	A/G	1	29600653	+	NA	NA	NA	NA	NA	NA	A	A	A	A	A	A	A	A	A	G	A	A	A	A	A	A	A	G	A	G	A	A	A	A	A	A	A	A	A	A	A	A	A	A	A	A	G	A	A
S01_29600661	G/A	1	29600661	+	NA	NA	NA	NA	NA	NA	G	G	G	G	G	G	G	G	G	A	G	G	G	G	G	G	G	A	A	A	G	G	G	G	G	G	G	G	G	G	G	G	G	G	G	G	A	G	G
S01_29606290	C/G	1	29606290	+	NA	NA	NA	NA	NA	NA	C	C	C	C	C	C	C	C	C	G	C	C	C	C	C	C	C	G	C	G	C	C	C	C	C	C	C	C	C	C	C	C	C	C	C	C	G	C	C
S01_29606402	C/G	1	29606402	+	NA	NA	NA	NA	NA	NA	C	C	C	C	C	C	C	C	C	G	C	C	C	C	C	C	C	G	C	G	C	C	C	C	C	C	C	C	C	C	C	C	C	C	C	C	G	C	C
S01_29611331	C/T	1	29611331	+	NA	NA	NA	NA	NA	NA	C	C	C	C	C	C	C	C	C	T	C	C	C	C	C	C	C	T	C	T	C	C	C	C	C	C	C	C	C	C	C	C	C	C	C	C	T	C	C
S01_29613339	T/C	1	29613339	+	NA	NA	NA	NA	NA	NA	T	T	T	T	T	T	T	T	T	C	T	T	T	T	T	T	T	C	C	C	T	T	T	T	T	T	T	T	T	T	T	T	T	T	T	T	C	T	T
S01_29613432	C/G	1	29613432	+	NA	NA	NA	NA	NA	NA	C	C	C	C	C	C	C	C	C	G	C	C	C	C	C	C	C	G	G	G	C	C	C	C	C	C	C	C	C	C	C	C	C	C	C	C	G	C	C
S01_29613523	T/G	1	29613523	+	NA	NA	NA	NA	NA	NA	T	T	T	T	T	T	T	T	T	G	T	T	T	T	T	T	T	G	G	G	T	T	T	T	T	T	T	T	T	T	T	T	T	T	T	T	G	T	T
S01_29617341	A/G	1	29617341	+	NA	NA	NA	NA	NA	NA	A	A	A	A	A	A	A	A	A	G	A	A	A	A	A	A	A	G	G	G	A	A	A	A	A	A	A	A	A	A	A	A	A	A	A	A	G	A	A
S01_29617344	G/A	1	29617344	+	NA	NA	NA	NA	NA	NA	G	G	G	G	G	G	G	G	G	A	G	G	G	G	G	G	G	A	G	A	G	G	G	G	G	G	G	G	G	G	G	G	G	G	G	G	A	G	G
S01_29617400	T/C	1	29617400	+	NA	NA	NA	NA	NA	NA	T	T	T	T	T	T	T	T	T	C	T	T	T	T	T	T	T	C	C	C	T	T	T	T	T	T	T	T	T	T	T	T	T	T	T	T	C	T	T
S01_29617410	T/C	1	29617410	+	NA	NA	NA	NA	NA	NA	T	T	T	T	T	T	T	T	T	C	T	T	T	T	T	T	T	C	C	C	T	T	T	T	T	T	T	T	T	T	T	T	T	T	T	T	C	T	T
S01_29649260	T/C	1	29649260	+	NA	NA	NA	NA	NA	NA	T	T	T	T	T	T	T	T	T	C	T	T	T	T	T	T	T	C	T	C	T	T	T	T	T	T	T	T	T	T	T	T	T	T	T	T	C	T	T
S01_29649429	G/A	1	29649429	+	NA	NA	NA	NA	NA	NA	G	G	G	G	G	G	G	G	G	A	G	G	G	G	G	G	G	A	G	A	G	G	G	G	G	G	G	G	G	G	G	G	G	G	G	G	A	G	G
S01_29655196	A/G	1	29655196	+	NA	NA	NA	NA	NA	NA	A	A	A	A	A	A	A	A	A	G	A	A	A	A	A	A	A	G	A	G	A	A	A	A	A	A	A	A	A	A	A	A	A	A	A	A	G	A	A
S01_29717998	C/T	1	29717998	+	NA	NA	NA	NA	NA	NA	C	T	C	C	C	T	T	C	T	C	T	T	C	C	C	C	C	C	C	C	C	C	C	C	C	Y	C	C	C	C	T	C	C	C	C	C	C	C	C
S01_29722949	A/G	1	29722949	+	NA	NA	NA	NA	NA	NA	A	A	A	A	A	A	A	A	A	G	A	A	A	A	A	A	A	G	G	G	A	A	A	A	A	A	A	A	A	A	A	A	A	A	A	A	G	A	A
S01_29722952	G/T	1	29722952	+	NA	NA	NA	NA	NA	NA	G	G	G	G	G	G	G	G	G	T	G	G	G	G	G	G	G	T	T	T	G	G	G	G	G	G	G	G	G	G	G	G	G	G	G	G	T	G	G
S01_29722988	T/C	1	29722988	+	NA	NA	NA	NA	NA	NA	T	T	T	T	T	T	T	T	T	C	T	T	T	T	T	T	T	C	C	C	T	T	T	T	T	T	T	T	T	T	T	T	T	T	T	T	C	T	T
S01_29734535	T/A	1	29734535	+	NA	NA	NA	NA	NA	NA	T	T	T	T	T	T	T	T	T	A	T	T	T	T	T	T	T	A	T	A	T	T	T	T	T	T	T	T	T	T	T	T	T	T	T	T	A	T	T
S01_29734563	G/T	1	29734563	+	NA	NA	NA	NA	NA	NA	G	G	G	G	G	G	G	G	G	T	G	G	G	G	G	G	G	T	G	T	G	G	G	G	G	G	G	G	G	G	G	G	G	G	G	G	T	G	G
S01_29734573	C/T	1	29734573	+	NA	NA	NA	NA	NA	NA	C	C	C	C	C	C	C	C	C	T	C	C	C	C	C	C	C	T	C	T	C	C	C	C	C	C	C	C	C	C	C	C	C	C	C	C	T	C	C
S01_29758466	T/C	1	29758466	+	NA	NA	NA	NA	NA	NA	T	T	T	T	T	T	T	T	T	C	T	T	T	T	T	T	T	C	T	C	T	T	T	T	T	T	T	T	T	T	T	T	T	T	T	T	C	T	T
S01_29770662	A/G	1	29770662	+	NA	NA	NA	NA	NA	NA	A	A	A	A	A	A	A	A	A	G	A	A	A	A	A	A	A	G	A	G	A	A	A	A	A	A	A	A	A	A	A	A	A	A	A	A	G	A	A
S01_29775482	G/A	1	29775482	+	NA	NA	NA	NA	NA	NA	G	G	G	G	G	G	G	G	G	A	G	G	G	G	G	G	G	A	G	A	G	G	G	G	G	G	G	G	G	G	G	G	G	G	G	G	A	G	G
S01_29775484	G/A	1	29775484	+	NA	NA	NA	NA	NA	NA	G	G	G	G	G	G	G	G	G	A	G	G	G	G	G	G	G	A	G	A	G	G	G	G	G	G	G	G	G	G	G	G	G	G	G	G	A	G	G
S01_29785728	G/A	1	29785728	+	NA	NA	NA	NA	NA	NA	G	G	G	G	G	G	G	G	G	A	G	G	G	G	G	G	G	A	G	A	G	G	G	G	G	G	G	G	G	G	G	G	G	G	G	G	A	G	G
S01_29805469	C/T	1	29805469	+	NA	NA	NA	NA	NA	NA	C	C	C	C	C	C	C	C	C	T	C	C	C	C	C	C	C	T	C	T	C	C	C	C	C	C	C	C	C	C	C	C	C	C	C	C	T	C	C
S01_29829772	A/G	1	29829772	+	NA	NA	NA	NA	NA	NA	A	A	A	A	A	A	A	A	A	G	A	A	A	A	A	A	A	G	G	G	A	A	A	A	A	A	A	A	A	A	A	A	A	A	A	A	G	A	G
S01_29829782	T/G	1	29829782	+	NA	NA	NA	NA	NA	NA	T	T	T	T	T	T	T	T	T	G	T	T	T	T	T	T	T	G	G	G	T	T	T	T	T	T	T	T	T	T	T	T	T	T	T	T	G	T	G
S01_29842674	A/G	1	29842674	+	NA	NA	NA	NA	NA	NA	A	G	A	A	A	G	G	A	G	G	G	G	A	A	A	A	A	G	G	G	A	A	A	A	A	R	A	A	A	A	G	A	A	A	A	A	G	A	G
S01_29874561	A/G	1	29874561	+	NA	NA	NA	NA	NA	NA	A	A	A	A	A	A	A	A	A	G	A	A	A	A	A	A	A	G	G	G	A	A	A	A	A	A	A	A	A	A	A	A	A	A	A	A	G	A	G
S01_29875612	G/T	1	29875612	+	NA	NA	NA	NA	NA	NA	G	G	G	G	G	G	G	G	G	T	G	G	G	G	G	G	G	T	T	T	G	G	G	G	G	G	G	G	G	G	G	G	G	G	G	G	T	G	T
S01_29879210	A/G	1	29879210	+	NA	NA	NA	NA	NA	NA	A	A	A	A	A	A	A	A	A	G	A	A	A	A	A	A	A	G	G	G	A	A	A	A	A	A	A	A	A	A	A	A	A	A	A	A	G	A	G
S01_29887219	T/C	1	29887219	+	NA	NA	NA	NA	NA	NA	T	T	T	T	T	T	T	T	T	C	T	T	T	T	T	T	T	C	C	C	T	T	T	T	T	T	T	T	T	T	T	T	T	T	T	T	C	T	C
S01_29893402	A/C	1	29893402	+	NA	NA	NA	NA	NA	NA	A	A	A	A	A	A	A	A	A	C	A	A	A	A	A	A	A	C	C	C	A	A	A	A	A	A	A	A	A	A	A	A	A	A	A	A	C	A	C
S01_29893434	A/G	1	29893434	+	NA	NA	NA	NA	NA	NA	A	A	A	A	A	A	A	A	A	G	A	A	A	A	A	A	A	G	G	G	A	A	A	A	A	A	A	A	A	A	A	A	A	A	A	A	G	A	G
S01_29904590	C/T	1	29904590	+	NA	NA	NA	NA	NA	NA	C	C	C	C	C	C	C	C	C	T	C	C	C	C	C	C	C	T	T	T	C	C	C	C	C	C	C	C	C	C	C	C	C	C	C	C	T	C	T
S01_29909652	A/G	1	29909652	+	NA	NA	NA	NA	NA	NA	A	A	A	A	A	A	A	A	A	G	A	A	A	A	A	A	A	G	G	G	A	A	A	A	A	A	A	A	A	A	A	A	A	A	A	A	G	A	G
S01_29909662	T/C	1	29909662	+	NA	NA	NA	NA	NA	NA	T	T	T	T	T	T	T	T	T	C	T	T	T	T	T	T	T	C	C	C	T	T	T	T	T	T	T	T	T	T	T	T	T	T	T	T	C	T	C
S01_29910424	A/C	1	29910424	+	NA	NA	NA	NA	NA	NA	A	A	A	A	A	A	A	A	A	C	A	A	A	A	A	A	A	C	C	C	A	A	A	A	A	A	A	A	A	A	A	A	A	A	A	A	C	A	C
S01_29912448	A/G	1	29912448	+	NA	NA	NA	NA	NA	NA	A	A	A	A	A	A	A	A	A	G	A	A	A	A	A	A	A	G	G	G	A	A	A	A	A	A	A	A	A	A	A	A	A	A	A	A	G	A	G
S01_29912621	A/G	1	29912621	+	NA	NA	NA	NA	NA	NA	A	A	A	A	A	A	A	A	A	G	A	A	A	A	A	A	A	G	G	G	A	A	A	A	A	A	A	A	A	A	A	A	A	A	A	A	G	A	G
S01_29917025	C/T	1	29917025	+	NA	NA	NA	NA	NA	NA	C	C	C	C	C	C	C	C	C	T	C	C	C	C	C	C	C	T	T	T	C	C	C	C	C	C	C	C	C	C	C	C	C	C	C	C	T	C	T
S01_29917052	C/T	1	29917052	+	NA	NA	NA	NA	NA	NA	C	C	C	C	C	C	C	C	C	T	C	C	C	C	C	C	C	T	T	T	C	C	C	C	C	C	C	C	C	C	C	C	C	C	C	C	T	C	T
S01_29917055	A/G	1	29917055	+	NA	NA	NA	NA	NA	NA	A	G	G	A	A	G	R	A	G	A	G	G	A	G	A	A	G	A	A	A	A	A	G	A	A	G	A	A	A	A	G	A	A	A	A	A	A	A	A
S01_29917132	C/T	1	29917132	+	NA	NA	NA	NA	NA	NA	C	T	T	C	C	T	Y	C	T	T	T	T	C	T	C	C	T	T	T	T	C	C	T	C	C	T	C	C	C	C	T	C	C	C	C	C	T	C	T
S01_29917148	G/A	1	29917148	+	NA	NA	NA	NA	NA	NA	G	A	A	G	G	A	R	G	A	A	A	A	G	A	G	G	A	A	A	A	G	G	A	G	G	R	G	G	G	G	A	G	G	G	G	A	A	G	A
S01_29930391	T/G	1	29930391	+	NA	NA	NA	NA	NA	NA	T	G	T	T	T	G	G	T	G	T	G	G	T	T	T	T	T	T	T	T	T	T	T	T	T	K	T	T	T	T	G	T	T	T	T	T	T	T	T
S01_29931349	T/C	1	29931349	+	NA	NA	NA	NA	NA	NA	T	T	T	T	T	T	T	T	T	C	T	T	T	T	T	T	T	C	C	C	T	T	T	T	T	Y	T	T	T	T	T	T	T	T	T	T	C	T	C
S01_29932293	T/G	1	29932293	+	NA	NA	NA	NA	NA	NA	T	T	T	T	T	T	T	T	T	G	T	T	T	T	T	T	T	G	G	G	T	T	T	T	T	K	T	T	T	T	T	T	T	T	T	T	G	T	G
S01_29999688	G/T	1	29999688	+	NA	NA	NA	NA	NA	NA	G	G	G	G	G	G	G	G	G	T	G	G	G	G	G	G	G	T	T	T	G	G	G	G	G	T	G	G	G	G	G	G	G	G	G	G	T	G	T
S01_30017083	A/C	1	30017083	+	NA	NA	NA	NA	NA	NA	A	A	A	A	A	A	A	A	A	C	A	A	A	A	A	A	A	C	C	C	A	A	A	A	A	C	A	A	A	A	A	A	A	A	A	A	C	A	C
S01_30022228	C/T	1	30022228	+	NA	NA	NA	NA	NA	NA	T	C	C	C	C	C	C	C	C	C	C	C	C	T	C	C	T	C	C	C	C	C	C	C	C	C	C	C	C	C	C	C	C	C	C	C	C	C	C
S01_30022260	C/T	1	30022260	+	NA	NA	NA	NA	NA	NA	T	C	C	C	C	C	C	C	C	C	C	C	C	T	C	C	T	C	C	C	C	C	C	C	C	C	C	C	C	C	C	C	C	C	C	C	C	C	C
S01_30022266	G/T	1	30022266	+	NA	NA	NA	NA	NA	NA	T	G	G	G	G	G	G	G	G	G	G	G	G	T	G	G	T	G	G	G	G	G	G	G	G	G	G	G	G	G	G	G	G	G	G	G	G	G	G
S01_30022312	G/A	1	30022312	+	NA	NA	NA	NA	NA	NA	G	G	G	G	G	G	G	G	G	A	G	G	G	G	G	G	G	A	A	A	G	G	G	G	G	A	G	G	G	G	G	G	G	G	G	G	A	G	A
S01_30022375	C/T	1	30022375	+	NA	NA	NA	NA	NA	NA	T	C	C	C	C	C	C	C	C	C	C	C	C	T	C	C	T	C	C	C	C	C	C	C	C	C	C	C	C	C	C	C	C	C	C	C	C	C	C
S01_30022397	A/G	1	30022397	+	NA	NA	NA	NA	NA	NA	A	A	A	A	A	A	A	A	A	G	A	A	A	A	A	A	A	G	G	G	A	A	A	A	A	A	A	A	A	A	A	A	A	A	A	A	G	A	G
S01_30025718	A/G	1	30025718	+	NA	NA	NA	NA	NA	NA	G	A	A	A	A	A	A	A	A	G	A	A	A	G	A	A	G	G	G	G	A	A	A	A	A	A	A	A	A	A	A	A	A	A	A	A	G	A	G
S01_30025731	G/T	1	30025731	+	NA	NA	NA	NA	NA	NA	T	G	G	G	G	G	G	G	G	T	G	G	G	T	G	G	T	T	T	T	G	G	G	G	G	G	G	G	G	G	G	G	G	G	G	G	T	G	T
S01_30208783	A/C	1	30208783	+	NA	NA	NA	NA	NA	NA	C	C	A	A	A	C	C	A	C	C	C	C	A	C	A	A	C	C	C	C	A	A	A	A	A	C	A	A	A	A	C	A	A	A	A	A	C	A	C
S01_30310666	A/G	1	30310666	+	NA	NA	NA	NA	NA	NA	A	G	A	A	A	G	G	A	G	A	G	G	A	A	A	A	A	A	A	G	A	A	A	A	A	G	A	A	A	A	G	A	A	A	A	A	A	A	A
S01_30353081	C/A	1	30353081	+	NA	NA	NA	NA	NA	NA	C	A	C	C	C	A	A	C	A	A	A	A	C	C	C	C	C	C	C	A	C	C	C	C	C	A	C	C	C	C	A	C	C	C	C	C	C	C	C
S01_30402791	C/T	1	30402791	+	NA	NA	NA	NA	NA	NA	C	C	C	C	T	C	C	C	C	C	C	C	C	C	C	C	C	C	C	C	C	C	C	C	C	C	C	C	C	C	C	C	C	T	C	C	C	C	C
S01_30477701	C/A	1	30477701	+	NA	NA	NA	NA	NA	NA	C	C	C	C	M	C	C	C	C	C	C	C	C	C	C	M	C	C	C	C	C	C	C	C	C	C	C	C	C	C	C	C	C	C	A	C	C	C	C
S01_30477704	A/T	1	30477704	+	NA	NA	NA	NA	NA	NA	A	A	A	A	W	A	A	A	A	A	A	A	A	A	A	W	A	A	A	A	A	A	A	A	A	A	A	A	A	A	A	A	A	A	T	A	A	A	A
S01_30505757	A/T	1	30505757	+	NA	NA	NA	NA	NA	NA	A	A	A	A	A	T	T	A	A	A	T	T	A	A	A	A	A	T	T	T	A	A	A	A	A	T	A	A	A	A	A	A	A	A	A	A	T	A	T
S01_30667376	G/C	1	30667376	+	NA	NA	NA	NA	NA	NA	C	G	G	C	G	C	S	G	G	C	C	C	G	C	G	G	C	C	C	C	C	G	G	G	G	S	G	G	C	G	G	G	G	G	G	G	C	G	C
S01_30819364	T/C	1	30819364	+	NA	NA	NA	NA	NA	NA	C	T	T	T	T	T	T	T	T	T	T	T	T	C	T	T	C	T	T	T	C	T	T	T	T	T	T	T	C	T	T	T	T	T	T	T	T	T	T
S01_30839113	C/T	1	30839113	+	NA	NA	NA	NA	NA	NA	T	C	C	C	C	C	C	C	C	C	C	C	C	T	C	C	T	C	C	C	C	C	C	C	C	C	C	C	C	C	C	C	C	C	C	C	C	C	C
S01_30862865	G/C	1	30862865	+	NA	NA	NA	NA	NA	NA	G	G	G	C	G	C	C	G	G	C	C	C	G	G	G	G	G	C	C	C	G	G	G	G	G	C	G	G	G	G	G	G	G	G	G	G	C	G	G
S01_30884119	T/C	1	30884119	+	NA	NA	NA	NA	NA	NA	C	T	T	T	T	T	T	T	T	T	T	T	T	C	T	T	C	T	T	T	T	T	T	T	T	T	T	T	T	T	T	T	T	T	T	T	T	T	T
S01_30888809	G/A	1	30888809	+	NA	NA	NA	NA	NA	NA	A	G	G	G	G	G	G	G	G	G	G	G	G	A	G	G	A	G	G	G	A	G	G	G	G	G	G	G	A	G	G	G	G	G	G	G	G	G	G
S01_31284346	G/A	1	31284346	+	NA	NA	NA	NA	NA	NA	G	A	G	G	G	G	G	G	A	G	G	G	G	G	G	G	G	G	G	G	G	G	R	G	G	R	G	G	G	G	R	G	G	G	G	G	G	G	G
S01_31648227	A/G	1	31648227	+	NA	NA	NA	NA	NA	NA	G	A	A	G	A	G	A	A	A	G	G	G	A	G	A	A	G	G	A	G	A	A	A	A	A	G	A	A	A	A	A	A	A	A	A	A	A	A	G
S01_31670765	G/A	1	31670765	+	NA	NA	NA	NA	NA	NA	A	G	G	A	G	A	A	G	G	A	A	A	G	A	G	G	A	A	A	A	G	G	G	G	G	G	G	G	G	G	G	G	G	G	G	G	A	G	A
S01_31673113	G/A	1	31673113	+	NA	NA	NA	NA	NA	NA	G	G	G	A	G	A	A	G	G	A	A	A	G	A	G	G	A	A	A	A	G	G	G	G	G	R	G	G	G	G	G	G	G	G	G	G	A	G	A
S01_31673123	G/A	1	31673123	+	NA	NA	NA	NA	NA	NA	G	G	G	A	G	A	A	G	G	A	A	A	G	A	G	G	A	A	A	A	G	G	G	G	G	R	G	G	G	G	G	G	G	G	G	G	A	G	A
S01_31694214	G/A	1	31694214	+	NA	NA	NA	NA	NA	NA	A	G	G	A	G	A	G	G	G	A	A	A	G	A	G	G	A	A	A	A	G	G	G	G	G	R	G	G	G	G	G	G	G	G	G	G	A	G	A
S01_31694223	C/T	1	31694223	+	NA	NA	NA	NA	NA	NA	T	C	C	T	C	T	C	C	C	T	T	T	C	T	C	C	T	T	T	T	C	C	C	C	C	Y	C	C	C	C	C	C	C	C	C	C	T	C	T
S01_31694363	C/A	1	31694363	+	NA	NA	NA	NA	NA	NA	A	C	C	A	C	A	A	C	C	A	A	A	C	A	C	C	A	A	A	A	C	C	C	C	C	C	C	C	C	C	C	C	C	C	C	C	A	C	A
S01_31699944	C/T	1	31699944	+	NA	NA	NA	NA	NA	NA	T	C	C	T	C	T	T	C	C	T	T	T	C	T	C	C	T	T	T	T	C	C	C	C	C	C	C	C	C	C	C	C	C	C	C	C	T	C	T
S01_31699974	A/C	1	31699974	+	NA	NA	NA	NA	NA	NA	C	A	A	C	A	C	A	A	A	C	C	C	A	C	A	A	C	C	C	C	A	A	A	A	A	A	A	A	A	A	A	A	A	A	A	A	C	A	C
S01_31700016	C/G	1	31700016	+	NA	NA	NA	NA	NA	NA	G	C	C	G	C	G	C	C	C	G	G	G	C	G	C	C	G	G	G	G	C	C	C	C	G	G	C	C	C	C	C	C	C	C	C	C	G	C	G
S01_31710586	G/T	1	31710586	+	NA	NA	NA	NA	NA	NA	T	G	G	T	G	T	G	G	G	T	T	T	G	T	G	G	T	T	T	T	G	G	G	G	G	T	G	G	G	G	G	G	G	G	G	G	T	G	T
S01_31719428	C/A	1	31719428	+	NA	NA	NA	NA	NA	NA	A	C	C	A	C	A	A	C	C	A	M	A	C	A	C	C	A	A	A	A	C	C	C	C	A	M	C	C	C	C	C	C	C	C	C	C	A	C	A
S01_31719513	C/A	1	31719513	+	NA	NA	NA	NA	NA	NA	A	C	C	A	C	A	M	C	C	A	A	A	C	A	C	C	A	A	A	A	C	C	C	C	A	A	C	C	C	C	C	C	C	C	C	C	A	C	A
S01_31728411	A/G	1	31728411	+	NA	NA	NA	NA	NA	NA	G	A	A	G	A	G	A	A	A	G	G	G	A	G	A	A	G	G	G	G	A	A	A	A	R	G	A	A	A	A	A	A	A	A	A	A	G	A	G
S01_31735862	T/G	1	31735862	+	NA	NA	NA	NA	NA	NA	G	T	T	G	T	G	G	T	T	G	G	G	T	G	T	T	G	G	G	G	T	T	T	T	K	T	T	T	T	T	T	T	T	T	T	T	G	T	G
S01_31736205	T/A	1	31736205	+	NA	NA	NA	NA	NA	NA	A	T	T	A	T	A	A	T	T	A	A	A	T	A	T	T	A	A	A	A	T	T	T	T	W	T	T	T	T	T	T	T	T	T	T	T	A	T	A
S01_31794935	G/T	1	31794935	+	NA	NA	NA	NA	NA	NA	T	G	G	T	G	T	G	G	G	T	T	T	G	T	G	G	T	T	T	T	G	G	G	G	G	K	G	G	G	G	G	G	G	G	G	G	T	G	T
S01_31800715	T/C	1	31800715	+	NA	NA	NA	NA	NA	NA	C	T	T	C	T	C	T	T	T	C	C	C	T	C	T	T	C	C	C	C	T	T	T	T	T	T	T	T	T	T	T	T	T	T	T	T	C	T	C
S01_31803623	G/C	1	31803623	+	NA	NA	NA	NA	NA	NA	C	G	G	C	G	C	G	G	G	C	C	C	G	C	G	G	C	C	C	C	G	G	G	G	G	C	G	G	G	G	G	G	G	G	G	G	C	G	C
S01_31814583	A/T	1	31814583	+	NA	NA	NA	NA	NA	NA	T	A	A	T	A	T	T	A	A	T	T	T	A	T	A	A	T	T	T	T	A	A	A	A	T	A	A	A	A	A	A	A	A	A	A	A	T	A	T
S01_31823371	C/T	1	31823371	+	NA	NA	NA	NA	NA	NA	T	C	C	T	C	T	T	C	C	T	T	T	C	T	C	C	T	T	T	T	C	C	C	C	T	Y	C	C	C	C	C	C	C	C	C	C	T	C	T
S01_31823384	T/G	1	31823384	+	NA	NA	NA	NA	NA	NA	G	T	T	G	T	G	G	T	T	G	G	G	T	G	T	T	G	G	G	G	T	T	T	T	G	K	T	T	T	T	T	T	T	T	T	T	G	T	G
S01_31840649	A/T	1	31840649	+	NA	NA	NA	NA	NA	NA	A	A	A	T	A	T	T	A	A	T	T	T	A	A	A	A	A	T	T	T	A	A	A	A	T	T	A	A	A	A	A	A	A	A	A	A	T	A	T
S01_31851267	T/C	1	31851267	+	NA	NA	NA	NA	NA	NA	C	T	T	C	T	C	Y	T	T	C	C	C	T	C	T	T	C	T	C	C	T	T	T	T	C	Y	T	T	T	T	T	T	T	T	T	T	C	T	C
S01_31860296	A/T	1	31860296	+	NA	NA	NA	NA	NA	NA	A	A	A	T	A	T	T	A	A	T	T	A	A	A	A	A	A	A	T	T	A	A	A	A	A	T	A	A	A	A	A	A	A	A	A	A	T	A	T
S01_31867111	C/T	1	31867111	+	NA	NA	NA	NA	NA	NA	C	C	C	T	C	T	C	C	C	T	T	T	C	C	C	C	C	C	T	T	C	C	C	C	C	T	C	C	C	C	C	C	C	C	C	C	T	C	T
S01_31867180	A/G	1	31867180	+	NA	NA	NA	NA	NA	NA	A	A	A	G	A	G	A	A	A	G	G	G	A	A	A	A	A	A	G	G	A	A	A	A	A	G	A	A	A	A	A	A	A	A	A	A	G	A	G
S01_31889485	T/G	1	31889485	+	NA	NA	NA	NA	NA	NA	T	T	T	G	T	G	K	T	T	G	G	G	T	T	T	T	T	T	G	G	T	T	T	T	T	T	T	T	T	T	T	T	T	T	T	T	G	T	G
S01_31891005	T/C	1	31891005	+	NA	NA	NA	NA	NA	NA	T	T	T	C	T	C	T	T	T	C	C	C	T	T	T	T	T	T	C	C	T	T	T	T	T	C	T	T	T	T	T	T	T	T	T	T	C	T	C
S01_31906718	C/T	1	31906718	+	NA	NA	NA	NA	NA	NA	C	C	C	T	C	T	T	C	C	T	T	T	C	C	C	C	C	C	T	T	C	C	C	C	T	T	C	C	C	C	C	C	C	C	C	C	T	C	T
S01_31906736	C/A	1	31906736	+	NA	NA	NA	NA	NA	NA	C	C	C	A	C	A	A	C	C	A	A	A	C	C	C	C	C	C	A	A	C	C	C	C	A	A	C	C	C	C	C	C	C	C	C	C	A	C	A
S01_31913277	A/G	1	31913277	+	NA	NA	NA	NA	NA	NA	A	A	A	G	A	G	G	A	A	G	G	G	A	A	A	A	A	A	G	G	A	A	A	A	A	G	A	A	A	A	A	A	A	A	A	A	G	A	G
S01_31920501	G/T	1	31920501	+	NA	NA	NA	NA	NA	NA	G	G	G	T	G	T	G	G	G	T	T	T	G	G	G	G	G	G	T	T	G	G	G	G	G	G	G	G	G	G	G	G	G	G	G	G	T	G	T
S01_31925943	C/G	1	31925943	+	NA	NA	NA	NA	NA	NA	C	C	C	G	C	G	C	C	C	G	G	G	C	C	C	C	C	C	G	G	C	C	C	C	C	C	C	C	C	C	C	C	C	C	C	C	G	C	G
S01_31926090	T/G	1	31926090	+	NA	NA	NA	NA	NA	NA	T	T	T	G	T	G	G	T	T	G	G	G	T	T	T	T	T	T	G	G	T	T	T	T	T	T	T	T	T	T	T	T	T	T	T	T	G	T	G
S01_31926112	G/A	1	31926112	+	NA	NA	NA	NA	NA	NA	G	G	G	A	G	A	A	G	G	A	A	A	G	G	G	G	G	G	A	A	G	G	G	G	G	G	G	G	G	G	G	G	G	G	G	G	A	G	A
S01_31928115	A/G	1	31928115	+	NA	NA	NA	NA	NA	NA	A	A	A	G	A	G	G	A	A	G	G	G	A	A	A	A	A	A	G	G	A	A	A	A	G	A	A	A	A	A	A	A	A	A	A	A	G	A	G
S01_31928139	G/T	1	31928139	+	NA	NA	NA	NA	NA	NA	G	G	G	T	G	T	T	G	G	T	T	T	G	G	G	G	G	G	T	T	G	G	G	G	T	G	G	G	G	G	G	G	G	G	G	G	T	G	T
S01_31950991	A/C	1	31950991	+	NA	NA	NA	NA	NA	NA	A	A	A	C	A	C	C	A	A	C	C	C	A	A	A	A	A	A	C	C	A	A	A	A	A	A	A	A	A	A	A	A	A	A	A	A	C	A	C
S01_31951146	A/C	1	31951146	+	NA	NA	NA	NA	NA	NA	A	A	A	C	A	C	A	A	A	C	C	C	A	A	A	A	A	A	C	C	A	A	A	A	C	A	A	A	A	A	A	A	A	A	A	A	C	A	C
S01_31976206	G/A	1	31976206	+	NA	NA	NA	NA	NA	NA	G	G	G	A	G	A	A	G	G	A	A	A	G	G	G	G	G	G	A	A	G	G	G	G	G	G	G	G	G	G	G	G	G	G	G	G	A	G	A
S01_31976370	C/T	1	31976370	+	NA	NA	NA	NA	NA	NA	C	C	C	T	C	T	T	C	C	T	T	C	C	C	C	C	C	C	T	T	C	C	C	C	C	T	C	C	C	C	C	C	C	C	C	C	T	C	T
S01_31976449	T/C	1	31976449	+	NA	NA	NA	NA	NA	NA	T	T	T	C	T	C	C	T	T	C	C	C	T	T	T	T	T	T	C	C	T	T	T	T	T	T	T	T	T	T	T	T	T	T	T	T	C	T	C
S01_31977272	A/G	1	31977272	+	NA	NA	NA	NA	NA	NA	A	A	A	G	A	G	R	A	A	G	G	G	A	A	A	A	A	A	G	G	A	A	A	A	A	A	A	A	A	A	A	A	A	A	A	A	G	A	G
S01_31988917	A/G	1	31988917	+	NA	NA	NA	NA	NA	NA	G	A	A	G	A	G	R	A	A	G	G	G	A	G	A	A	G	A	G	G	A	A	A	A	A	G	A	A	A	A	A	A	A	A	A	A	G	A	G
S01_32008682	T/G	1	32008682	+	NA	NA	NA	NA	NA	NA	T	T	T	G	T	G	G	T	T	G	G	G	T	T	T	T	T	T	G	G	T	T	T	T	T	T	T	T	T	T	T	T	T	T	T	T	G	T	G
S01_32018064	C/T	1	32018064	+	NA	NA	NA	NA	NA	NA	C	C	C	T	C	T	Y	C	C	T	T	T	C	C	C	C	C	C	T	T	C	C	C	C	C	Y	C	C	C	C	C	C	C	C	C	C	T	C	T
S01_32033434	A/G	1	32033434	+	NA	NA	NA	NA	NA	NA	A	A	A	G	A	G	G	A	A	G	G	G	A	A	A	A	A	A	G	G	A	A	A	A	A	R	A	A	A	A	A	A	A	A	A	A	G	A	G
S01_32039637	A/G	1	32039637	+	NA	NA	NA	NA	NA	NA	A	A	A	G	A	G	G	A	A	G	G	G	A	A	A	A	A	A	G	G	A	A	A	A	A	R	A	A	A	A	A	A	A	A	A	A	G	A	G
S01_32047154	A/T	1	32047154	+	NA	NA	NA	NA	NA	NA	A	A	A	T	A	T	T	A	A	T	T	T	A	A	A	A	A	A	T	T	A	A	A	A	A	A	A	A	A	A	T	A	A	A	A	A	T	A	T
S01_32048836	C/A	1	32048836	+	NA	NA	NA	NA	NA	NA	C	C	C	A	C	A	M	C	C	A	A	A	C	C	C	C	C	C	A	A	C	C	C	C	C	M	C	C	C	C	C	C	C	C	C	C	A	C	A
S01_32056982	A/C	1	32056982	+	NA	NA	NA	NA	NA	NA	A	A	A	C	A	C	C	A	A	C	C	C	A	A	A	A	A	A	C	C	A	A	A	A	A	A	A	A	A	A	A	A	A	A	A	A	C	A	C
S01_32057055	A/G	1	32057055	+	NA	NA	NA	NA	NA	NA	A	A	A	G	A	G	R	A	A	G	G	G	A	A	A	A	A	A	G	G	A	A	A	A	A	A	A	A	A	A	A	A	A	A	A	A	G	A	G
S01_32071628	A/G	1	32071628	+	NA	NA	NA	NA	NA	NA	A	A	A	G	A	G	A	A	A	G	G	G	A	A	A	A	A	A	G	G	A	A	A	A	G	A	A	A	A	A	A	A	A	A	A	A	G	A	G
S01_32077755	C/T	1	32077755	+	NA	NA	NA	NA	NA	NA	C	C	C	T	C	T	T	C	C	T	T	T	C	C	C	C	C	C	T	T	C	C	C	C	T	C	C	C	C	C	C	C	C	C	C	C	T	C	T
S01_32112121	A/G	1	32112121	+	NA	NA	NA	NA	NA	NA	A	A	A	G	A	G	G	A	A	G	G	G	A	A	A	A	A	A	G	G	A	A	A	A	G	A	A	A	A	A	A	A	A	A	A	A	G	A	G
S01_32114636	G/T	1	32114636	+	NA	NA	NA	NA	NA	NA	T	G	G	T	G	T	T	G	G	T	T	T	G	G	G	G	G	G	T	T	G	G	G	G	G	G	G	G	G	G	G	G	G	G	G	G	T	G	T
S01_32120484	G/A	1	32120484	+	NA	NA	NA	NA	NA	NA	G	G	G	A	G	A	A	G	G	A	A	A	G	G	G	G	G	G	A	A	G	G	G	G	G	G	R	G	G	G	G	G	G	G	G	G	A	G	A
S01_32124854	C/T	1	32124854	+	NA	NA	NA	NA	NA	NA	C	C	C	T	C	T	T	C	C	T	T	T	C	C	C	C	C	C	T	T	C	C	C	C	C	C	C	C	C	C	C	C	C	C	C	C	T	C	T
S01_32125913	A/G	1	32125913	+	NA	NA	NA	NA	NA	NA	A	A	A	G	A	G	A	A	A	G	G	G	A	A	A	A	A	A	G	G	A	A	A	A	A	A	A	A	A	A	A	A	A	A	A	A	G	A	G
S01_32142982	T/A	1	32142982	+	NA	NA	NA	NA	NA	NA	A	T	T	A	T	A	A	T	T	A	A	A	T	A	T	T	T	T	A	A	T	T	T	T	W	T	T	T	T	T	T	T	T	T	T	T	A	T	A
S01_32146173	A/T	1	32146173	+	NA	NA	NA	NA	NA	NA	T	A	A	T	A	T	T	A	A	T	T	T	A	T	A	A	A	A	T	T	A	A	A	A	W	A	A	A	A	A	A	A	A	A	A	A	T	A	T
S01_32147235	G/A	1	32147235	+	NA	NA	NA	NA	NA	NA	G	G	G	A	G	A	A	G	G	A	A	A	G	G	G	G	G	G	A	A	G	G	G	G	R	G	G	G	G	G	G	G	G	G	G	G	A	G	A
S01_32165536	A/G	1	32165536	+	NA	NA	NA	NA	NA	NA	A	A	A	G	A	G	R	A	A	G	G	G	A	A	A	A	A	A	G	G	A	A	A	A	A	A	A	A	A	A	A	A	A	A	A	A	G	A	G
S01_32181536	G/A	1	32181536	+	NA	NA	NA	NA	NA	NA	G	G	G	A	G	A	R	G	G	A	A	A	G	G	G	G	G	G	A	A	G	G	G	G	R	G	G	G	G	G	G	G	G	G	G	G	A	G	A
S01_32189603	A/G	1	32189603	+	NA	NA	NA	NA	NA	NA	A	A	A	G	A	G	R	A	A	G	G	G	A	A	A	A	A	A	G	G	A	A	A	A	G	A	A	A	A	A	A	A	A	A	A	A	G	A	G
S01_32193248	A/G	1	32193248	+	NA	NA	NA	NA	NA	NA	A	A	A	G	A	G	G	A	A	G	G	G	A	A	A	A	A	A	G	G	A	A	A	A	G	A	A	A	A	A	A	A	A	A	A	A	G	A	G
S01_32193887	T/C	1	32193887	+	NA	NA	NA	NA	NA	NA	T	T	T	C	T	C	C	T	T	C	C	C	T	T	T	T	T	T	C	C	T	T	T	T	C	T	T	T	T	T	T	T	T	T	T	T	C	T	C
S01_32197497	T/C	1	32197497	+	NA	NA	NA	NA	NA	NA	T	T	T	C	T	C	Y	T	T	C	C	C	T	T	T	T	T	T	C	C	T	T	T	T	Y	T	T	T	T	T	T	T	T	T	T	T	C	T	C
S01_32234785	A/G	1	32234785	+	NA	NA	NA	NA	NA	NA	A	A	A	G	A	G	G	A	A	G	G	G	A	A	A	A	A	A	G	G	A	A	A	A	A	A	A	A	A	A	A	A	A	A	A	A	G	A	G
S01_32234865	A/G	1	32234865	+	NA	NA	NA	NA	NA	NA	G	A	A	G	A	G	G	A	A	G	G	G	A	A	A	A	A	A	G	G	A	A	A	A	A	A	A	A	A	A	A	A	A	A	A	A	G	A	G
S01_32234899	G/A	1	32234899	+	NA	NA	NA	NA	NA	NA	A	G	G	A	G	A	A	G	G	A	A	A	G	G	G	G	G	G	A	A	G	G	G	G	R	G	G	G	G	G	G	G	G	G	G	G	A	G	A
S01_32234901	T/C	1	32234901	+	NA	NA	NA	NA	NA	NA	C	T	T	C	T	C	C	T	T	C	C	C	T	T	T	T	T	T	C	C	T	T	T	T	Y	T	T	T	T	T	T	T	T	T	T	T	C	T	C
S01_32234904	A/G	1	32234904	+	NA	NA	NA	NA	NA	NA	A	A	A	G	A	G	G	A	A	G	G	G	A	A	A	A	A	A	G	G	A	A	A	A	R	A	A	A	A	A	A	A	A	A	A	A	G	A	G
S01_32235258	T/C	1	32235258	+	NA	NA	NA	NA	NA	NA	T	T	T	C	T	C	Y	T	T	C	C	C	T	T	T	T	T	T	C	C	T	T	T	T	Y	T	T	T	T	T	T	T	T	T	T	T	C	T	C
S01_32238979	C/T	1	32238979	+	NA	NA	NA	NA	NA	NA	T	C	C	T	C	T	T	C	C	T	T	T	C	C	C	C	C	C	T	T	C	C	C	C	T	C	C	C	C	C	C	C	C	C	C	C	T	C	T
S01_32243704	A/G	1	32243704	+	NA	NA	NA	NA	NA	NA	A	A	A	G	A	G	G	A	A	G	G	G	A	A	A	A	A	A	G	G	A	A	A	A	G	A	A	A	A	A	A	A	A	A	A	A	G	A	G
S01_32243781	T/C	1	32243781	+	NA	NA	NA	NA	NA	NA	T	T	T	C	T	C	Y	T	T	C	C	C	T	T	T	T	T	T	C	C	T	T	T	T	Y	T	T	T	T	T	T	T	T	T	T	T	C	T	C
S01_32243802	T/A	1	32243802	+	NA	NA	NA	NA	NA	NA	T	T	T	A	T	A	W	T	T	A	A	A	T	T	T	T	T	T	A	A	T	T	T	T	W	T	T	T	T	T	T	T	T	T	T	T	A	T	A
S01_32265416	C/A	1	32265416	+	NA	NA	NA	NA	NA	NA	C	C	C	A	C	A	C	C	C	A	A	A	C	C	C	C	C	C	A	A	C	C	C	C	C	C	C	C	C	C	C	C	C	C	C	C	A	C	A
S01_32265453	C/T	1	32265453	+	NA	NA	NA	NA	NA	NA	C	C	C	T	C	T	C	C	C	T	T	T	C	C	C	C	C	C	T	T	C	C	C	C	C	C	C	C	C	C	C	C	C	C	C	C	T	C	T
S01_32271441	C/T	1	32271441	+	NA	NA	NA	NA	NA	NA	C	C	C	T	C	T	Y	C	C	T	T	T	C	C	C	C	C	C	T	T	C	C	C	C	C	C	C	C	C	C	C	C	C	C	C	C	T	C	T
S01_32286095	G/C	1	32286095	+	NA	NA	NA	NA	NA	NA	G	G	G	C	G	C	G	G	G	C	C	C	G	G	G	G	G	G	C	C	G	G	G	G	C	G	G	G	G	G	G	G	G	G	G	G	C	G	C
S01_32296377	C/T	1	32296377	+	NA	NA	NA	NA	NA	NA	C	C	C	T	C	T	C	C	C	T	T	T	C	C	C	C	C	C	T	T	C	C	C	C	C	C	C	C	C	C	C	C	C	C	C	C	T	C	T
S01_32304249	A/G	1	32304249	+	NA	NA	NA	NA	NA	NA	A	A	A	G	A	G	G	A	A	G	G	G	A	A	A	A	A	A	G	G	A	A	A	A	A	A	A	A	A	A	A	A	A	A	A	A	G	A	G
S01_32308248	T/G	1	32308248	+	NA	NA	NA	NA	NA	NA	T	T	T	G	T	G	G	T	T	G	G	G	T	T	T	T	T	T	G	G	T	T	T	T	G	T	T	T	T	T	T	T	T	T	T	T	G	T	T
S01_32322307	G/C	1	32322307	+	NA	NA	NA	NA	NA	NA	G	G	G	C	G	C	C	G	G	C	C	C	G	G	G	G	G	G	C	C	G	G	G	G	G	G	G	G	G	G	G	G	G	G	G	G	C	G	G
S01_32332803	A/G	1	32332803	+	NA	NA	NA	NA	NA	NA	A	A	A	G	A	G	G	A	A	G	G	G	A	A	A	A	A	A	G	A	A	A	A	A	G	A	A	A	A	A	A	A	A	A	A	A	G	A	A
S01_32338571	C/T	1	32338571	+	NA	NA	NA	NA	NA	NA	C	C	C	T	C	T	T	C	C	T	T	T	C	C	C	C	C	C	T	T	C	C	C	C	T	C	C	C	C	C	C	C	C	C	C	C	T	C	C
S01_32338575	T/C	1	32338575	+	NA	NA	NA	NA	NA	NA	T	T	T	C	T	C	C	T	T	C	C	C	T	T	T	T	T	T	C	C	T	T	T	T	C	T	T	T	T	T	T	T	T	T	T	T	C	T	T
S01_32338650	C/G	1	32338650	+	NA	NA	NA	NA	NA	NA	G	G	C	G	C	G	G	C	G	G	G	G	C	C	C	C	C	C	G	G	G	C	G	C	G	G	C	C	G	C	G	C	C	G	G	C	G	C	C
S01_32338687	T/C	1	32338687	+	NA	NA	NA	NA	NA	NA	T	T	T	C	T	C	C	T	T	C	C	C	T	T	T	T	T	T	C	C	T	T	T	T	Y	T	T	T	T	T	T	T	T	T	T	T	C	T	T
S01_32359945	A/C	1	32359945	+	NA	NA	NA	NA	NA	NA	C	C	A	C	A	C	C	A	C	C	C	C	A	A	A	M	A	A	C	C	C	A	C	A	C	A	A	A	C	A	C	A	A	C	C	A	C	A	A
S01_32369049	C/T	1	32369049	+	NA	NA	NA	NA	NA	NA	C	C	C	T	C	T	T	C	C	T	T	T	C	C	C	C	C	C	T	T	C	C	C	C	Y	C	C	C	C	C	C	C	C	C	C	C	T	C	C
S01_32376000	C/T	1	32376000	+	NA	NA	NA	NA	NA	NA	C	C	C	T	C	T	T	C	C	T	T	T	C	C	C	C	C	C	T	T	C	C	C	C	C	C	C	C	C	C	C	C	C	C	C	C	C	C	C
S01_32376005	G/A	1	32376005	+	NA	NA	NA	NA	NA	NA	G	G	A	A	G	A	A	G	G	A	A	A	G	G	G	G	G	G	A	A	G	G	G	G	G	G	G	G	G	G	G	G	G	R	G	G	A	R	G
S01_32387371	A/C	1	32387371	+	NA	NA	NA	NA	NA	NA	A	A	A	C	A	C	A	A	A	C	C	C	A	A	A	A	A	A	C	C	A	A	A	A	A	A	A	A	A	A	A	A	A	A	A	A	C	A	A
S01_32408937	G/A	1	32408937	+	NA	NA	NA	NA	NA	NA	G	G	G	A	G	A	G	G	G	A	A	A	G	G	G	G	G	R	A	A	G	G	G	R	G	G	G	G	G	G	G	G	G	G	G	G	A	G	G
S01_32418346	C/A	1	32418346	+	NA	NA	NA	NA	NA	NA	C	C	C	A	C	A	C	C	C	A	A	A	C	C	C	C	C	C	A	A	C	C	C	C	A	C	C	C	C	C	C	C	C	C	C	C	A	C	C
S01_32429685	A/G	1	32429685	+	NA	NA	NA	NA	NA	NA	A	A	A	G	A	G	G	A	A	G	G	G	A	A	A	A	A	A	G	G	A	A	A	A	A	A	A	A	A	A	A	A	A	A	A	A	G	A	A
S01_32436850	T/G	1	32436850	+	NA	NA	NA	NA	NA	NA	T	T	T	G	T	G	G	T	T	G	G	G	T	T	T	T	T	T	G	G	T	T	T	T	T	T	T	T	T	T	T	T	T	T	T	T	G	T	T
S01_32456133	C/T	1	32456133	+	NA	NA	NA	NA	NA	NA	C	C	C	T	C	T	T	C	C	T	T	T	C	C	C	C	C	C	T	T	C	C	C	C	C	C	C	C	C	C	C	C	C	C	C	C	T	C	C
S01_32478939	G/A	1	32478939	+	NA	NA	NA	NA	NA	NA	G	G	G	A	G	A	A	G	G	A	A	A	G	G	G	G	G	G	A	A	G	G	G	G	A	G	G	G	G	G	G	G	G	G	G	G	A	G	G
S01_32501671	G/C	1	32501671	+	NA	NA	NA	NA	NA	NA	G	G	G	G	G	G	G	G	G	G	G	G	G	G	G	G	S	G	G	G	G	G	G	G	G	G	G	G	G	G	G	G	G	S	G	G	G	G	G
S01_32501761	C/G	1	32501761	+	NA	NA	NA	NA	NA	NA	C	C	C	G	C	G	G	C	C	G	G	G	C	C	C	C	C	C	G	G	C	C	C	C	C	C	C	C	C	C	C	C	C	C	C	C	G	C	C
S01_32511418	T/C	1	32511418	+	NA	NA	NA	NA	NA	NA	T	T	T	C	T	C	T	T	T	C	C	C	T	C	T	T	C	T	C	C	T	T	T	T	T	T	T	T	T	T	T	T	T	T	T	T	C	T	C
S01_32513521	G/A	1	32513521	+	NA	NA	NA	NA	NA	NA	G	G	G	R	G	A	A	G	G	A	A	A	G	G	G	G	G	G	A	A	G	G	G	G	R	G	G	G	G	G	G	G	G	G	G	G	A	G	G
S01_32516884	G/A	1	32516884	+	NA	NA	NA	NA	NA	NA	G	G	G	A	G	A	G	G	G	G	A	A	G	G	G	G	G	G	A	A	G	G	G	G	R	G	G	G	G	G	G	G	G	G	G	G	A	G	G
S01_32524647	C/T	1	32524647	+	NA	NA	NA	NA	NA	NA	C	C	C	T	C	T	C	C	C	T	T	T	C	C	C	C	C	C	T	T	C	C	C	C	Y	C	C	C	C	C	C	C	C	C	C	C	T	C	C
S01_32524685	C/G	1	32524685	+	NA	NA	NA	NA	NA	NA	C	C	C	G	C	G	C	C	C	G	G	G	C	C	C	C	C	C	G	G	C	C	C	C	S	C	C	C	C	C	C	C	C	C	C	C	G	C	C
S01_32538192	A/C	1	32538192	+	NA	NA	NA	NA	NA	NA	A	A	A	C	A	C	A	A	A	C	C	C	A	C	A	A	C	A	C	C	A	A	A	A	C	A	A	A	A	A	A	A	A	A	A	A	C	A	C
S01_32538458	T/A	1	32538458	+	NA	NA	NA	NA	NA	NA	T	T	T	A	T	A	T	T	T	A	A	A	T	A	T	T	A	T	A	A	T	T	T	T	W	T	T	T	T	T	T	T	T	T	T	T	A	T	A
S01_32543575	G/A	1	32543575	+	NA	NA	NA	NA	NA	NA	G	G	G	A	G	A	R	G	G	A	A	R	G	G	G	G	G	G	A	A	G	G	G	G	A	G	G	G	G	G	G	G	G	G	G	G	A	G	A
S01_32547229	T/C	1	32547229	+	NA	NA	NA	NA	NA	NA	T	T	T	T	T	C	C	T	T	C	C	C	T	T	T	T	T	T	C	C	T	T	T	T	T	T	T	T	T	T	T	T	T	T	T	T	C	T	C
S01_32580153	C/T	1	32580153	+	NA	NA	NA	NA	NA	NA	C	C	C	T	C	T	Y	C	C	T	T	T	C	C	C	C	C	C	T	T	C	C	C	C	C	C	C	C	C	C	C	C	C	C	C	C	T	C	T
S01_32580171	T/C	1	32580171	+	NA	NA	NA	NA	NA	NA	T	T	T	C	T	C	Y	T	T	C	C	C	T	T	T	T	T	T	C	C	T	T	T	T	T	T	T	T	T	T	T	T	T	T	T	T	C	T	C
S01_32581316	T/C	1	32581316	+	NA	NA	NA	NA	NA	NA	T	T	T	C	T	C	C	T	T	C	C	C	T	T	T	T	T	T	C	C	T	T	T	T	T	T	T	T	T	T	T	T	T	T	T	T	C	T	C
S01_32591712	G/A	1	32591712	+	NA	NA	NA	NA	NA	NA	G	G	G	A	G	A	R	G	G	A	A	A	G	G	G	G	G	G	A	A	G	G	G	G	G	G	G	G	G	G	G	G	G	G	G	G	A	G	A
S01_32593130	A/G	1	32593130	+	NA	NA	NA	NA	NA	NA	A	A	A	G	A	G	G	A	A	G	G	G	A	A	A	A	A	A	G	G	A	A	A	A	A	A	A	A	A	A	A	A	A	A	A	A	G	A	G
S01_32593147	A/G	1	32593147	+	NA	NA	NA	NA	NA	NA	A	A	A	G	A	G	A	A	A	G	G	G	A	A	A	A	A	A	G	G	A	A	A	A	G	A	A	A	A	A	A	A	A	A	A	A	G	A	G
S01_32593177	A/G	1	32593177	+	NA	NA	NA	NA	NA	NA	A	A	A	G	A	G	A	A	A	G	G	G	A	A	A	A	A	A	G	G	A	A	A	A	G	A	A	A	A	A	A	A	A	A	A	A	G	A	G
S01_32593588	T/G	1	32593588	+	NA	NA	NA	NA	NA	NA	T	T	T	G	T	G	G	T	T	G	G	G	T	T	T	T	T	T	G	G	T	T	T	T	T	T	T	T	T	T	T	T	T	T	T	T	G	T	G
S01_32596256	C/T	1	32596256	+	NA	NA	NA	NA	NA	NA	T	T	C	C	C	C	C	C	T	C	C	C	C	C	C	C	C	C	C	C	T	C	T	C	T	Y	C	C	T	C	T	C	C	T	T	C	C	C	C
S01_32614616	A/G	1	32614616	+	NA	NA	NA	NA	NA	NA	A	A	A	G	A	G	G	A	A	G	G	G	A	A	A	A	A	A	G	G	A	A	A	A	A	A	A	A	A	A	A	A	A	A	A	A	G	A	G
S01_32616628	T/C	1	32616628	+	NA	NA	NA	NA	NA	NA	T	T	T	C	T	C	T	T	T	C	C	C	T	T	T	T	T	T	C	C	T	T	T	T	T	T	T	T	T	T	T	T	T	T	T	T	C	T	C
S01_32643334	G/A	1	32643334	+	NA	NA	NA	NA	NA	NA	G	G	G	A	G	A	A	G	G	A	G	A	G	G	G	G	G	G	A	A	G	G	G	G	G	G	G	G	G	G	G	G	G	G	G	G	A	G	A
S01_32654599	G/T	1	32654599	+	NA	NA	NA	NA	NA	NA	T	T	G	T	G	T	T	G	T	T	T	T	G	G	G	G	G	G	T	T	T	G	T	G	T	G	G	G	T	G	T	G	G	T	T	G	T	G	T
S01_32657542	A/C	1	32657542	+	NA	NA	NA	NA	NA	NA	A	A	A	C	A	C	A	A	A	C	C	C	A	A	A	A	A	A	C	C	A	A	A	A	A	A	A	A	A	A	A	A	A	A	A	A	C	A	C
S01_32658053	C/A	1	32658053	+	NA	NA	NA	NA	NA	NA	C	C	C	A	C	A	A	C	C	A	A	A	C	C	C	C	C	C	A	A	C	C	C	C	C	C	C	C	C	C	C	C	C	C	C	C	A	C	A
S01_32660376	A/G	1	32660376	+	NA	NA	NA	NA	NA	NA	A	A	A	G	A	G	A	A	A	G	G	G	A	A	A	A	A	A	G	G	A	A	A	A	A	A	A	A	A	A	A	A	A	A	A	A	G	A	G
S01_32698096	T/G	1	32698096	+	NA	NA	NA	NA	NA	NA	T	T	T	G	T	G	T	T	T	G	G	G	T	T	T	T	T	T	G	G	T	T	T	T	K	T	T	T	T	T	T	T	T	T	T	T	G	T	G
S01_32699251	G/C	1	32699251	+	NA	NA	NA	NA	NA	NA	G	G	G	C	G	C	S	G	G	C	C	C	G	G	G	G	G	G	C	C	G	G	G	G	C	G	G	G	G	G	G	G	G	G	G	G	C	G	C
S01_32721307	G/T	1	32721307	+	NA	NA	NA	NA	NA	NA	G	G	G	T	G	T	G	G	G	T	T	T	G	G	G	G	G	G	T	T	G	G	G	G	T	G	G	G	G	G	G	G	G	G	G	G	T	G	T
S01_32745988	G/A	1	32745988	+	NA	NA	NA	NA	NA	NA	G	G	G	A	G	A	R	G	G	A	A	A	G	G	G	G	G	G	A	A	G	G	G	G	R	G	G	G	G	G	G	G	G	G	G	G	A	G	A
S01_32749013	T/G	1	32749013	+	NA	NA	NA	NA	NA	NA	T	T	T	G	T	G	T	T	T	G	G	G	T	T	T	T	T	T	G	G	T	T	T	T	T	T	T	T	T	T	T	T	T	T	T	T	G	T	G
S01_32787803	G/T	1	32787803	+	NA	NA	NA	NA	NA	NA	G	G	G	T	G	T	K	G	G	T	T	T	G	G	G	G	G	G	T	T	G	G	G	G	K	G	G	G	G	G	G	G	G	G	G	G	T	G	T
S01_32797325	A/C	1	32797325	+	NA	NA	NA	NA	NA	NA	A	A	A	C	A	C	M	A	A	C	C	C	A	A	A	A	A	A	C	C	A	A	A	A	A	A	A	A	A	A	A	A	A	A	A	A	C	A	C
S01_32797497	G/A	1	32797497	+	NA	NA	NA	NA	NA	NA	G	G	G	A	G	A	A	G	G	A	A	A	G	G	G	G	G	G	A	A	G	G	G	G	G	G	G	G	G	G	G	G	G	G	G	G	A	G	A
S01_32808898	G/C	1	32808898	+	NA	NA	NA	NA	NA	NA	G	G	G	C	G	C	S	G	G	C	C	C	G	G	G	G	G	G	C	G	G	G	G	G	G	G	G	G	G	G	G	G	G	G	G	G	C	G	C
S01_33078597	A/C	1	33078597	+	NA	NA	NA	NA	NA	NA	C	C	A	A	A	A	A	A	C	A	A	A	A	A	A	M	A	A	A	C	C	A	C	A	C	A	A	A	C	A	C	A	A	C	C	A	A	A	A
S01_33078630	C/T	1	33078630	+	NA	NA	NA	NA	NA	NA	T	T	C	C	C	C	C	C	T	C	C	C	C	C	C	Y	C	C	C	T	T	C	T	C	T	C	C	C	T	C	T	C	C	T	T	C	C	C	C
S01_33090004	C/A	1	33090004	+	NA	NA	NA	NA	NA	NA	A	A	C	C	C	C	C	C	A	C	C	C	C	C	C	A	C	C	C	C	A	C	A	C	C	C	C	C	A	C	M	C	C	A	A	C	C	C	C
S01_33090007	G/A	1	33090007	+	NA	NA	NA	NA	NA	NA	A	A	G	G	G	G	G	G	A	G	G	G	G	G	G	A	G	G	G	G	A	G	A	G	G	G	G	G	A	G	R	G	G	A	A	G	G	G	G
S01_33093329	G/A	1	33093329	+	NA	NA	NA	NA	NA	NA	A	A	G	G	G	G	G	G	A	G	G	G	G	G	G	A	G	G	G	G	A	G	A	G	A	G	G	G	A	G	A	G	G	A	A	G	G	G	G
S01_33093335	C/A	1	33093335	+	NA	NA	NA	NA	NA	NA	A	A	C	C	C	C	C	C	A	C	C	C	C	C	C	A	C	C	C	C	A	C	A	C	A	C	C	C	A	C	A	C	C	A	A	C	C	C	C
S01_33093362	G/A	1	33093362	+	NA	NA	NA	NA	NA	NA	A	A	G	G	G	G	G	G	A	G	G	G	G	G	G	A	G	G	G	G	A	G	A	G	A	G	G	G	A	G	A	G	G	A	A	G	G	G	G
S01_33093383	A/G	1	33093383	+	NA	NA	NA	NA	NA	NA	G	G	A	A	A	A	A	A	G	A	A	A	A	A	A	G	A	A	A	A	G	A	G	A	G	A	A	A	G	A	G	A	A	G	G	A	A	A	A
S01_33100933	G/A	1	33100933	+	NA	NA	NA	NA	NA	NA	A	A	G	G	G	G	G	G	A	G	G	G	G	G	G	A	G	G	G	G	A	G	A	G	G	A	G	G	A	G	A	G	G	A	A	G	G	G	G
S01_33100980	T/C	1	33100980	+	NA	NA	NA	NA	NA	NA	C	C	T	T	T	T	T	T	C	T	T	T	T	T	T	Y	T	T	T	T	C	T	C	T	T	T	T	T	C	T	C	T	T	C	C	T	T	T	T
S01_33100996	C/A	1	33100996	+	NA	NA	NA	NA	NA	NA	A	A	C	C	C	C	C	C	A	C	C	C	C	C	C	M	C	C	C	C	A	C	A	C	C	C	C	C	A	C	A	C	C	A	A	C	C	C	C
S01_33101049	A/T	1	33101049	+	NA	NA	NA	NA	NA	NA	T	T	A	A	A	A	A	A	T	A	A	A	A	A	A	A	A	A	A	A	T	A	T	A	A	A	A	A	T	A	T	A	A	T	T	A	A	A	A
S01_33101076	A/T	1	33101076	+	NA	NA	NA	NA	NA	NA	T	T	A	A	A	A	A	A	T	A	A	A	A	A	A	T	A	A	A	A	T	A	T	A	A	A	A	A	T	A	T	A	A	T	T	A	A	A	A
S01_33101079	A/T	1	33101079	+	NA	NA	NA	NA	NA	NA	T	T	A	A	A	A	A	A	T	A	A	A	A	A	A	T	A	A	A	A	T	A	T	A	A	A	A	A	T	A	T	A	A	T	T	A	A	A	A
S01_33101106	G/T	1	33101106	+	NA	NA	NA	NA	NA	NA	T	T	G	G	G	G	G	G	T	G	G	G	G	G	G	T	G	G	G	G	T	G	T	G	G	G	G	G	T	G	T	G	G	T	T	G	G	G	G
S01_33101119	G/T	1	33101119	+	NA	NA	NA	NA	NA	NA	T	T	G	G	G	G	G	G	T	G	G	G	G	G	G	T	G	G	G	G	T	G	T	G	G	G	G	G	T	G	T	G	G	T	T	G	G	G	G
S01_33120596	T/C	1	33120596	+	NA	NA	NA	NA	NA	NA	C	C	T	T	T	T	T	T	C	T	T	T	T	T	T	Y	T	T	T	T	C	T	C	T	C	Y	T	T	C	Y	C	T	T	C	C	T	T	T	T
S01_33120598	T/C	1	33120598	+	NA	NA	NA	NA	NA	NA	C	C	T	T	T	T	T	T	C	T	T	T	T	T	T	Y	T	T	T	T	C	T	C	T	C	Y	T	T	C	Y	C	T	T	C	C	T	T	T	T
S01_33120604	T/C	1	33120604	+	NA	NA	NA	NA	NA	NA	C	C	T	T	T	T	T	T	C	T	T	T	T	T	T	Y	T	T	T	T	C	T	C	T	C	Y	T	T	C	Y	C	T	T	C	C	T	T	T	T
S01_33120623	C/T	1	33120623	+	NA	NA	NA	NA	NA	NA	T	T	C	C	C	C	C	C	T	C	C	C	C	C	C	Y	C	C	C	C	T	C	T	C	T	Y	C	C	T	Y	T	C	C	T	T	C	C	C	C
S01_33120630	G/A	1	33120630	+	NA	NA	NA	NA	NA	NA	A	A	G	G	G	G	G	G	A	G	G	G	G	G	G	R	G	G	G	G	A	G	A	G	A	R	G	G	A	R	A	G	G	A	A	G	G	G	G
S01_33144661	C/A	1	33144661	+	NA	NA	NA	NA	NA	NA	A	A	C	C	C	C	C	C	A	C	C	C	C	C	C	M	C	C	C	C	A	C	A	C	C	C	C	C	A	C	A	C	C	A	A	C	C	C	C
S01_33144678	G/C	1	33144678	+	NA	NA	NA	NA	NA	NA	C	C	G	G	G	G	G	G	C	G	G	G	G	G	G	S	G	G	G	G	C	G	C	G	G	G	G	G	C	G	C	G	G	C	C	G	G	G	G
S01_33144705	G/A	1	33144705	+	NA	NA	NA	NA	NA	NA	A	A	G	G	G	G	G	G	A	G	G	G	G	G	G	R	G	G	G	G	A	G	A	G	G	G	G	G	A	G	A	G	G	A	A	G	G	G	G
S01_33273278	G/A	1	33273278	+	NA	NA	NA	NA	NA	NA	A	A	G	G	G	G	G	G	A	G	G	G	G	G	G	R	G	G	G	G	A	G	A	G	G	A	G	G	A	R	A	G	G	A	A	G	G	G	G
S01_33282426	C/A	1	33282426	+	NA	NA	NA	NA	NA	NA	C	C	C	A	C	A	A	C	C	A	A	A	C	C	C	C	C	C	A	A	C	C	C	C	A	C	C	C	C	M	C	C	C	C	C	C	A	C	A
S01_33282529	G/T	1	33282529	+	NA	NA	NA	NA	NA	NA	G	G	G	T	G	T	G	G	G	T	T	T	G	G	G	G	G	G	T	G	G	G	G	G	T	G	G	G	G	G	G	G	G	G	G	G	T	G	T
S01_33293663	G/T	1	33293663	+	NA	NA	NA	NA	NA	NA	G	G	G	T	G	T	T	G	G	T	T	T	G	G	G	G	G	G	T	T	G	G	G	G	T	G	G	G	G	G	G	G	G	G	G	G	T	G	T
S01_33315956	C/T	1	33315956	+	NA	NA	NA	NA	NA	NA	C	C	C	T	C	T	T	C	C	T	T	T	C	C	C	C	C	C	T	C	C	C	C	C	T	C	C	C	C	C	C	C	C	C	C	C	T	C	T
S01_33316087	G/C	1	33316087	+	NA	NA	NA	NA	NA	NA	G	G	G	C	G	C	C	G	G	C	C	C	G	G	G	G	G	G	C	C	G	G	G	G	C	G	G	G	G	G	G	G	G	G	G	G	C	G	C
S01_33317654	C/G	1	33317654	+	NA	NA	NA	NA	NA	NA	C	C	C	G	C	G	C	C	C	G	G	G	C	C	C	C	C	C	G	G	C	C	C	C	G	C	C	C	C	C	C	C	C	C	C	C	G	C	G
S01_33359181	C/T	1	33359181	+	NA	NA	NA	NA	NA	NA	C	C	C	T	C	T	T	C	C	T	T	T	C	C	C	C	C	C	T	T	C	C	C	C	T	C	C	C	C	C	C	C	C	C	C	C	T	C	T
S01_33359222	G/A	1	33359222	+	NA	NA	NA	NA	NA	NA	G	G	G	A	G	A	A	G	G	A	A	A	G	G	G	G	G	G	A	A	G	G	G	G	A	G	G	G	G	G	G	G	G	G	G	G	A	G	A
S01_33359226	A/G	1	33359226	+	NA	NA	NA	NA	NA	NA	A	A	A	G	A	G	G	A	A	G	G	G	A	A	A	A	A	A	G	G	A	A	A	A	G	A	A	A	A	A	A	A	A	A	A	A	G	A	G
S01_33359228	C/T	1	33359228	+	NA	NA	NA	NA	NA	NA	C	C	C	T	C	T	T	C	C	T	T	T	C	C	C	C	C	C	T	T	C	C	C	C	T	C	C	C	C	C	C	C	C	C	C	C	T	C	T
S01_33359233	A/G	1	33359233	+	NA	NA	NA	NA	NA	NA	A	A	A	G	A	G	G	A	A	G	G	G	A	A	A	A	A	A	G	G	A	A	A	A	G	A	A	A	A	A	A	A	A	A	A	A	G	A	G
S01_33452337	G/A	1	33452337	+	NA	NA	NA	NA	NA	NA	G	G	G	G	G	A	R	G	G	G	A	A	G	G	G	G	G	G	A	G	G	G	G	G	A	G	G	G	G	G	G	G	G	G	G	G	A	G	G
S01_33511680	T/C	1	33511680	+	NA	NA	NA	NA	NA	NA	C	T	C	T	T	C	T	T	C	C	C	C	Y	C	T	T	T	T	Y	T	C	T	T	C	C	T	C	T	T	C	T	T	T	T	Y	C	T	T	T
S01_33532625	C/A	1	33532625	+	NA	NA	NA	NA	NA	NA	C	C	C	C	C	C	C	C	C	C	C	C	C	C	C	C	C	C	C	C	C	C	C	C	M	C	C	C	C	C	C	C	C	C	C	C	C	C	C
S01_33640883	T/A	1	33640883	+	NA	NA	NA	NA	NA	NA	T	T	T	T	T	A	W	T	T	T	A	A	T	T	T	T	T	T	A	T	T	T	T	T	A	T	T	T	T	T	T	T	T	T	T	T	A	T	T
S01_33699157	G/A	1	33699157	+	NA	NA	NA	NA	NA	NA	G	G	G	G	G	G	G	G	G	G	G	G	G	G	G	G	G	G	G	G	A	G	A	G	G	G	G	G	A	G	G	G	G	G	A	G	G	G	G
S01_33805970	G/A	1	33805970	+	NA	NA	NA	NA	NA	NA	G	A	G	G	G	G	G	G	A	G	G	G	G	G	G	A	G	G	G	G	G	G	G	G	G	G	G	G	G	G	A	G	G	A	G	G	G	G	G
S01_34095039	A/T	1	34095039	+	NA	NA	NA	NA	NA	NA	A	W	T	A	A	A	A	A	A	W	A	A	A	A	A	W	A	A	A	A	A	A	A	A	A	A	A	A	A	T	A	A	A	A	A	A	A	A	A
S01_34095043	G/C	1	34095043	+	NA	NA	NA	NA	NA	NA	G	S	C	G	G	G	G	G	G	S	G	G	G	G	G	S	G	G	G	G	G	G	G	G	G	G	G	G	G	C	G	G	G	G	G	G	G	G	G
S01_34095046	C/A	1	34095046	+	NA	NA	NA	NA	NA	NA	C	M	A	C	C	C	C	C	C	M	C	C	C	C	C	M	C	C	C	C	C	C	C	C	C	C	C	C	C	A	C	C	C	C	C	C	C	C	C
S01_34095049	G/T	1	34095049	+	NA	NA	NA	NA	NA	NA	G	K	T	G	G	G	G	G	G	K	G	G	G	G	G	K	G	G	G	G	G	G	G	G	G	G	G	G	G	T	G	G	G	G	G	G	G	G	G
S01_34115530	G/T	1	34115530	+	NA	NA	NA	NA	NA	NA	G	G	G	G	G	G	G	G	G	G	G	G	G	G	G	T	G	G	G	G	G	G	G	G	G	G	G	G	G	G	G	G	G	G	G	G	G	G	G
S01_34184888	A/G	1	34184888	+	NA	NA	NA	NA	NA	NA	A	A	A	A	A	A	A	A	A	A	A	A	A	A	A	A	R	A	A	G	A	A	A	A	A	A	A	A	A	A	A	A	A	A	A	A	A	A	A
S01_34184898	A/G	1	34184898	+	NA	NA	NA	NA	NA	NA	A	A	A	A	A	A	A	A	A	A	A	A	A	A	A	A	R	A	A	G	A	A	A	A	A	A	A	A	A	A	A	A	A	A	A	A	A	A	A
S01_34185639	A/G	1	34185639	+	NA	NA	NA	NA	NA	NA	A	A	A	G	A	A	A	A	A	A	A	A	A	A	A	A	R	A	A	G	A	A	A	A	A	A	A	A	A	A	A	A	A	A	A	A	A	A	A
S01_34203919	A/C	1	34203919	+	NA	NA	NA	NA	NA	NA	A	A	A	A	A	A	A	A	A	A	A	A	A	A	A	A	C	A	A	C	A	A	A	A	A	A	A	A	A	A	A	A	A	A	A	A	A	A	A
S01_34232245	C/T	1	34232245	+	NA	NA	NA	NA	NA	NA	C	C	C	C	C	C	C	C	C	C	C	C	C	C	C	C	C	C	C	C	C	C	C	C	C	T	C	C	T	C	C	Y	C	C	C	C	C	C	C
S01_34237526	A/G	1	34237526	+	NA	NA	NA	NA	NA	NA	A	A	A	A	A	A	A	A	A	A	A	A	A	A	A	A	A	A	R	G	A	A	A	A	A	A	A	A	A	A	A	A	A	A	A	A	A	A	A
S01_34259368	T/C	1	34259368	+	NA	NA	NA	NA	NA	NA	T	T	T	C	T	T	T	T	T	T	C	T	T	T	T	T	C	T	C	C	T	T	T	T	C	T	T	T	T	T	T	T	T	T	T	T	C	T	C
S01_34260908	T/C	1	34260908	+	NA	NA	NA	NA	NA	NA	T	T	T	C	T	T	T	T	T	T	T	T	T	T	T	T	T	T	T	C	T	T	T	T	T	T	T	T	T	T	T	T	T	T	T	T	T	T	T
S01_34265851	C/T	1	34265851	+	NA	NA	NA	NA	NA	NA	C	C	C	T	C	C	C	C	C	C	T	C	C	C	C	C	T	C	T	C	C	C	C	C	C	C	C	C	C	C	C	C	C	C	C	C	T	C	T
S01_34280611	T/C	1	34280611	+	NA	NA	NA	NA	NA	NA	T	T	T	C	T	T	T	T	T	T	T	T	T	T	T	T	T	T	T	C	T	T	T	T	T	T	T	T	T	T	T	T	T	T	T	T	T	T	T
S01_34281840	T/C	1	34281840	+	NA	NA	NA	NA	NA	NA	T	T	T	C	T	T	T	T	T	T	T	T	T	T	T	T	T	T	T	C	T	T	T	T	T	T	T	T	T	T	T	T	T	T	T	T	T	T	T
S01_34301951	T/G	1	34301951	+	NA	NA	NA	NA	NA	NA	T	T	T	G	T	T	T	T	T	T	T	T	T	T	T	T	T	T	T	G	T	T	T	T	T	T	T	T	T	T	T	T	T	T	T	T	T	T	T
S01_34302285	G/A	1	34302285	+	NA	NA	NA	NA	NA	NA	G	G	G	A	G	G	G	G	G	G	G	G	G	G	G	G	G	G	G	A	G	G	G	G	G	G	G	G	G	G	G	G	G	G	G	G	G	G	G
S01_34310476	A/C	1	34310476	+	NA	NA	NA	NA	NA	NA	A	A	A	C	A	A	A	A	A	A	C	A	A	A	A	A	C	A	C	C	A	A	A	A	C	A	A	A	A	A	A	A	A	A	A	A	C	A	C
S01_34318475	A/C	1	34318475	+	NA	NA	NA	NA	NA	NA	A	A	A	C	A	A	A	A	A	A	A	A	A	A	A	A	A	A	A	C	A	A	A	A	A	A	A	A	A	A	A	A	A	A	A	A	A	A	A
S01_34327550	C/A	1	34327550	+	NA	NA	NA	NA	NA	NA	C	C	C	A	C	C	C	C	C	C	C	C	C	C	C	C	C	C	C	A	C	C	C	C	C	C	C	C	C	C	C	C	C	C	C	C	C	C	C
S01_34353009	T/G	1	34353009	+	NA	NA	NA	NA	NA	NA	T	T	T	G	T	T	T	T	T	G	G	T	T	T	T	T	G	T	G	G	T	T	T	T	K	T	T	T	T	T	T	T	T	T	T	T	G	T	G
S01_34378841	C/A	1	34378841	+	NA	NA	NA	NA	NA	NA	C	C	C	A	C	C	C	C	C	C	C	C	C	C	C	C	C	C	C	A	C	C	C	C	C	C	C	C	C	C	C	C	C	C	C	C	C	C	C
S01_34402845	G/A	1	34402845	+	NA	NA	NA	NA	NA	NA	G	G	G	A	G	G	G	G	G	G	G	G	G	G	G	G	G	G	G	A	G	G	G	G	G	G	G	G	G	G	G	G	G	G	G	G	G	G	G
S01_34402897	G/A	1	34402897	+	NA	NA	NA	NA	NA	NA	G	G	G	A	G	G	G	G	G	G	G	G	G	G	G	G	G	G	G	A	G	G	G	G	G	G	G	G	G	G	G	G	G	G	G	G	G	G	G
S01_34402902	C/T	1	34402902	+	NA	NA	NA	NA	NA	NA	C	C	C	T	C	C	C	C	C	C	C	C	C	C	C	C	C	C	C	T	C	C	C	C	C	C	C	C	C	C	C	C	C	C	C	C	C	C	C
S01_34412958	G/A	1	34412958	+	NA	NA	NA	NA	NA	NA	G	G	G	A	G	G	G	G	G	G	G	G	G	G	G	G	G	G	G	A	G	G	G	G	G	G	G	G	G	G	G	G	G	G	G	G	G	G	G
S01_34412967	T/C	1	34412967	+	NA	NA	NA	NA	NA	NA	T	T	T	C	T	T	T	T	T	T	T	T	T	T	T	T	T	T	T	C	T	T	T	T	T	T	T	T	T	T	T	T	T	T	T	T	T	T	T
S01_34412977	C/T	1	34412977	+	NA	NA	NA	NA	NA	NA	C	C	C	T	C	C	C	C	C	C	C	C	C	C	C	C	C	C	C	T	C	C	C	C	C	C	C	C	C	C	C	C	C	C	C	C	C	C	C
S01_34417281	G/A	1	34417281	+	NA	NA	NA	NA	NA	NA	A	G	G	G	G	G	G	G	G	G	G	G	G	G	G	G	G	G	G	G	A	G	A	G	G	G	G	G	A	G	G	G	G	G	A	G	G	G	A
S01_34418383	G/A	1	34418383	+	NA	NA	NA	NA	NA	NA	G	G	G	A	G	G	G	G	G	G	G	G	G	G	G	G	G	G	G	A	G	G	G	G	G	G	G	G	G	G	G	G	G	G	G	G	G	G	G
S01_34427871	A/C	1	34427871	+	NA	NA	NA	NA	NA	NA	A	A	A	C	A	A	A	A	A	A	A	A	A	A	A	A	A	A	A	C	A	A	A	A	A	A	A	A	A	A	A	A	A	A	A	A	A	A	A
S01_34429381	A/G	1	34429381	+	NA	NA	NA	NA	NA	NA	A	A	A	G	A	A	A	A	A	A	A	A	A	A	A	A	A	A	A	G	A	A	A	A	A	A	A	A	A	A	A	A	A	A	A	A	A	A	A
S01_34429408	T/A	1	34429408	+	NA	NA	NA	NA	NA	NA	A	T	T	A	T	T	T	T	T	T	T	T	T	T	T	T	T	T	T	A	A	T	A	T	T	T	T	T	A	T	T	T	T	T	A	T	T	T	T
S01_34429418	A/C	1	34429418	+	NA	NA	NA	NA	NA	NA	A	A	A	C	A	A	A	A	A	A	A	A	A	A	A	A	A	A	A	C	A	A	A	A	A	A	A	A	A	A	A	A	A	A	A	A	A	A	A
S01_34429420	G/T	1	34429420	+	NA	NA	NA	NA	NA	NA	G	G	G	T	G	G	G	G	G	G	G	G	G	G	G	G	G	G	G	T	G	G	G	G	G	G	G	G	G	G	G	G	G	G	G	G	G	G	G
S01_34429425	T/G	1	34429425	+	NA	NA	NA	NA	NA	NA	T	T	T	G	T	T	T	T	T	T	T	T	T	T	T	T	T	T	T	G	T	T	T	T	T	T	T	T	T	T	T	T	T	T	T	T	T	T	T
S01_34439883	C/G	1	34439883	+	NA	NA	NA	NA	NA	NA	C	C	C	G	C	C	C	C	C	C	C	C	C	C	C	C	C	C	C	C	C	C	C	C	C	C	C	C	C	C	C	C	C	C	C	C	C	C	C
S01_34444359	A/T	1	34444359	+	NA	NA	NA	NA	NA	NA	A	A	A	T	A	A	A	A	A	A	A	A	A	A	A	A	A	A	A	T	A	A	A	A	A	A	A	A	A	A	A	A	A	A	A	A	A	A	A
S01_34444393	C/T	1	34444393	+	NA	NA	NA	NA	NA	NA	C	C	C	T	C	C	C	C	C	C	C	C	C	C	C	C	C	C	C	T	C	C	C	C	C	C	C	C	C	C	C	C	C	C	C	C	C	C	C
S01_34444406	C/A	1	34444406	+	NA	NA	NA	NA	NA	NA	C	C	C	A	C	C	C	C	C	C	C	C	C	C	C	C	C	C	C	A	C	C	C	C	C	C	C	C	C	C	C	C	C	C	C	C	C	C	C
S01_34444413	G/A	1	34444413	+	NA	NA	NA	NA	NA	NA	G	G	G	A	G	G	G	G	G	G	G	G	G	G	G	G	G	G	G	A	G	G	G	G	G	G	G	G	G	G	G	G	G	G	G	G	G	G	G
S01_34445167	G/C	1	34445167	+	NA	NA	NA	NA	NA	NA	G	G	G	C	G	G	G	G	G	G	G	G	G	G	G	G	G	G	G	C	G	G	G	G	G	G	G	G	G	G	G	G	G	G	G	G	G	G	G
S01_34445183	C/T	1	34445183	+	NA	NA	NA	NA	NA	NA	C	C	C	T	C	C	C	C	C	C	C	C	C	C	C	C	C	C	C	T	C	C	C	C	C	C	C	C	C	C	C	C	C	C	C	C	C	C	C
S01_34445297	A/T	1	34445297	+	NA	NA	NA	NA	NA	NA	A	A	A	T	A	A	A	A	A	A	A	A	A	A	A	A	A	A	A	T	A	A	A	A	A	A	A	A	A	A	A	A	A	A	A	A	A	A	A
S01_34463766	G/A	1	34463766	+	NA	NA	NA	NA	NA	NA	G	G	G	A	G	G	G	G	G	G	G	G	G	G	G	G	G	G	G	G	G	G	G	G	G	G	G	G	G	G	G	G	G	G	G	G	G	G	G
S01_34498355	C/T	1	34498355	+	NA	NA	NA	NA	NA	NA	C	C	C	C	C	C	C	C	C	C	T	C	C	C	C	C	C	C	C	C	C	C	C	C	T	C	C	C	C	C	C	C	C	C	C	C	T	C	C
S01_34514173	C/A	1	34514173	+	NA	NA	NA	NA	NA	NA	C	C	M	C	C	C	C	C	C	C	C	C	C	C	M	C	C	C	C	C	C	C	C	C	C	C	C	C	C	C	C	C	C	C	C	C	C	C	C
S01_34534099	C/A	1	34534099	+	NA	NA	NA	NA	NA	NA	C	C	C	A	C	C	C	C	C	A	A	C	C	C	C	C	C	C	A	C	C	C	C	C	A	C	A	C	C	C	C	C	C	C	C	C	A	C	C
S01_34534103	A/G	1	34534103	+	NA	NA	NA	NA	NA	NA	A	A	A	A	A	A	A	A	A	A	A	A	A	A	A	A	A	A	A	G	A	A	A	A	A	A	A	A	A	A	A	A	A	A	A	A	A	A	A
S01_34575025	A/C	1	34575025	+	NA	NA	NA	NA	NA	NA	A	A	A	A	A	A	A	A	A	A	A	A	A	A	A	A	A	A	A	C	A	A	A	A	A	A	A	A	A	A	A	A	A	A	A	A	A	A	C
S01_34577402	A/G	1	34577402	+	NA	NA	NA	NA	NA	NA	A	A	A	A	A	A	A	A	A	A	A	A	A	A	A	A	A	A	A	G	A	A	A	A	A	A	A	A	A	A	A	A	A	A	A	A	A	A	G
S01_34577772	C/T	1	34577772	+	NA	NA	NA	NA	NA	NA	C	C	C	C	C	C	C	C	C	C	C	C	C	C	C	C	C	C	C	T	C	C	C	C	C	C	C	C	C	C	C	C	C	C	C	C	C	C	T
S01_34581208	C/G	1	34581208	+	NA	NA	NA	NA	NA	NA	C	C	C	G	C	C	C	C	C	C	G	C	C	C	C	C	C	C	C	C	C	C	C	C	G	C	C	C	C	C	C	C	C	C	C	C	G	C	C
S01_34581216	T/G	1	34581216	+	NA	NA	NA	NA	NA	NA	T	T	T	T	T	T	T	T	T	T	T	T	T	T	T	T	T	T	T	G	T	T	T	T	T	T	T	T	T	T	T	T	T	T	T	T	T	T	G
S01_34606443	A/C	1	34606443	+	NA	NA	NA	NA	NA	NA	A	A	A	A	C	A	A	A	A	A	A	A	A	A	A	A	A	A	A	A	A	A	A	A	A	A	A	C	A	A	A	A	A	A	A	A	A	A	A
S01_34606445	G/A	1	34606445	+	NA	NA	NA	NA	NA	NA	G	G	G	G	A	G	G	G	G	G	G	G	G	G	G	G	G	G	G	G	G	G	G	G	G	G	G	A	G	G	G	G	G	G	G	G	G	G	G
S01_34606447	G/C	1	34606447	+	NA	NA	NA	NA	NA	NA	G	G	G	G	C	G	G	G	G	G	G	G	G	G	G	G	G	G	G	G	G	G	G	G	G	G	G	C	G	G	G	G	G	G	G	G	G	G	G
S01_34606488	C/T	1	34606488	+	NA	NA	NA	NA	NA	NA	C	C	C	C	C	C	C	C	C	C	C	C	C	C	C	C	C	C	C	T	C	C	C	C	C	C	C	C	C	C	C	C	C	C	C	C	C	C	T
S01_34636238	C/T	1	34636238	+	NA	NA	NA	NA	NA	NA	C	C	C	C	C	C	C	C	C	C	C	C	C	C	C	C	C	C	C	T	C	C	C	C	C	C	C	C	C	C	C	C	C	C	C	C	C	C	T
S01_34653840	T/C	1	34653840	+	NA	NA	NA	NA	NA	NA	T	T	T	T	T	T	T	T	T	T	T	T	T	T	T	T	T	T	T	C	T	T	T	T	T	T	T	T	T	T	T	T	T	T	T	T	T	T	C
S01_34675221	A/T	1	34675221	+	NA	NA	NA	NA	NA	NA	A	A	A	T	A	A	A	A	A	A	T	A	A	A	A	A	A	A	A	T	A	A	A	A	A	A	A	A	A	A	A	A	A	A	A	A	T	A	T
S01_34676429	C/A	1	34676429	+	NA	NA	NA	NA	NA	NA	C	C	C	A	C	C	C	C	C	C	C	C	C	C	C	C	C	C	C	C	C	C	C	C	A	C	C	C	C	C	C	C	C	C	C	C	A	C	A
S01_34689774	T/C	1	34689774	+	NA	NA	NA	NA	NA	NA	T	T	T	C	T	T	T	T	T	T	C	T	T	T	T	T	T	T	T	T	T	T	T	T	C	T	T	T	T	T	T	T	T	T	T	T	C	T	C
S01_34690395	C/A	1	34690395	+	NA	NA	NA	NA	NA	NA	C	C	C	A	C	C	C	C	C	C	A	C	C	C	C	C	C	C	C	C	C	C	C	C	A	C	C	C	C	C	C	C	C	C	C	C	A	C	A
S01_34704181	C/A	1	34704181	+	NA	NA	NA	NA	NA	NA	C	C	C	A	C	C	C	C	C	C	A	C	C	C	C	C	C	C	C	A	C	C	C	C	A	C	C	C	C	C	C	C	C	C	C	C	A	C	A
S01_34706964	C/T	1	34706964	+	NA	NA	NA	NA	NA	NA	C	C	C	T	C	C	C	C	C	C	T	C	C	C	C	C	C	C	C	T	C	C	C	C	T	C	C	C	C	C	C	C	C	C	C	C	T	C	T
S01_34729192	G/T	1	34729192	+	NA	NA	NA	NA	NA	NA	G	G	G	T	G	G	G	G	G	G	T	G	G	G	G	G	G	G	G	G	G	G	G	G	T	G	G	G	G	G	G	G	G	G	G	G	T	G	T
S01_34784236	C/T	1	34784236	+	NA	NA	NA	NA	NA	NA	T	C	C	C	T	C	C	C	T	T	C	C	C	T	C	C	T	C	T	T	C	C	C	C	C	C	C	T	C	C	C	C	C	C	C	C	C	C	C
S01_34945707	A/G	1	34945707	+	NA	NA	NA	NA	NA	NA	G	G	A	G	G	A	A	A	G	G	G	A	A	G	A	A	G	A	A	G	A	A	G	A	R	A	A	G	A	A	G	A	A	G	G	A	G	A	G
S01_35004774	G/A	1	35004774	+	NA	NA	NA	NA	NA	NA	G	G	G	G	G	G	G	G	G	G	G	G	G	G	G	G	G	G	G	G	G	G	G	G	R	G	G	G	G	G	G	G	G	G	G	G	G	A	G
S01_35004899	A/C	1	35004899	+	NA	NA	NA	NA	NA	NA	A	A	A	A	A	A	A	A	A	A	A	A	A	A	A	A	A	A	A	A	A	A	A	A	A	A	A	A	A	A	A	A	A	A	A	A	A	M	A
S01_35004916	G/A	1	35004916	+	NA	NA	NA	NA	NA	NA	G	G	G	G	G	G	G	G	G	G	G	G	G	G	G	G	G	G	G	G	G	G	G	G	G	G	G	G	G	G	G	G	G	G	G	G	G	R	G
S01_35004927	G/A	1	35004927	+	NA	NA	NA	NA	NA	NA	G	G	G	A	G	G	G	G	G	G	G	G	G	G	G	G	A	G	G	G	G	G	G	G	R	G	G	G	G	G	G	G	G	G	G	G	A	G	G
S01_35005258	A/G	1	35005258	+	NA	NA	NA	NA	NA	NA	A	A	A	A	A	A	A	A	A	G	A	A	A	A	A	A	A	A	A	A	A	A	A	A	A	A	A	A	A	A	A	A	A	A	A	A	A	R	A
S01_35005371	G/T	1	35005371	+	NA	NA	NA	NA	NA	NA	G	G	G	T	G	G	G	G	G	G	G	G	G	G	G	G	T	G	G	G	G	G	G	G	G	G	G	G	G	G	G	G	G	G	G	G	T	G	G
S01_35005380	C/T	1	35005380	+	NA	NA	NA	NA	NA	NA	C	C	C	T	C	C	C	C	C	C	C	C	C	C	C	C	T	C	C	C	C	C	C	C	C	C	C	C	C	C	C	C	C	C	C	C	T	C	C
S01_35005382	G/A	1	35005382	+	NA	NA	NA	NA	NA	NA	G	G	G	A	G	G	G	G	G	G	G	G	G	G	G	G	A	G	G	G	G	G	G	G	G	G	G	G	G	G	G	G	G	G	G	G	A	G	G
S01_35005387	G/C	1	35005387	+	NA	NA	NA	NA	NA	NA	G	G	G	C	G	G	G	G	G	G	G	G	G	G	G	G	C	G	G	G	G	G	G	G	G	G	G	G	G	G	G	G	G	G	G	G	C	G	G
S01_35005397	A/G	1	35005397	+	NA	NA	NA	NA	NA	NA	A	A	A	G	A	A	A	A	A	G	A	A	A	A	A	A	G	A	A	A	A	A	A	A	A	A	A	A	A	A	A	A	A	A	A	A	G	A	A
S01_35006065	G/A	1	35006065	+	NA	NA	NA	NA	NA	NA	G	G	G	A	G	G	G	G	G	A	G	G	G	G	G	G	A	G	G	G	G	G	G	G	A	G	G	G	G	G	G	G	G	G	G	G	A	G	G
S01_35006070	G/A	1	35006070	+	NA	NA	NA	NA	NA	NA	G	G	G	A	G	G	G	G	G	A	G	G	G	G	G	G	A	G	G	G	G	G	G	G	A	G	G	G	G	G	G	G	G	G	G	G	A	G	G
S01_35006143	G/A	1	35006143	+	NA	NA	NA	NA	NA	NA	G	G	G	A	G	G	G	G	G	A	G	G	G	G	G	G	A	G	G	G	G	G	G	G	R	G	G	G	G	G	G	G	G	G	G	G	A	G	G
S01_35080636	G/C	1	35080636	+	NA	NA	NA	NA	NA	NA	G	G	G	G	G	G	G	G	G	G	G	G	G	G	G	G	G	G	G	C	G	G	G	G	G	G	G	G	G	G	G	G	G	G	G	G	G	G	C
S01_35084314	G/C	1	35084314	+	NA	NA	NA	NA	NA	NA	G	G	G	C	G	G	G	G	G	C	G	G	G	G	G	G	G	G	G	C	G	G	G	G	S	G	G	G	G	G	G	G	G	G	G	G	C	G	C
S01_35099978	A/G	1	35099978	+	NA	NA	NA	NA	NA	NA	A	A	A	G	A	A	A	A	A	A	A	A	A	A	A	A	A	A	A	A	A	A	A	A	G	A	A	A	A	A	A	A	A	A	A	A	G	A	G
S01_35153871	C/G	1	35153871	+	NA	NA	NA	NA	NA	NA	C	C	C	C	C	C	C	C	C	C	C	C	C	C	C	C	C	C	C	G	C	C	C	C	C	C	C	C	C	C	C	C	C	C	C	C	C	C	C
S01_35153907	T/C	1	35153907	+	NA	NA	NA	NA	NA	NA	T	T	T	T	T	T	T	T	T	T	T	T	T	T	T	T	T	T	T	C	T	T	T	T	T	T	T	T	T	T	T	T	T	T	T	T	T	T	T
S01_35161125	C/T	1	35161125	+	NA	NA	NA	NA	NA	NA	C	C	C	C	C	C	C	C	C	C	C	C	C	C	C	C	C	C	C	T	C	C	C	C	C	C	C	C	C	C	C	C	C	C	C	C	C	C	C
S01_35161539	C/T	1	35161539	+	NA	NA	NA	NA	NA	NA	C	C	C	C	C	C	C	C	C	C	C	C	C	C	C	C	C	C	C	T	C	C	C	C	C	C	C	C	C	C	C	C	C	C	C	C	C	C	C
S01_35169676	A/T	1	35169676	+	NA	NA	NA	NA	NA	NA	A	A	A	A	A	A	A	A	A	A	A	A	A	A	A	A	A	A	A	T	A	A	A	A	A	A	A	A	A	A	A	A	A	A	A	A	A	A	A
S01_35171678	G/T	1	35171678	+	NA	NA	NA	NA	NA	NA	G	G	G	G	G	G	G	G	G	G	G	G	G	G	G	K	G	G	T	G	T	G	G	K	G	G	G	G	G	G	G	G	G	G	G	G	G	G	G
S01_35179954	G/A	1	35179954	+	NA	NA	NA	NA	NA	NA	G	G	G	A	G	A	R	G	G	A	A	A	G	G	G	G	G	G	G	G	G	G	G	G	A	G	G	G	G	A	G	G	G	G	G	G	A	G	A
S01_35187866	C/G	1	35187866	+	NA	NA	NA	NA	NA	NA	C	C	C	C	C	C	C	C	C	C	C	C	C	C	C	C	C	C	C	G	C	C	C	C	C	C	C	C	C	C	C	C	C	C	C	C	C	C	C
S01_35192834	G/A	1	35192834	+	NA	NA	NA	NA	NA	NA	G	G	G	G	G	G	G	G	G	G	G	G	G	G	G	G	G	G	G	A	G	G	G	G	G	G	G	G	G	G	G	G	G	G	G	G	G	G	G
S01_35193149	C/G	1	35193149	+	NA	NA	NA	NA	NA	NA	C	C	C	G	C	G	G	C	C	G	G	G	C	C	C	C	C	C	C	G	C	C	C	C	G	C	C	C	C	G	C	C	C	C	C	C	G	C	G
S01_35193967	T/C	1	35193967	+	NA	NA	NA	NA	NA	NA	T	T	T	C	T	C	C	T	T	C	C	C	T	T	T	T	T	T	T	C	T	T	T	T	C	T	T	T	T	C	T	T	T	T	T	T	C	T	C
S01_35219226	G/A	1	35219226	+	NA	NA	NA	NA	NA	NA	A	G	G	A	G	A	R	G	G	A	A	A	G	G	G	G	A	G	G	G	G	G	A	G	A	G	G	A	G	A	G	G	G	G	A	G	A	G	A
S01_35226210	C/T	1	35226210	+	NA	NA	NA	NA	NA	NA	C	C	C	C	C	C	C	C	C	C	C	C	C	C	C	C	C	C	C	T	C	C	C	C	C	C	C	C	C	C	C	C	C	C	C	C	C	C	C
S01_35226408	A/G	1	35226408	+	NA	NA	NA	NA	NA	NA	G	A	A	G	A	G	G	A	A	G	G	G	A	A	A	A	G	A	A	G	A	A	G	A	G	A	A	G	A	G	A	A	A	A	G	A	G	A	G
S01_35227466	A/G	1	35227466	+	NA	NA	NA	NA	NA	NA	G	A	A	G	A	G	R	A	A	G	G	G	A	A	A	A	G	A	A	G	A	A	G	A	G	A	A	G	A	G	A	A	A	A	G	A	G	A	G
S01_35227488	C/G	1	35227488	+	NA	NA	NA	NA	NA	NA	C	C	C	C	C	C	C	C	C	C	C	C	C	C	C	C	C	C	C	G	C	C	C	C	C	C	C	C	C	C	C	C	C	C	C	C	C	C	C
S01_35227489	A/G	1	35227489	+	NA	NA	NA	NA	NA	NA	G	A	A	G	A	G	R	A	A	G	G	G	A	A	A	A	G	A	A	G	A	A	G	A	G	A	A	G	A	G	A	A	A	A	G	A	G	A	G
S01_35233855	T/C	1	35233855	+	NA	NA	NA	NA	NA	NA	T	T	T	T	T	T	T	T	T	T	T	T	T	T	T	T	T	T	T	C	T	T	T	T	T	T	T	T	T	T	T	T	T	T	T	T	T	T	T
S01_35233919	G/T	1	35233919	+	NA	NA	NA	NA	NA	NA	T	G	G	T	G	T	G	G	G	G	T	T	G	G	G	G	T	G	G	G	G	G	T	G	T	G	G	T	G	T	G	G	G	G	T	G	T	G	T
S01_35245421	C/A	1	35245421	+	NA	NA	NA	NA	NA	NA	C	C	C	C	C	C	C	C	C	C	C	C	C	C	C	C	C	C	C	A	C	C	C	C	C	C	C	C	C	C	C	C	C	C	C	C	C	C	C
S01_35253972	T/C	1	35253972	+	NA	NA	NA	NA	NA	NA	C	T	T	C	T	C	Y	T	T	T	C	C	T	T	T	T	C	T	T	T	T	T	C	T	C	T	T	C	T	C	T	T	T	T	C	T	C	T	C
S01_35301396	T/C	1	35301396	+	NA	NA	NA	NA	NA	NA	T	T	T	C	C	T	T	T	C	C	T	T	C	C	T	T	C	T	T	C	T	T	T	T	C	T	T	T	T	T	T	T	T	T	T	T	C	T	T
S01_35322554	T/G	1	35322554	+	NA	NA	NA	NA	NA	NA	T	T	T	G	G	T	T	T	G	G	T	T	G	G	T	T	G	T	T	G	T	T	T	T	T	T	T	T	T	T	T	T	T	T	T	T	G	T	T
S01_35330110	C/A	1	35330110	+	NA	NA	NA	NA	NA	NA	C	C	C	A	A	C	C	C	A	A	C	C	A	A	C	C	A	C	C	C	C	C	C	C	A	C	C	C	C	C	C	C	C	C	C	C	A	C	C
S01_35330604	G/T	1	35330604	+	NA	NA	NA	NA	NA	NA	G	G	G	G	G	G	G	G	G	G	G	G	G	G	G	G	G	G	G	T	G	G	G	G	G	G	G	G	G	G	G	G	G	G	G	G	G	G	G
S01_35343184	A/T	1	35343184	+	NA	NA	NA	NA	NA	NA	A	A	A	A	A	A	A	A	A	A	A	A	A	A	A	A	A	A	A	T	A	A	A	A	A	A	A	A	A	A	A	A	A	A	A	A	A	A	A
S01_35350155	C/G	1	35350155	+	NA	NA	NA	NA	NA	NA	C	C	C	C	C	C	C	C	C	C	C	C	C	C	C	C	C	C	C	G	C	C	C	C	C	C	C	C	C	C	C	C	C	C	C	C	C	C	C
S01_35377475	A/G	1	35377475	+	NA	NA	NA	NA	NA	NA	A	A	G	G	G	A	A	A	G	G	A	A	G	G	G	A	G	A	A	G	A	A	A	A	G	A	A	A	A	A	A	A	A	A	A	G	G	A	A
S01_35377556	G/T	1	35377556	+	NA	NA	NA	NA	NA	NA	G	G	G	G	G	G	G	G	G	G	G	G	G	G	G	G	G	G	G	T	G	G	G	G	G	G	G	G	G	G	G	G	G	G	G	G	G	G	G
S01_35377565	T/C	1	35377565	+	NA	NA	NA	NA	NA	NA	T	T	Y	C	C	T	T	T	C	C	T	T	C	C	C	T	C	T	T	T	T	T	T	T	C	T	T	T	T	T	T	T	T	T	T	C	C	T	T
S01_35382121	T/G	1	35382121	+	NA	NA	NA	NA	NA	NA	T	T	T	T	T	T	T	T	T	T	T	T	T	T	T	T	T	T	T	G	T	T	T	T	T	T	T	T	T	T	T	T	T	T	T	T	T	T	T
S01_35382410	G/A	1	35382410	+	NA	NA	NA	NA	NA	NA	G	G	G	A	A	G	G	G	A	A	G	G	A	A	A	G	A	G	G	G	G	G	G	G	A	G	G	G	G	G	G	G	G	G	G	A	A	G	G
S01_35390597	A/G	1	35390597	+	NA	NA	NA	NA	NA	NA	A	A	A	A	A	A	A	A	A	A	A	A	A	A	A	A	A	A	A	G	A	A	A	A	A	A	A	A	A	A	A	A	A	A	A	A	A	A	A
S01_35399481	A/G	1	35399481	+	NA	NA	NA	NA	NA	NA	A	A	A	A	A	A	A	A	A	A	A	A	A	A	A	A	A	A	A	G	A	A	A	A	A	A	A	A	A	A	A	A	A	A	A	A	A	A	A
S01_35404275	T/C	1	35404275	+	NA	NA	NA	NA	NA	NA	T	T	T	T	T	T	T	T	T	T	T	T	T	T	T	T	T	T	T	C	T	T	T	T	T	T	T	T	T	T	T	T	T	T	T	T	T	T	T
S01_35408199	C/A	1	35408199	+	NA	NA	NA	NA	NA	NA	C	C	C	C	C	C	C	C	C	C	C	C	C	C	C	C	C	C	C	A	C	C	C	C	C	C	C	C	C	C	C	C	C	C	C	C	C	C	C
S01_35408304	C/A	1	35408304	+	NA	NA	NA	NA	NA	NA	C	C	C	C	C	C	C	C	C	C	C	C	C	C	C	C	C	C	C	A	C	C	C	C	C	C	C	C	C	C	C	C	C	C	C	C	C	C	C
S01_35410546	C/T	1	35410546	+	NA	NA	NA	NA	NA	NA	C	C	C	C	C	C	C	C	C	C	C	C	C	C	C	C	C	C	C	T	C	C	C	C	C	C	C	C	C	C	C	C	C	C	C	C	C	C	C
S01_35411404	C/T	1	35411404	+	NA	NA	NA	NA	NA	NA	C	C	C	C	C	C	C	C	C	C	C	C	C	C	C	C	C	C	C	T	C	C	C	C	C	C	C	C	C	C	C	C	C	C	C	C	C	C	C
S01_35458368	C/T	1	35458368	+	NA	NA	NA	NA	NA	NA	T	C	C	T	T	C	C	C	T	T	C	C	T	T	T	C	T	C	C	T	C	C	T	C	T	C	C	T	C	C	C	C	C	C	T	T	T	C	C
S01_35462181	A/G	1	35462181	+	NA	NA	NA	NA	NA	NA	A	A	A	A	A	A	A	A	A	A	A	A	A	A	A	A	A	A	A	G	A	A	A	A	A	A	A	A	A	A	A	A	A	A	A	A	A	A	A
S01_35495403	C/T	1	35495403	+	NA	NA	NA	NA	NA	NA	C	C	C	C	C	C	C	C	C	C	C	C	C	C	C	C	C	C	C	T	C	C	C	C	C	C	C	C	C	C	C	C	C	C	C	C	C	C	C
S01_35496279	A/G	1	35496279	+	NA	NA	NA	NA	NA	NA	A	A	A	A	A	A	A	A	A	A	A	A	A	A	A	A	A	A	A	G	A	A	A	A	A	A	A	A	A	A	A	A	A	A	A	A	A	A	A
S01_35498090	T/G	1	35498090	+	NA	NA	NA	NA	NA	NA	T	T	T	T	T	T	T	T	T	T	T	T	T	T	T	T	T	T	T	G	T	T	T	T	T	T	T	T	T	T	T	T	T	T	T	T	T	T	T
S01_35508278	C/T	1	35508278	+	NA	NA	NA	NA	NA	NA	C	C	C	C	C	C	C	C	C	C	C	C	C	C	C	C	C	C	C	T	C	C	C	C	C	C	C	C	C	C	C	C	C	C	C	C	C	C	C
S01_35509530	C/T	1	35509530	+	NA	NA	NA	NA	NA	NA	C	C	C	C	C	C	C	C	C	C	C	C	C	C	C	C	C	C	C	T	C	C	C	C	C	C	C	C	C	C	C	C	C	C	C	C	C	C	C
S01_35513926	T/C	1	35513926	+	NA	NA	NA	NA	NA	NA	T	T	T	C	C	C	Y	T	C	C	C	C	C	C	C	T	C	T	T	C	T	T	T	T	C	T	T	T	T	Y	T	T	T	T	T	C	C	T	C
S01_35517089	G/C	1	35517089	+	NA	NA	NA	NA	NA	NA	G	G	G	G	G	G	G	G	G	G	G	G	G	G	G	G	G	G	G	C	G	G	G	G	G	G	G	G	G	G	G	G	G	G	G	G	G	G	G
S01_35534490	T/C	1	35534490	+	NA	NA	NA	NA	NA	NA	T	T	T	T	T	T	T	T	T	T	T	T	T	T	T	T	T	T	T	C	T	T	T	T	T	T	T	T	T	T	T	T	T	T	T	T	T	T	T
S01_35534574	C/A	1	35534574	+	NA	NA	NA	NA	NA	NA	C	C	C	C	C	C	C	C	C	C	C	C	C	C	C	C	C	C	C	A	C	C	C	C	C	C	C	C	C	C	C	C	C	C	C	C	C	C	C
S01_35534604	C/G	1	35534604	+	NA	NA	NA	NA	NA	NA	C	C	C	C	C	C	C	C	C	C	C	C	C	C	C	C	C	C	C	G	C	C	C	C	C	C	C	C	C	C	C	C	C	C	C	C	C	C	C
S01_35553546	G/A	1	35553546	+	NA	NA	NA	NA	NA	NA	G	G	G	G	G	G	G	G	G	G	G	G	G	G	G	G	G	G	G	A	G	G	G	G	G	G	G	G	G	G	G	G	G	G	G	G	G	G	G
S01_35558254	G/T	1	35558254	+	NA	NA	NA	NA	NA	NA	G	G	G	G	G	G	G	G	G	G	G	G	G	G	G	G	G	G	G	T	G	G	G	G	G	G	G	G	G	G	G	G	G	G	G	G	G	G	G
S01_35558257	T/G	1	35558257	+	NA	NA	NA	NA	NA	NA	T	T	T	G	T	G	G	T	T	G	G	G	T	T	T	T	T	T	T	G	T	T	T	T	G	T	T	T	T	K	T	T	T	T	T	T	G	T	G
S01_35594695	C/A	1	35594695	+	NA	NA	NA	NA	NA	NA	C	C	C	C	C	C	C	C	C	C	C	C	C	C	C	C	C	C	C	A	C	C	C	C	C	C	C	C	C	C	C	C	C	C	C	C	C	C	C
S01_35595543	G/A	1	35595543	+	NA	NA	NA	NA	NA	NA	G	G	G	G	G	G	G	G	G	G	G	G	G	G	G	G	G	G	G	A	G	G	G	G	G	G	G	G	G	G	G	G	G	G	G	G	G	G	G
S01_35612804	A/G	1	35612804	+	NA	NA	NA	NA	NA	NA	A	A	A	A	A	A	A	A	A	A	A	A	A	A	A	A	A	A	A	G	A	A	A	A	A	A	A	A	A	A	A	A	A	A	A	A	A	A	A
S01_35626145	G/A	1	35626145	+	NA	NA	NA	NA	NA	NA	G	G	G	G	G	G	G	G	G	G	G	G	G	G	G	G	G	G	G	A	G	G	G	G	G	G	G	G	G	G	G	G	G	G	G	G	G	G	G
S01_35626543	G/C	1	35626543	+	NA	NA	NA	NA	NA	NA	G	G	G	G	G	G	G	G	G	G	G	G	G	G	G	G	G	G	G	C	G	G	G	G	G	G	G	G	G	G	G	G	G	G	G	G	G	G	G
S01_35627032	T/A	1	35627032	+	NA	NA	NA	NA	NA	NA	T	T	T	T	T	T	T	T	T	T	T	T	T	T	T	T	T	T	T	A	T	T	T	T	T	T	T	T	T	T	T	T	T	T	T	T	T	T	T
S01_35642980	C/G	1	35642980	+	NA	NA	NA	NA	NA	NA	C	C	C	C	C	C	C	C	C	C	C	C	C	C	C	C	C	C	C	G	C	C	C	C	C	C	C	C	C	C	C	C	C	C	C	C	C	C	C
S01_35692441	T/A	1	35692441	+	NA	NA	NA	NA	NA	NA	T	T	T	T	T	T	T	T	T	T	T	T	T	T	T	T	T	T	T	A	T	T	T	T	T	T	T	T	T	T	T	T	T	T	T	T	T	T	T
S01_35742358	T/A	1	35742358	+	NA	NA	NA	NA	NA	NA	T	T	T	T	T	T	T	T	T	T	T	T	T	T	T	T	T	T	T	A	T	T	T	T	T	T	T	T	T	T	T	T	T	T	T	T	T	T	T
S01_35765174	T/C	1	35765174	+	NA	NA	NA	NA	NA	NA	T	T	T	T	T	T	T	T	T	T	T	T	T	T	T	T	T	T	T	C	T	T	T	T	T	T	T	T	T	T	T	T	T	T	T	T	T	T	T
S01_35776217	G/T	1	35776217	+	NA	NA	NA	NA	NA	NA	G	G	G	G	G	G	G	G	G	G	G	G	G	G	G	G	G	G	G	T	G	G	G	G	G	T	G	G	G	G	G	G	G	G	G	G	G	G	G
S01_35777409	C/G	1	35777409	+	NA	NA	NA	NA	NA	NA	C	C	C	C	C	C	C	C	C	C	C	C	C	C	C	C	C	C	C	G	C	C	C	C	C	C	C	C	C	C	C	C	C	C	C	C	C	C	C
S01_35781591	A/G	1	35781591	+	NA	NA	NA	NA	NA	NA	A	A	A	A	A	A	A	A	A	A	A	A	A	A	A	A	A	A	A	G	A	A	A	A	A	A	A	A	A	A	A	A	A	A	A	A	A	A	A
S01_35805572	A/G	1	35805572	+	NA	NA	NA	NA	NA	NA	A	A	A	A	A	A	A	A	A	A	A	A	A	A	A	A	A	A	A	G	A	A	A	A	A	A	A	A	A	A	A	A	A	A	A	A	A	A	A
S01_35815361	G/A	1	35815361	+	NA	NA	NA	NA	NA	NA	G	G	G	G	G	G	G	G	G	G	G	G	G	G	G	G	G	G	G	A	G	G	G	G	G	G	G	G	G	G	G	G	G	G	G	G	G	G	G
S01_35819768	T/A	1	35819768	+	NA	NA	NA	NA	NA	NA	T	T	T	T	T	T	T	T	T	T	T	T	T	T	T	T	T	T	T	A	T	T	T	T	T	T	T	T	T	T	T	T	T	T	T	T	T	T	T
S01_35825084	T/C	1	35825084	+	NA	NA	NA	NA	NA	NA	T	T	T	T	T	T	T	T	T	T	T	T	T	T	T	T	T	T	T	C	T	T	T	T	T	Y	T	T	T	T	T	T	T	T	T	T	T	T	T
S01_35827027	C/G	1	35827027	+	NA	NA	NA	NA	NA	NA	C	C	C	C	C	C	C	C	C	C	C	C	C	C	C	C	C	C	C	G	C	C	C	C	C	G	C	C	C	C	C	C	C	C	C	C	C	C	C
S01_35827138	G/A	1	35827138	+	NA	NA	NA	NA	NA	NA	G	G	G	G	G	G	G	G	G	G	G	G	G	G	G	G	G	G	G	A	G	G	G	G	G	G	G	G	G	G	G	G	G	G	G	G	G	G	G
S01_35828418	G/A	1	35828418	+	NA	NA	NA	NA	NA	NA	G	G	G	G	G	G	G	G	G	G	G	G	G	G	G	G	G	G	G	A	G	G	G	G	G	G	G	G	G	G	G	G	G	G	G	G	G	G	G
S01_35833635	C/A	1	35833635	+	NA	NA	NA	NA	NA	NA	C	C	C	C	A	C	C	C	A	C	C	C	C	C	C	C	A	C	C	C	C	C	C	C	C	C	C	C	C	C	C	C	C	C	C	C	C	C	C
S01_35834683	C/T	1	35834683	+	NA	NA	NA	NA	NA	NA	C	C	C	C	C	C	C	C	C	C	C	C	C	C	C	C	C	C	C	T	C	C	C	C	C	C	C	C	C	C	C	C	C	C	C	C	C	C	C
S01_35856758	G/A	1	35856758	+	NA	NA	NA	NA	NA	NA	G	G	G	G	G	G	G	G	G	G	G	G	G	G	G	G	G	G	G	A	G	G	G	G	G	G	G	G	G	G	G	G	G	G	G	G	G	G	G
S01_35856762	G/A	1	35856762	+	NA	NA	NA	NA	NA	NA	G	G	G	G	G	G	G	G	G	G	G	G	G	G	G	G	G	G	G	A	G	G	G	G	G	G	G	G	G	G	G	G	G	G	G	G	G	G	G
S01_35856766	C/T	1	35856766	+	NA	NA	NA	NA	NA	NA	C	C	C	C	C	C	C	C	C	C	C	C	C	C	C	C	C	C	C	T	C	C	C	C	C	C	C	C	C	C	C	C	C	C	C	C	C	C	C
S01_35886973	G/C	1	35886973	+	NA	NA	NA	NA	NA	NA	G	G	G	G	G	G	G	G	G	G	G	G	G	G	G	G	G	G	G	C	G	G	G	G	G	G	G	G	G	G	G	G	G	G	G	G	G	G	G
S01_35890256	T/C	1	35890256	+	NA	NA	NA	NA	NA	NA	T	T	T	T	T	T	T	T	T	T	T	T	T	T	T	T	T	T	T	C	T	T	T	T	T	Y	T	T	T	T	T	T	T	T	T	T	T	T	T
S01_35891287	C/T	1	35891287	+	NA	NA	NA	NA	NA	NA	C	C	T	T	T	C	C	C	T	C	C	C	C	C	C	C	C	C	C	C	C	C	C	C	C	C	C	C	C	C	C	C	C	C	C	C	Y	C	C
S01_35894886	G/A	1	35894886	+	NA	NA	NA	NA	NA	NA	G	G	G	G	G	G	G	G	G	G	G	G	G	G	G	G	G	G	G	A	G	G	G	G	G	G	G	G	G	G	G	G	G	G	G	G	G	G	G
S01_35914631	T/C	1	35914631	+	NA	NA	NA	NA	NA	NA	T	T	T	T	T	T	T	T	T	T	T	T	T	T	T	T	T	T	T	C	T	T	T	T	T	T	T	T	T	T	T	T	T	T	T	T	T	T	T
S01_35924109	T/G	1	35924109	+	NA	NA	NA	NA	NA	NA	T	T	T	T	T	T	T	T	T	T	T	T	T	T	T	T	T	T	T	G	T	T	T	T	T	T	T	T	T	T	T	T	T	T	T	T	T	T	T
S01_35938509	G/A	1	35938509	+	NA	NA	NA	NA	NA	NA	G	G	G	G	G	G	G	G	G	G	G	G	G	G	G	G	G	G	G	A	G	G	G	G	G	G	G	G	G	G	G	G	G	G	G	G	G	G	G
S01_35938513	C/T	1	35938513	+	NA	NA	NA	NA	NA	NA	C	C	C	C	C	C	C	C	C	C	C	C	C	C	C	C	C	C	C	T	C	C	C	C	C	C	C	C	C	C	C	C	C	C	C	C	C	C	C
S01_35938692	G/C	1	35938692	+	NA	NA	NA	NA	NA	NA	G	G	G	G	G	G	G	G	G	G	G	G	G	G	G	G	G	G	G	C	G	G	G	G	G	G	G	G	G	G	G	G	G	G	G	G	G	G	G
S01_35940851	G/T	1	35940851	+	NA	NA	NA	NA	NA	NA	G	G	G	G	G	G	G	G	G	G	G	G	G	G	G	G	G	G	G	T	G	G	G	G	G	G	G	G	G	G	G	G	G	G	G	G	G	G	G
S01_35944993	C/G	1	35944993	+	NA	NA	NA	NA	NA	NA	C	C	C	C	C	C	C	C	C	C	G	C	C	C	C	C	C	C	C	G	C	C	C	S	C	C	C	C	C	C	C	C	C	C	C	C	C	C	C
S01_35947969	G/T	1	35947969	+	NA	NA	NA	NA	NA	NA	G	G	G	G	G	G	G	G	G	G	G	G	G	G	G	G	G	G	G	T	G	G	G	G	G	T	G	G	G	G	G	G	G	G	G	G	G	G	G
S01_35949011	G/T	1	35949011	+	NA	NA	NA	NA	NA	NA	G	G	G	G	G	G	G	G	G	G	G	G	G	G	G	G	G	G	G	T	G	G	G	G	G	T	G	G	G	G	G	G	G	G	G	G	G	G	G
S01_35958903	A/G	1	35958903	+	NA	NA	NA	NA	NA	NA	A	A	A	A	A	A	A	A	A	A	A	A	A	A	A	A	A	A	A	G	A	A	A	A	A	A	A	A	A	A	A	A	A	A	A	A	A	A	A
S01_35964419	C/T	1	35964419	+	NA	NA	NA	NA	NA	NA	C	C	C	C	C	C	C	C	C	C	C	C	C	C	C	C	C	C	C	T	C	C	C	C	C	C	C	C	C	C	C	C	C	C	C	C	C	C	C
S01_35985103	A/C	1	35985103	+	NA	NA	NA	NA	NA	NA	A	A	A	A	A	A	A	A	A	A	A	A	A	A	A	A	A	A	A	C	A	A	A	A	A	M	A	A	A	A	A	A	A	A	A	A	A	A	A
S01_36004862	A/G	1	36004862	+	NA	NA	NA	NA	NA	NA	A	A	A	A	A	A	A	A	A	A	A	A	A	A	A	A	A	A	A	G	A	A	A	A	A	G	A	A	A	A	A	A	A	A	A	A	A	A	A
S01_36004963	C/T	1	36004963	+	NA	NA	NA	NA	NA	NA	C	C	C	C	C	C	C	C	C	C	C	C	C	C	C	C	C	C	C	T	C	C	C	C	C	C	C	C	C	C	C	C	C	C	C	C	C	C	C
S01_36006373	G/A	1	36006373	+	NA	NA	NA	NA	NA	NA	G	G	G	G	G	G	G	G	G	G	G	G	G	G	G	G	G	G	G	A	G	G	G	G	G	A	G	G	G	G	G	G	G	G	G	G	G	G	G
S01_36006479	C/T	1	36006479	+	NA	NA	NA	NA	NA	NA	C	C	C	C	C	C	C	C	C	C	C	C	C	C	C	C	C	C	C	T	C	C	C	C	C	C	C	C	C	C	C	C	C	C	C	C	C	C	C
S01_36006842	C/T	1	36006842	+	NA	NA	NA	NA	NA	NA	C	C	C	C	C	C	C	C	C	C	C	C	C	C	C	C	C	C	C	T	C	C	C	C	C	T	C	C	C	C	C	C	C	C	C	C	C	C	C
S01_36015493	G/T	1	36015493	+	NA	NA	NA	NA	NA	NA	G	G	G	G	G	G	G	G	G	G	G	G	G	G	G	G	G	G	G	T	G	G	G	G	G	T	G	G	G	G	G	G	G	G	G	G	G	G	G
S01_36015503	A/G	1	36015503	+	NA	NA	NA	NA	NA	NA	A	A	A	A	A	A	A	A	A	A	A	A	A	A	A	A	A	A	A	G	A	A	A	A	A	G	A	A	A	A	A	A	A	A	A	A	A	A	A
S01_36023974	A/G	1	36023974	+	NA	NA	NA	NA	NA	NA	A	A	A	A	A	A	A	A	A	A	A	A	A	A	A	A	A	A	A	G	A	A	A	A	A	G	A	A	A	A	A	A	A	A	A	A	A	A	A
S01_36027561	C/T	1	36027561	+	NA	NA	NA	NA	NA	NA	C	C	C	C	C	C	C	C	C	C	C	C	C	C	C	C	C	C	C	T	C	C	C	C	C	Y	C	C	C	C	C	C	C	C	C	C	C	C	C
S01_36027664	A/T	1	36027664	+	NA	NA	NA	NA	NA	NA	A	A	A	A	A	A	A	A	A	A	A	A	A	A	A	A	A	A	A	T	A	A	A	A	A	A	A	A	A	A	A	A	A	A	A	A	A	A	A
S01_36057888	T/C	1	36057888	+	NA	NA	NA	NA	NA	NA	T	T	T	T	T	T	T	T	T	T	T	T	T	T	T	T	T	T	T	C	T	T	T	T	T	C	T	T	T	T	T	T	T	T	T	T	T	T	T
S01_36062283	A/G	1	36062283	+	NA	NA	NA	NA	NA	NA	A	A	A	A	A	A	A	A	A	A	A	A	A	A	A	A	A	A	A	G	A	A	A	A	A	G	A	A	A	A	A	A	A	A	A	A	A	A	A
S01_36085494	G/C	1	36085494	+	NA	NA	NA	NA	NA	NA	G	G	G	G	G	G	G	G	G	G	G	G	G	G	G	G	G	G	G	C	G	G	G	G	G	C	G	G	G	G	G	G	G	G	G	G	G	G	G
S01_36095175	T/G	1	36095175	+	NA	NA	NA	NA	NA	NA	T	T	T	T	T	T	T	T	T	T	T	T	T	T	T	T	T	T	T	G	T	T	T	T	T	G	T	T	T	T	T	T	T	T	T	T	T	T	T
S01_36103426	G/C	1	36103426	+	NA	NA	NA	NA	NA	NA	G	G	G	G	G	G	G	G	G	G	G	G	G	G	G	G	G	G	G	C	G	G	G	G	G	C	G	G	G	G	G	G	G	G	G	G	G	G	G
S01_36117004	G/A	1	36117004	+	NA	NA	NA	NA	NA	NA	G	G	G	G	G	G	G	G	G	G	G	G	G	G	G	G	G	G	G	A	G	G	G	G	G	G	G	G	G	G	G	G	G	G	G	G	G	G	G
S01_36123946	A/G	1	36123946	+	NA	NA	NA	NA	NA	NA	A	A	A	A	A	A	A	A	A	A	A	A	A	A	A	A	A	A	A	G	A	A	A	A	A	A	A	A	A	A	A	A	A	A	A	A	A	A	A
S01_36130620	C/T	1	36130620	+	NA	NA	NA	NA	NA	NA	C	C	C	C	C	C	C	C	C	C	C	C	C	C	C	C	C	C	C	T	C	C	C	C	C	T	C	C	C	C	C	C	C	C	C	C	C	C	C
S01_36132263	C/A	1	36132263	+	NA	NA	NA	NA	NA	NA	C	C	C	C	C	C	C	C	C	C	C	C	C	C	C	C	C	C	C	A	C	C	C	C	C	C	C	C	C	C	C	C	C	C	C	C	C	C	C
S01_36133241	C/T	1	36133241	+	NA	NA	NA	NA	NA	NA	C	C	C	C	C	C	C	C	C	C	C	C	C	C	C	C	C	C	C	T	C	C	C	C	C	T	C	C	C	C	C	C	C	C	C	C	C	C	C
S01_36133265	T/G	1	36133265	+	NA	NA	NA	NA	NA	NA	T	T	T	T	T	T	T	T	T	T	T	T	T	T	T	T	T	T	T	G	T	T	T	T	T	G	T	T	T	T	T	T	T	T	T	T	T	T	T
S01_36143155	G/A	1	36143155	+	NA	NA	NA	NA	NA	NA	G	G	G	G	G	G	G	G	G	G	G	G	G	G	G	G	G	G	G	A	G	G	G	G	G	G	G	G	G	G	G	G	G	G	G	G	G	G	G
S01_36166685	G/C	1	36166685	+	NA	NA	NA	NA	NA	NA	G	G	G	G	G	G	G	G	G	G	G	G	G	G	G	G	G	G	G	C	G	G	G	G	G	S	G	G	G	G	G	G	G	G	G	G	G	G	G
S01_36166940	T/C	1	36166940	+	NA	NA	NA	NA	NA	NA	T	T	T	T	T	T	T	T	T	T	T	T	T	T	T	T	T	T	T	C	T	T	T	T	T	T	T	T	T	T	T	T	T	T	T	T	T	T	T
S01_36187724	G/A	1	36187724	+	NA	NA	NA	NA	NA	NA	G	G	G	G	G	G	G	G	G	G	G	G	G	G	G	G	G	G	G	A	G	G	G	G	G	R	G	G	G	G	G	G	G	G	G	G	G	G	G
S01_36212675	C/A	1	36212675	+	NA	NA	NA	NA	NA	NA	C	C	C	C	C	C	C	C	C	C	C	C	C	C	C	C	C	C	C	A	C	C	C	C	C	M	C	C	C	C	C	C	C	C	C	C	C	C	C
S01_36230451	C/T	1	36230451	+	NA	NA	NA	NA	NA	NA	C	C	C	C	C	C	C	C	C	C	C	C	C	C	C	C	C	C	C	T	C	C	C	C	C	T	C	C	C	C	C	C	C	C	C	C	C	C	C
S01_36237545	T/G	1	36237545	+	NA	NA	NA	NA	NA	NA	T	T	T	T	T	T	T	T	T	T	T	T	T	T	T	T	T	T	T	G	T	T	T	T	T	K	T	T	T	T	T	T	T	K	T	T	T	T	T
S01_36250413	G/A	1	36250413	+	NA	NA	NA	NA	NA	NA	G	G	G	G	G	G	G	G	G	G	G	G	G	G	G	G	G	G	G	A	G	G	G	G	G	R	G	G	G	G	G	G	G	G	G	G	G	G	G
S01_36267602	C/G	1	36267602	+	NA	NA	NA	NA	NA	NA	C	C	C	C	C	C	C	C	C	C	C	C	C	C	C	C	C	C	C	G	C	C	C	C	C	C	C	C	C	C	C	C	C	C	C	C	C	C	C
S01_36270443	T/A	1	36270443	+	NA	NA	NA	NA	NA	NA	T	T	T	T	T	T	T	T	T	T	T	T	T	T	T	T	T	T	T	A	T	T	T	T	T	W	T	T	T	T	T	T	T	T	T	T	T	T	T
S01_36270460	C/T	1	36270460	+	NA	NA	NA	NA	NA	NA	C	C	C	C	C	C	C	C	C	C	C	C	C	C	C	C	C	C	C	T	C	C	C	C	C	T	C	C	C	C	C	C	C	C	C	C	C	C	C
S01_36274627	G/C	1	36274627	+	NA	NA	NA	NA	NA	NA	C	G	G	C	C	C	C	G	G	C	C	C	G	C	G	C	C	G	G	C	G	G	G	G	C	G	G	G	G	C	G	G	G	G	G	G	C	G	C
S01_36298387	T/C	1	36298387	+	NA	NA	NA	NA	NA	NA	T	T	T	T	T	T	T	T	T	T	T	T	T	T	T	T	T	T	T	C	T	T	T	T	T	Y	T	T	T	T	T	T	T	T	T	T	T	T	T
S01_36336460	G/A	1	36336460	+	NA	NA	NA	NA	NA	NA	G	G	G	G	G	G	G	G	G	G	G	G	G	G	G	G	G	G	G	A	G	G	G	G	G	R	G	G	G	G	G	G	G	G	G	G	G	G	G
S01_36343148	G/C	1	36343148	+	NA	NA	NA	NA	NA	NA	G	G	G	G	G	G	G	G	G	G	G	G	G	G	G	G	G	G	G	C	G	G	G	G	G	S	G	G	G	G	G	G	G	G	G	G	G	G	G
S01_36343167	C/A	1	36343167	+	NA	NA	NA	NA	NA	NA	C	C	C	C	C	C	C	C	C	C	C	C	C	C	C	C	C	C	C	A	C	C	C	C	C	M	C	C	C	C	C	C	C	C	C	C	C	C	C
S01_36358422	T/G	1	36358422	+	NA	NA	NA	NA	NA	NA	T	T	T	T	T	T	T	T	T	T	T	T	T	T	T	T	T	T	T	G	T	T	T	T	T	T	T	T	T	T	T	T	T	K	T	T	T	T	T
S01_36390967	C/A	1	36390967	+	NA	NA	NA	NA	NA	NA	C	C	C	C	C	C	C	C	C	C	C	C	C	C	C	C	C	C	C	A	C	C	C	C	C	M	C	C	C	C	C	C	C	C	C	C	C	C	C
S01_36391038	G/T	1	36391038	+	NA	NA	NA	NA	NA	NA	G	G	G	G	G	G	G	G	G	G	G	G	G	G	G	G	G	G	G	T	G	G	G	G	G	G	G	G	G	G	G	G	G	G	G	G	G	G	G
S01_36418753	A/G	1	36418753	+	NA	NA	NA	NA	NA	NA	A	A	A	A	A	A	A	A	A	A	A	A	A	A	A	A	A	A	A	G	A	A	A	A	A	A	A	A	A	A	A	A	A	A	A	A	A	A	A
S01_36443381	A/G	1	36443381	+	NA	NA	NA	NA	NA	NA	A	A	A	A	A	A	A	A	A	A	A	A	A	A	A	A	A	A	A	G	A	A	A	A	A	A	A	A	A	A	A	A	A	A	A	A	A	A	A
S01_36450765	G/T	1	36450765	+	NA	NA	NA	NA	NA	NA	G	G	G	G	G	G	G	G	G	G	G	G	G	G	G	G	G	G	G	T	G	G	G	G	G	G	G	G	G	G	G	G	G	G	G	G	G	G	G
S01_36451977	G/T	1	36451977	+	NA	NA	NA	NA	NA	NA	G	G	G	G	G	G	G	G	G	G	G	G	G	G	G	G	G	G	G	G	G	G	G	K	G	G	G	K	G	G	G	G	G	G	K	G	G	G	G
S01_36460838	C/T	1	36460838	+	NA	NA	NA	NA	NA	NA	C	C	C	C	C	C	C	C	C	C	C	C	C	C	C	C	C	C	C	T	C	C	C	C	C	Y	C	C	C	C	C	C	C	C	C	C	C	C	C
S01_36461341	T/C	1	36461341	+	NA	NA	NA	NA	NA	NA	T	T	T	T	T	T	T	T	T	T	T	T	T	T	T	T	T	T	T	C	T	T	T	T	T	T	T	T	T	T	T	T	T	T	T	T	T	T	T
S01_36486745	C/T	1	36486745	+	NA	NA	NA	NA	NA	NA	C	C	C	C	C	C	C	C	C	C	C	C	C	C	C	C	C	C	C	T	C	C	C	C	C	C	C	C	C	C	C	C	C	C	C	C	C	C	C
S01_36492197	C/A	1	36492197	+	NA	NA	NA	NA	NA	NA	C	C	C	C	C	C	C	C	C	C	C	C	C	C	C	C	C	C	C	A	C	C	C	C	C	C	C	C	C	C	C	C	C	C	C	C	C	C	C
S01_36496101	G/A	1	36496101	+	NA	NA	NA	NA	NA	NA	G	G	G	G	G	G	G	G	G	G	G	G	G	G	G	G	G	G	G	A	G	G	G	G	G	R	G	G	G	G	G	G	G	G	G	G	G	G	G
S01_36536164	C/T	1	36536164	+	NA	NA	NA	NA	NA	NA	C	C	C	C	C	C	C	C	C	C	C	C	C	C	C	C	C	C	C	T	C	C	C	C	C	C	C	C	C	C	C	C	C	C	C	C	C	C	C
S01_36536217	T/C	1	36536217	+	NA	NA	NA	NA	NA	NA	T	T	T	T	T	T	T	T	T	T	T	T	T	T	T	T	T	T	T	C	T	T	T	T	T	Y	T	T	T	T	T	T	T	T	T	T	T	T	T
S01_36536280	T/A	1	36536280	+	NA	NA	NA	NA	NA	NA	T	T	T	T	T	T	T	T	T	T	T	T	T	T	T	T	T	T	T	A	T	T	T	T	T	T	T	T	T	T	T	T	T	T	T	T	T	T	T
S01_36544718	A/T	1	36544718	+	NA	NA	NA	NA	NA	NA	A	A	A	A	A	A	A	A	A	A	A	A	A	A	A	A	A	A	A	T	A	A	A	A	A	A	A	A	A	A	A	A	A	A	A	A	A	A	A
S01_36625582	G/A	1	36625582	+	NA	NA	NA	NA	NA	NA	G	G	G	G	G	G	G	G	G	G	G	G	G	G	G	G	G	G	G	A	G	G	G	G	G	G	G	G	G	G	G	G	G	G	G	G	G	G	G
S01_36654194	A/G	1	36654194	+	NA	NA	NA	NA	NA	NA	A	A	A	A	A	A	A	A	A	A	A	A	A	A	A	A	A	A	A	G	A	A	A	A	A	R	A	A	A	A	A	A	A	A	A	A	A	A	A
S01_36657563	C/T	1	36657563	+	NA	NA	NA	NA	NA	NA	C	C	C	C	C	C	C	C	C	C	C	C	C	C	C	C	C	C	C	T	C	C	C	C	C	C	C	C	C	C	C	C	C	C	C	C	C	C	C
S01_36668631	C/T	1	36668631	+	NA	NA	NA	NA	NA	NA	C	C	C	C	C	C	C	C	C	C	C	C	C	C	C	C	C	C	C	T	C	C	C	C	C	C	C	C	C	C	C	C	C	C	C	C	C	C	C
S01_36668636	G/A	1	36668636	+	NA	NA	NA	NA	NA	NA	G	G	G	G	G	G	G	G	G	G	G	G	G	G	G	G	G	G	G	A	G	G	G	G	G	G	G	G	G	G	G	G	G	G	G	G	G	G	G
S01_36696732	T/C	1	36696732	+	NA	NA	NA	NA	NA	NA	T	T	T	T	T	T	T	T	T	T	T	T	T	T	T	T	T	T	T	C	T	T	T	T	T	C	T	T	T	T	T	T	T	T	T	T	T	T	T
S01_36696761	T/A	1	36696761	+	NA	NA	NA	NA	NA	NA	T	T	T	T	T	T	T	T	T	T	T	T	T	T	T	T	T	T	T	A	T	T	T	T	T	A	T	T	T	T	T	T	T	T	T	T	T	T	T
S01_36698646	A/T	1	36698646	+	NA	NA	NA	NA	NA	NA	A	A	A	A	A	A	A	A	A	A	A	A	A	A	A	A	A	A	A	T	A	A	A	A	A	W	A	A	A	A	A	A	A	A	A	A	A	A	A
S01_36722990	A/G	1	36722990	+	NA	NA	NA	NA	NA	NA	A	A	A	A	A	A	A	A	A	A	A	A	A	A	A	A	A	A	A	G	A	A	A	A	A	G	A	A	A	A	A	A	A	A	A	A	A	A	A
S01_36756521	C/G	1	36756521	+	NA	NA	NA	NA	NA	NA	C	C	C	C	C	C	C	C	C	C	C	G	C	G	C	C	C	C	C	C	C	C	C	C	C	C	C	C	C	C	C	C	C	C	C	C	C	C	C
S01_36758089	G/C	1	36758089	+	NA	NA	NA	NA	NA	NA	G	G	G	G	G	G	G	G	G	G	G	G	G	G	G	G	G	G	G	C	G	G	G	G	G	C	G	G	G	G	G	G	G	G	G	G	G	G	G
S01_36771132	C/G	1	36771132	+	NA	NA	NA	NA	NA	NA	C	C	C	C	C	C	C	C	C	C	C	C	C	C	C	C	C	C	C	G	C	C	C	C	C	G	C	C	C	C	C	C	C	C	C	C	C	C	C
S01_36771192	G/A	1	36771192	+	NA	NA	NA	NA	NA	NA	G	A	G	A	G	A	R	G	G	A	A	G	G	A	G	G	A	G	G	A	G	G	A	G	A	A	G	G	G	A	A	A	G	A	A	A	A	G	A
S01_36790607	A/G	1	36790607	+	NA	NA	NA	NA	NA	NA	A	A	A	A	A	A	A	A	A	A	A	A	A	A	A	A	A	A	A	G	A	A	A	A	A	A	A	A	A	A	A	A	A	A	A	A	A	A	A
S01_36791216	C/A	1	36791216	+	NA	NA	NA	NA	NA	NA	C	C	C	C	C	C	C	C	C	C	C	C	C	C	C	C	C	C	C	A	C	C	C	C	C	C	C	C	C	C	C	C	C	C	C	C	C	C	C
S01_36791224	G/T	1	36791224	+	NA	NA	NA	NA	NA	NA	G	G	G	G	G	G	G	G	G	G	G	G	G	G	G	G	G	G	G	T	G	G	G	G	G	G	G	G	G	G	G	G	G	G	G	G	G	G	G
S01_36791230	T/C	1	36791230	+	NA	NA	NA	NA	NA	NA	T	T	T	T	T	T	T	T	T	T	T	T	T	T	T	T	T	T	T	C	T	T	T	T	T	T	T	T	T	T	T	T	T	T	T	T	T	T	T
S01_36791239	C/A	1	36791239	+	NA	NA	NA	NA	NA	NA	C	C	C	C	C	C	C	C	C	C	C	C	C	C	C	C	C	C	C	C	C	C	C	C	C	C	C	C	C	C	C	A	C	C	C	A	C	C	C
S01_36791240	A/C	1	36791240	+	NA	NA	NA	NA	NA	NA	A	A	A	A	A	A	A	A	A	A	A	A	A	A	A	A	A	A	A	C	A	A	A	A	A	A	A	A	A	A	A	A	A	A	A	A	A	A	A
S01_36791247	A/C	1	36791247	+	NA	NA	NA	NA	NA	NA	A	A	A	A	A	A	A	A	A	A	A	A	A	A	A	A	A	A	A	A	A	A	A	A	A	A	A	A	A	A	A	C	A	A	A	C	A	A	A
S01_36791248	C/A	1	36791248	+	NA	NA	NA	NA	NA	NA	C	C	C	C	C	C	C	C	C	C	C	C	C	C	C	C	C	C	C	A	C	C	C	C	C	C	C	C	C	C	C	A	C	C	C	A	C	C	C
S01_36807823	C/G	1	36807823	+	NA	NA	NA	NA	NA	NA	G	G	C	C	G	C	C	C	C	C	C	C	C	C	C	G	C	C	C	C	C	C	G	C	C	C	C	C	C	C	G	G	C	G	G	G	C	C	C
S01_36815235	C/T	1	36815235	+	NA	NA	NA	NA	NA	NA	T	T	C	C	T	C	C	C	C	C	C	C	C	C	C	T	C	C	C	C	C	C	T	C	C	C	C	C	C	C	T	T	C	T	T	T	C	C	C
S01_36864077	G/A	1	36864077	+	NA	NA	NA	NA	NA	NA	G	G	G	G	G	G	G	G	G	G	G	G	G	G	G	G	G	G	G	A	G	G	G	G	G	G	G	G	G	G	G	G	G	R	G	G	G	G	G
S01_36866348	G/A	1	36866348	+	NA	NA	NA	NA	NA	NA	G	G	G	G	G	G	G	G	G	G	G	G	G	G	G	G	G	G	G	A	G	G	G	G	G	G	G	G	G	G	G	G	G	G	G	G	G	G	G
S01_36893520	G/C	1	36893520	+	NA	NA	NA	NA	NA	NA	G	G	G	G	G	G	G	G	G	G	G	G	G	G	G	G	G	G	G	C	G	G	G	G	G	C	G	G	G	G	G	G	G	G	G	G	G	G	G
S01_36895429	G/A	1	36895429	+	NA	NA	NA	NA	NA	NA	G	G	G	G	G	G	G	G	G	G	G	G	G	G	G	G	G	G	G	A	G	G	G	G	G	A	G	G	G	G	G	G	G	R	G	G	G	G	G
S01_36938748	C/A	1	36938748	+	NA	NA	NA	NA	NA	NA	C	C	C	C	C	C	C	C	C	C	C	C	C	C	C	C	C	C	C	C	C	C	C	C	C	C	C	C	C	C	C	C	C	C	C	C	C	C	C
S01_36939112	G/T	1	36939112	+	NA	NA	NA	NA	NA	NA	G	G	G	G	G	G	G	G	G	G	G	G	G	G	G	G	G	G	G	T	G	G	G	G	G	T	G	G	G	G	G	G	G	G	G	G	G	G	G
S01_36939134	C/T	1	36939134	+	NA	NA	NA	NA	NA	NA	C	C	C	C	C	C	C	C	C	C	C	C	C	C	C	C	C	C	C	T	C	C	C	C	C	T	C	C	C	C	C	C	C	C	C	C	C	C	C
S01_36944384	A/G	1	36944384	+	NA	NA	NA	NA	NA	NA	A	A	A	A	A	A	A	A	A	A	A	A	A	A	A	A	A	A	A	G	A	A	A	A	A	R	A	A	A	A	A	A	A	A	A	A	A	A	A
S01_36947873	C/G	1	36947873	+	NA	NA	NA	NA	NA	NA	C	C	C	C	C	C	C	C	C	C	C	C	C	C	C	C	C	C	C	G	C	C	C	C	C	S	C	C	C	C	C	C	C	C	C	C	C	C	C
S01_36952934	T/C	1	36952934	+	NA	NA	NA	NA	NA	NA	T	T	T	T	T	T	T	T	T	T	T	T	T	T	T	T	T	T	T	C	T	T	T	T	T	C	T	T	T	T	T	T	T	T	T	T	T	T	T
S01_36953124	T/G	1	36953124	+	NA	NA	NA	NA	NA	NA	T	T	T	T	T	T	T	T	T	T	T	T	T	T	T	T	T	T	T	G	T	T	T	T	T	G	T	T	T	T	T	T	T	T	T	T	T	T	T
S01_36954707	G/T	1	36954707	+	NA	NA	NA	NA	NA	NA	G	G	G	G	G	G	G	G	G	G	G	G	G	G	G	G	G	G	G	T	G	G	G	G	G	T	G	G	G	G	G	G	G	G	G	G	G	G	G
S01_36973968	G/A	1	36973968	+	NA	NA	NA	NA	NA	NA	G	G	G	G	G	G	G	G	G	G	G	G	G	G	G	G	G	G	G	A	G	G	G	G	G	A	G	G	G	G	G	G	G	G	G	G	G	G	G
S01_36998678	C/T	1	36998678	+	NA	NA	NA	NA	NA	NA	C	C	C	C	C	C	C	C	C	C	C	C	C	C	C	C	C	C	C	T	C	C	C	C	C	Y	C	C	C	C	C	C	C	C	C	C	C	C	C
S01_37003250	T/A	1	37003250	+	NA	NA	NA	NA	NA	NA	T	T	T	T	T	T	T	T	T	T	T	T	T	T	T	T	T	T	T	A	T	T	T	T	T	A	T	T	T	T	T	T	T	T	T	T	T	T	T
S01_37012118	T/C	1	37012118	+	NA	NA	NA	NA	NA	NA	T	T	T	T	T	T	T	T	T	T	T	T	T	T	T	T	T	T	T	C	T	T	T	T	T	Y	T	T	T	T	T	T	T	T	T	T	T	T	T
S01_37021730	G/T	1	37021730	+	NA	NA	NA	NA	NA	NA	G	G	G	G	G	G	G	G	G	G	G	G	G	G	G	G	G	G	G	T	G	G	G	G	G	T	G	G	G	G	G	G	G	G	G	G	G	G	G
S01_37023268	G/A	1	37023268	+	NA	NA	NA	NA	NA	NA	G	G	G	G	G	G	G	G	G	G	G	G	G	G	G	G	G	G	G	A	G	G	G	G	G	R	G	G	G	G	G	G	G	G	G	G	G	G	G
S01_37025529	T/C	1	37025529	+	NA	NA	NA	NA	NA	NA	T	T	T	T	T	T	T	T	T	T	T	T	T	T	T	T	T	T	T	C	T	T	T	T	T	T	T	T	T	T	T	T	T	T	T	T	T	T	T
S01_37030153	A/C	1	37030153	+	NA	NA	NA	NA	NA	NA	A	A	A	A	A	A	A	A	A	A	A	A	A	A	A	A	A	A	A	C	A	A	A	A	A	A	A	A	A	A	A	A	A	A	A	A	A	A	A
S01_37057727	C/G	1	37057727	+	NA	NA	NA	NA	NA	NA	C	C	C	C	C	C	C	C	C	C	C	C	C	C	C	C	C	C	C	G	C	C	C	C	C	C	C	C	C	C	C	C	C	C	C	C	C	C	C
S01_37059882	C/T	1	37059882	+	NA	NA	NA	NA	NA	NA	T	T	C	C	T	C	C	C	T	C	C	C	C	C	C	T	C	C	C	C	C	C	T	C	C	C	C	C	C	T	T	T	C	T	T	T	C	C	C
S01_37068935	T/G	1	37068935	+	NA	NA	NA	NA	NA	NA	T	T	T	T	T	T	T	T	T	T	T	T	T	T	T	T	T	T	T	G	T	T	T	T	T	G	T	T	T	T	T	T	T	T	T	T	T	T	T
S01_37080449	T/C	1	37080449	+	NA	NA	NA	NA	NA	NA	T	T	T	T	T	T	T	T	T	T	T	T	T	T	T	T	T	T	T	C	T	T	T	T	T	T	T	T	T	T	T	T	T	Y	T	T	T	T	T
S01_37144981	G/C	1	37144981	+	NA	NA	NA	NA	NA	NA	G	G	G	G	G	G	G	G	G	G	G	G	G	G	G	G	G	G	G	C	G	G	G	G	G	G	G	G	G	G	G	G	G	G	G	G	G	G	G
S01_37144984	C/T	1	37144984	+	NA	NA	NA	NA	NA	NA	C	T	C	C	C	C	C	C	C	C	C	C	C	C	C	C	C	C	C	C	C	C	Y	C	C	C	C	C	C	C	T	C	C	T	C	C	C	C	C
S01_37149935	T/C	1	37149935	+	NA	NA	NA	NA	NA	NA	T	T	T	T	T	T	T	T	T	T	T	T	T	T	T	T	T	T	T	C	T	T	T	T	T	Y	T	T	T	T	T	T	T	T	T	T	T	T	T
S01_37154608	A/G	1	37154608	+	NA	NA	NA	NA	NA	NA	A	A	A	A	A	A	A	A	A	A	A	A	A	A	A	A	A	A	A	G	A	A	A	A	A	R	A	A	A	A	A	A	A	A	A	A	A	A	A
S01_37173300	A/G	1	37173300	+	NA	NA	NA	NA	NA	NA	A	A	A	A	A	A	A	A	A	A	A	A	A	A	A	A	A	A	A	G	A	A	A	A	A	A	A	A	A	A	A	A	A	A	A	A	A	A	A
S01_37175088	G/C	1	37175088	+	NA	NA	NA	NA	NA	NA	G	G	G	G	G	G	G	G	G	G	G	G	G	G	G	G	G	G	G	C	G	G	G	G	G	G	G	G	G	G	G	G	G	G	G	G	G	G	G
S01_37175156	C/T	1	37175156	+	NA	NA	NA	NA	NA	NA	C	C	C	C	C	C	C	C	C	C	C	C	C	C	C	C	C	C	C	T	C	C	C	C	C	T	C	C	C	C	C	C	C	C	C	C	C	C	C
S01_37196756	G/A	1	37196756	+	NA	NA	NA	NA	NA	NA	A	G	G	G	A	G	G	G	G	G	G	G	G	G	G	A	G	G	G	G	G	G	G	G	G	G	G	G	G	G	G	G	G	G	G	G	A	G	G
S01_37235785	A/C	1	37235785	+	NA	NA	NA	NA	NA	NA	A	A	A	A	A	A	A	A	A	A	A	A	A	A	A	A	A	A	A	C	A	A	A	A	A	A	A	A	A	A	A	A	A	A	A	A	A	A	A
S01_37236079	T/C	1	37236079	+	NA	NA	NA	NA	NA	NA	T	T	T	T	T	T	T	T	T	T	T	T	T	T	T	T	T	T	T	C	T	T	T	T	T	T	T	T	T	T	T	T	T	T	T	T	T	T	T
S01_37238700	G/T	1	37238700	+	NA	NA	NA	NA	NA	NA	G	G	G	G	G	G	G	G	G	G	G	G	G	G	G	G	G	G	G	T	G	G	G	G	G	G	G	G	G	G	G	G	G	G	G	G	G	G	G
S01_37273148	A/G	1	37273148	+	NA	NA	NA	NA	NA	NA	A	A	A	A	A	A	A	A	A	A	A	A	A	A	A	A	A	A	A	G	A	A	A	A	A	A	A	A	A	A	A	A	A	A	A	A	A	A	A
S01_37273187	G/A	1	37273187	+	NA	NA	NA	NA	NA	NA	G	G	G	G	G	G	G	G	G	G	G	G	G	G	G	G	G	G	G	A	G	G	G	G	G	A	G	G	G	G	G	G	G	G	G	G	G	G	G
S01_37299913	G/A	1	37299913	+	NA	NA	NA	NA	NA	NA	G	G	G	G	G	G	G	G	A	G	G	G	G	G	G	G	G	G	G	G	G	G	G	R	G	G	G	G	G	G	G	G	G	G	G	G	G	G	G
S01_37300605	G/C	1	37300605	+	NA	NA	NA	NA	NA	NA	G	G	G	G	G	G	G	G	G	G	G	G	G	G	G	G	G	G	G	S	G	G	G	G	G	G	G	G	G	G	G	G	G	G	G	G	G	G	G
S01_37301706	T/C	1	37301706	+	NA	NA	NA	NA	NA	NA	T	T	T	T	T	T	T	T	T	T	T	T	T	T	T	T	T	T	T	C	T	T	T	T	T	T	T	T	T	T	T	T	T	T	T	T	T	T	T
S01_37301777	G/A	1	37301777	+	NA	NA	NA	NA	NA	NA	G	G	G	G	G	G	G	G	G	G	G	G	G	G	G	G	G	G	G	A	G	G	G	G	G	G	G	G	G	G	G	G	G	G	G	G	G	G	G
S01_37306454	G/A	1	37306454	+	NA	NA	NA	NA	NA	NA	G	G	G	G	G	G	G	G	G	G	G	G	G	G	G	G	G	G	G	A	G	G	G	G	G	G	G	G	G	G	G	G	G	G	G	G	G	G	G
S01_37309987	G/A	1	37309987	+	NA	NA	NA	NA	NA	NA	G	G	G	G	G	G	G	G	G	G	G	G	G	G	G	G	G	G	G	A	G	G	G	G	G	G	G	G	G	G	G	G	G	G	G	G	G	G	G
S01_37310074	C/T	1	37310074	+	NA	NA	NA	NA	NA	NA	C	C	C	C	C	C	C	C	C	C	C	C	C	C	C	C	C	C	C	T	C	C	C	C	C	C	C	C	C	C	C	C	C	C	C	C	C	C	C
S01_37315495	G/A	1	37315495	+	NA	NA	NA	NA	NA	NA	G	G	G	G	G	G	G	G	G	G	G	G	G	G	G	G	G	G	G	A	G	G	G	G	G	A	G	G	G	G	G	G	G	G	G	G	G	G	G
S01_37322553	G/A	1	37322553	+	NA	NA	NA	NA	NA	NA	G	G	G	G	G	G	G	G	G	G	G	G	G	G	G	G	G	G	G	A	G	G	G	G	G	G	G	G	G	G	G	G	G	G	G	G	G	G	G
S01_37330009	G/C	1	37330009	+	NA	NA	NA	NA	NA	NA	G	G	G	G	G	G	G	G	G	G	G	G	G	G	G	G	G	G	G	C	G	G	G	G	G	C	G	G	G	G	G	G	G	G	G	G	G	G	G
S01_37335658	A/C	1	37335658	+	NA	NA	NA	NA	NA	NA	A	A	A	A	A	A	A	A	A	A	A	A	A	A	A	A	A	A	A	C	A	A	A	A	A	A	A	A	A	A	A	A	A	A	A	A	A	A	A
S01_37345185	T/C	1	37345185	+	NA	NA	NA	NA	NA	NA	T	T	T	T	T	T	T	T	T	T	T	T	T	T	T	T	T	T	T	C	T	T	T	T	T	Y	T	T	T	T	T	T	T	T	T	T	T	T	T
S01_37371036	C/T	1	37371036	+	NA	NA	NA	NA	NA	NA	C	C	C	C	C	C	C	C	C	C	C	C	C	C	C	C	C	C	C	T	C	C	C	C	C	C	C	C	C	C	C	C	C	C	C	C	C	C	C
S01_37376121	T/C	1	37376121	+	NA	NA	NA	NA	NA	NA	T	T	T	T	T	T	T	T	T	T	T	T	T	T	T	T	T	T	T	C	T	T	T	T	T	Y	T	T	T	T	T	T	T	T	T	T	T	T	T
S01_37392434	G/A	1	37392434	+	NA	NA	NA	NA	NA	NA	G	G	G	G	G	G	G	G	G	G	G	G	G	G	G	G	G	G	G	A	G	G	G	G	G	A	G	G	G	G	G	G	G	G	G	G	G	G	G
S01_37396875	A/G	1	37396875	+	NA	NA	NA	NA	NA	NA	A	A	A	A	A	A	A	A	A	A	A	A	A	A	A	A	A	A	A	G	A	A	A	A	A	G	A	A	A	A	A	A	A	A	A	A	A	A	A
S01_37396908	C/G	1	37396908	+	NA	NA	NA	NA	NA	NA	C	C	C	C	C	C	C	C	C	C	C	C	C	C	C	C	C	C	C	G	C	C	C	C	C	G	C	C	C	C	C	C	C	C	C	C	C	C	C
S01_37399621	C/A	1	37399621	+	NA	NA	NA	NA	NA	NA	C	C	C	C	C	C	C	C	C	C	C	C	C	C	C	C	C	C	C	A	C	C	C	C	M	A	C	C	C	C	C	C	C	C	C	C	C	C	C
S01_37405957	C/T	1	37405957	+	NA	NA	NA	NA	NA	NA	C	C	C	C	C	C	C	C	C	C	C	C	C	C	C	C	C	C	C	T	C	C	C	C	C	C	C	C	C	C	C	C	C	C	C	C	C	C	C
S01_37412714	A/C	1	37412714	+	NA	NA	NA	NA	NA	NA	A	A	A	A	A	A	A	A	A	A	A	A	A	A	A	A	A	A	A	C	A	A	A	A	A	C	A	A	A	A	A	A	A	A	A	A	A	A	A
S01_37416454	A/G	1	37416454	+	NA	NA	NA	NA	NA	NA	A	A	A	A	A	A	A	A	A	A	A	A	A	A	A	A	A	A	A	G	A	A	A	A	A	G	A	A	A	A	A	A	A	A	A	A	A	A	A
S01_37428290	T/C	1	37428290	+	NA	NA	NA	NA	NA	NA	T	T	T	T	T	T	T	T	T	T	T	T	T	T	T	T	T	T	T	C	T	T	T	T	T	C	T	T	T	T	T	T	T	T	T	T	T	T	T
S01_37452726	G/A	1	37452726	+	NA	NA	NA	NA	NA	NA	G	G	G	G	G	G	G	G	G	G	G	G	G	G	G	G	G	G	G	A	G	G	G	G	G	R	G	G	G	G	G	G	G	G	G	G	G	G	G
S01_37464246	G/T	1	37464246	+	NA	NA	NA	NA	NA	NA	G	G	G	G	G	G	G	G	G	G	G	G	G	G	G	G	G	G	G	T	G	G	G	G	G	T	G	G	G	G	G	G	G	G	G	G	G	G	G
S01_37465083	C/T	1	37465083	+	NA	NA	NA	NA	NA	NA	C	C	C	C	C	C	C	C	C	C	C	C	C	C	C	C	C	C	C	T	C	C	C	C	C	T	C	C	C	C	C	C	C	C	C	C	C	C	C
S01_37465184	C/T	1	37465184	+	NA	NA	NA	NA	NA	NA	C	C	C	C	C	C	C	C	C	C	C	C	C	C	C	C	C	C	C	T	C	C	C	C	C	T	C	C	C	C	C	C	C	C	C	C	C	C	C
S01_37465473	C/A	1	37465473	+	NA	NA	NA	NA	NA	NA	C	C	C	C	C	C	C	C	C	C	C	C	C	C	C	C	C	C	C	A	C	C	C	C	C	A	C	C	C	C	C	C	C	C	C	C	C	C	C
S01_37465512	G/C	1	37465512	+	NA	NA	NA	NA	NA	NA	G	G	G	G	G	G	G	G	G	G	G	G	G	G	G	G	G	G	G	C	G	G	G	G	G	C	G	G	G	G	G	G	G	G	G	G	G	G	G
S01_37485221	C/T	1	37485221	+	NA	NA	NA	NA	NA	NA	C	C	C	C	C	C	C	C	C	C	C	C	C	C	C	C	C	C	C	T	C	C	C	C	C	C	C	C	C	C	C	C	C	C	C	C	C	C	C
S01_37505701	T/G	1	37505701	+	NA	NA	NA	NA	NA	NA	T	T	T	T	T	T	T	T	T	T	T	T	T	T	T	T	T	T	T	G	T	T	T	T	T	T	T	T	T	T	T	T	T	T	T	T	T	T	T
S01_37505826	C/T	1	37505826	+	NA	NA	NA	NA	NA	NA	C	T	C	C	C	C	C	C	C	C	C	C	C	C	C	C	C	C	C	C	C	C	T	C	C	C	C	C	C	C	T	T	C	T	T	T	C	C	C
S01_37522805	C/A	1	37522805	+	NA	NA	NA	NA	NA	NA	C	C	C	C	C	C	C	C	C	C	C	C	C	C	C	C	C	C	C	A	C	C	C	C	C	M	C	C	C	C	C	C	C	C	C	C	C	C	C
S01_37524348	A/G	1	37524348	+	NA	NA	NA	NA	NA	NA	A	A	A	A	A	A	A	A	A	A	A	A	A	A	A	A	A	A	A	G	A	A	A	A	A	G	A	A	A	A	A	A	A	A	A	A	A	A	A
S01_37535864	G/A	1	37535864	+	NA	NA	NA	NA	NA	NA	G	G	G	G	G	G	G	G	G	G	G	G	G	G	G	G	G	G	G	A	G	G	G	G	G	R	G	G	G	G	G	G	G	G	G	G	G	G	G
S01_37535892	A/T	1	37535892	+	NA	NA	NA	NA	NA	NA	A	A	A	A	A	A	A	A	A	A	A	A	A	A	A	A	A	A	A	T	A	A	A	A	A	W	A	A	A	A	A	A	A	A	A	A	A	A	A
S01_37536214	T/C	1	37536214	+	NA	NA	NA	NA	NA	NA	T	T	T	T	T	T	T	T	T	T	T	T	T	T	T	T	T	T	T	C	T	T	T	T	T	T	T	T	T	T	T	T	T	T	T	T	T	T	T
S01_37543937	G/T	1	37543937	+	NA	NA	NA	NA	NA	NA	G	G	G	G	G	G	G	G	G	G	G	G	G	G	G	G	G	G	G	T	G	G	G	G	G	G	G	G	G	G	G	G	G	G	G	G	G	G	G
S01_37561874	T/C	1	37561874	+	NA	NA	NA	NA	NA	NA	T	T	T	T	T	T	T	T	T	T	T	T	T	T	T	T	T	T	T	C	T	T	T	T	T	Y	T	T	T	T	T	T	T	T	T	T	T	T	T
S01_37581136	A/G	1	37581136	+	NA	NA	NA	NA	NA	NA	A	A	A	A	A	A	A	A	A	A	A	A	A	A	A	A	A	A	A	G	A	A	A	A	A	A	A	A	A	A	A	A	A	A	A	A	A	A	A
S01_37605610	G/A	1	37605610	+	NA	NA	NA	NA	NA	NA	G	G	G	G	G	G	G	G	G	G	G	G	G	G	G	G	G	G	G	A	G	G	G	G	G	R	G	G	G	G	G	G	G	G	G	G	G	G	G
S01_37608423	C/A	1	37608423	+	NA	NA	NA	NA	NA	NA	C	C	C	C	C	C	C	C	C	C	C	C	C	C	C	C	C	C	C	A	C	C	C	C	C	M	C	C	C	C	C	C	C	C	C	C	C	C	C
S01_37621872	C/G	1	37621872	+	NA	NA	NA	NA	NA	NA	C	C	C	C	C	C	C	C	C	C	C	C	C	C	C	C	C	C	C	G	C	C	C	C	C	S	C	C	C	C	C	C	C	C	C	C	C	C	C
S01_37630206	A/G	1	37630206	+	NA	NA	NA	NA	NA	NA	A	A	A	A	A	A	A	A	A	A	A	A	A	A	A	A	A	A	A	G	A	A	A	A	A	A	A	A	A	A	A	A	A	A	A	A	A	A	A
S01_37635017	C/T	1	37635017	+	NA	NA	NA	NA	NA	NA	C	C	C	C	C	C	C	C	C	C	C	C	C	C	C	C	C	C	C	T	C	C	C	C	C	Y	C	C	C	C	C	C	C	C	C	C	C	C	C
S01_37637915	C/T	1	37637915	+	NA	NA	NA	NA	NA	NA	C	C	C	C	C	C	C	C	C	C	C	C	C	C	C	C	C	C	C	T	C	C	C	C	C	C	C	C	C	C	C	C	C	C	C	C	C	C	C
S01_37638238	G/C	1	37638238	+	NA	NA	NA	NA	NA	NA	G	G	G	G	G	G	G	C	C	G	G	G	C	C	C	G	G	C	C	G	C	C	G	C	G	G	C	C	C	C	G	G	C	G	G	G	C	C	G
S01_37638251	A/G	1	37638251	+	NA	NA	NA	NA	NA	NA	A	A	A	A	A	A	A	A	A	A	A	A	A	A	A	A	A	A	A	G	A	A	A	A	A	A	A	A	A	A	A	A	A	A	A	A	A	A	A
S01_37639695	A/G	1	37639695	+	NA	NA	NA	NA	NA	NA	A	A	A	A	A	A	A	A	A	A	A	A	A	A	A	A	A	A	A	G	A	A	A	A	A	A	A	A	A	A	A	A	A	A	A	A	A	A	A
S01_37639734	G/A	1	37639734	+	NA	NA	NA	NA	NA	NA	G	G	G	G	G	G	G	G	G	G	G	G	G	G	G	G	G	G	G	A	G	G	G	G	G	R	G	G	G	G	G	G	G	G	G	G	G	G	G
S01_37648674	G/A	1	37648674	+	NA	NA	NA	NA	NA	NA	G	G	G	G	G	G	G	G	G	G	G	G	G	G	G	G	G	G	G	A	G	G	G	G	G	G	G	G	G	G	G	G	G	G	G	G	G	G	G
S01_37653322	C/T	1	37653322	+	NA	NA	NA	NA	NA	NA	C	C	C	C	C	C	C	C	C	C	C	C	C	C	C	C	C	C	C	T	C	C	C	C	C	C	C	C	C	C	C	C	C	C	C	C	C	C	C
S01_37653358	C/T	1	37653358	+	NA	NA	NA	NA	NA	NA	C	C	C	C	C	C	C	C	C	C	C	C	C	C	C	C	C	C	C	T	C	C	C	C	C	Y	C	C	C	C	C	C	C	C	C	C	C	C	C
S01_37653811	C/T	1	37653811	+	NA	NA	NA	NA	NA	NA	C	C	C	C	C	C	C	C	C	C	C	C	C	C	C	C	C	C	C	T	C	C	C	C	C	C	C	C	C	C	C	C	C	C	C	C	C	C	C
S01_37692589	C/A	1	37692589	+	NA	NA	NA	NA	NA	NA	C	C	C	C	C	C	C	C	C	C	C	C	C	C	C	C	C	C	C	A	C	C	C	C	C	C	C	C	C	C	C	C	C	C	C	C	C	C	C
S01_37697097	A/G	1	37697097	+	NA	NA	NA	NA	NA	NA	A	A	A	A	A	A	A	A	A	A	A	A	A	A	A	A	A	A	A	G	A	A	A	A	A	G	A	A	A	A	A	A	A	A	A	A	A	A	A
S01_37720400	T/C	1	37720400	+	NA	NA	NA	NA	NA	NA	T	T	T	T	T	T	T	T	T	T	T	T	T	T	T	T	T	T	T	C	T	T	T	T	T	T	T	T	T	T	T	T	T	T	T	T	T	T	T
S01_37734433	A/G	1	37734433	+	NA	NA	NA	NA	NA	NA	A	A	A	A	A	A	A	A	A	A	A	A	A	A	A	A	A	A	A	G	A	A	A	A	A	R	A	A	A	A	A	A	A	A	A	A	A	A	A
S01_37734466	G/A	1	37734466	+	NA	NA	NA	NA	NA	NA	G	G	G	G	G	G	G	G	G	G	G	G	G	G	G	G	G	G	G	A	G	G	G	G	G	R	G	G	G	G	G	G	G	G	G	G	G	G	G
S01_37741024	G/A	1	37741024	+	NA	NA	NA	NA	NA	NA	G	G	G	G	G	G	G	G	G	G	G	G	G	G	G	G	G	G	G	A	G	G	G	G	G	R	G	G	G	G	G	G	G	G	G	G	G	G	G
S01_37741271	A/G	1	37741271	+	NA	NA	NA	NA	NA	NA	A	A	A	A	A	A	A	A	A	A	A	A	A	A	A	A	A	A	A	G	A	A	A	A	A	G	A	A	A	A	A	A	A	A	A	A	A	A	A
S01_37747288	C/G	1	37747288	+	NA	NA	NA	NA	NA	NA	C	C	C	C	C	C	C	C	C	C	C	C	C	C	C	C	C	C	C	S	C	C	C	C	C	C	C	C	C	C	C	C	C	C	C	C	C	C	C
S01_37752746	G/T	1	37752746	+	NA	NA	NA	NA	NA	NA	G	G	G	G	G	G	G	G	G	G	G	G	G	G	G	G	G	G	G	T	G	G	G	G	G	T	G	G	G	G	G	G	G	G	G	G	G	G	G
S01_37758188	A/G	1	37758188	+	NA	NA	NA	NA	NA	NA	A	A	A	A	A	A	A	A	A	A	A	A	A	A	A	A	A	A	A	G	A	A	A	A	A	R	A	A	A	A	A	A	A	A	A	A	A	A	A
S01_37758331	T/C	1	37758331	+	NA	NA	NA	NA	NA	NA	T	T	T	T	T	T	T	T	T	T	T	T	T	T	T	T	T	T	T	C	T	T	T	T	T	T	T	T	T	T	T	T	T	T	T	T	T	T	T
S01_37771671	T/C	1	37771671	+	NA	NA	NA	NA	NA	NA	T	T	T	T	T	T	T	T	T	T	T	T	T	T	T	T	T	T	T	C	T	T	T	T	T	C	T	T	T	T	T	T	T	T	T	T	T	T	T
S01_37771788	C/T	1	37771788	+	NA	NA	NA	NA	NA	NA	C	C	C	C	C	C	C	C	C	C	C	C	C	C	C	C	C	C	C	T	C	C	C	C	C	C	C	C	C	C	C	C	C	C	C	C	C	C	C
S01_37777636	T/C	1	37777636	+	NA	NA	NA	NA	NA	NA	T	T	T	T	T	T	T	T	T	T	T	T	T	T	T	T	T	T	T	C	T	T	T	T	T	C	T	T	T	T	T	T	T	T	T	T	T	T	T
S01_37789391	C/T	1	37789391	+	NA	NA	NA	NA	NA	NA	C	C	C	C	C	C	C	C	C	C	C	C	C	C	C	C	C	C	C	T	C	C	C	C	C	T	C	C	C	C	C	C	C	C	C	C	C	C	C
S01_37811298	A/C	1	37811298	+	NA	NA	NA	NA	NA	NA	A	A	A	A	A	A	A	A	A	A	A	A	A	A	A	A	A	A	A	C	A	A	A	A	A	C	A	A	A	A	A	A	A	A	A	A	A	A	A
S01_37815986	G/A	1	37815986	+	NA	NA	NA	NA	NA	NA	G	G	G	G	G	G	G	G	G	G	G	G	G	G	G	G	G	G	G	A	G	G	G	G	G	R	G	G	G	G	G	G	G	G	G	G	G	G	G
[truncated: 20,371 more rows]
[truncated: 284 more columns]
