# Supplementary material for: Genomic prediction offers the most effective marker assisted breeding approach for ability to prevent arsenic accumulation in rice grains
Source: PLoS One. 2019 Jun 13;14(6):e0217516. doi: 10.1371/journal.pone.0217516 (PMC6563978; doi:10.1371/journal.pone.0217516)
Supplement: S4 Table — (XLSX) [file pone.0217516.s004.xlsx]

## Sheet: ST3
Supplementary Table 3: Variability of marker density and frequency of minor alleles (MAF) along the 12 chromosomes in the reference and the validation populations.
A: Marker density in the reference population (RP) and validation population (VP)
	Chr	Chr1	Chr2	Chr3	Chr4	Chr5	Chr6	Chr7	Chr8	Chr9	Chr10	Chr11	Chr12	All
	Size ()	45038604	36792247	37312367	36060865	30073438	32124789	30357780	28530027	23895721	23703430	31219694	27679166	382788128
Distribution of distance (pb) between two adjacent SNP loci	Number	2845	2252	1664	1730	1264	1848	1901	1606	894	1930	2926	1510	22370
	Density	15830.8	16337.6	22423.3	20844.4	23792.3	17383.5	15969.4	17764.6	26729	12281.6	10669.8	18330.6	17111.7
	Mean	15184.9	15931.6	21781.7	20504.2	23426.8	16882.3	15605.9	17687	25582.8	11974.3	9915.85	18069.8	16627
	Minimum	1	1	1	1	1	1	1	1	1	1	1	1	1
	1st Quartile	70.75	42	88	35	81	38	32	50	49	29	25	24	38
	Median	3167	2779	4216	2861	4541	2111	1711	3811	3922	1180	837	944	2464.5
	3rd Quartile	12105.2	14344.5	16954	17810	19388	14334.5	12619.8	19234	26875	11465	10998	15774	14828.8
	Maximum	1079567	735416	850899	774979	990946	694110	652746	483370	524247	345287	328100	523937	1079567
B: Distribution of the MAF in RP
Distribution of the minor allele frequency (MAF)	Mean	20.6994	17.6411	20.8728	24.189	28.8977	20.2961	26.0317	24.1392	24.2482	23.7772	18.8722	24.9159	22.2573
	Minimum	2.21402	2.21402	2.21402	2.21402	2.21402	2.21402	2.21402	2.21402	2.21402	2.58303	2.21402	2.58303	2.21402
	1st Quartile	9.9631	6.08856	10.5166	8.48708	17.3432	8.85609	10.1476	10.7011	12.5461	13.6531	5.16605	11.0701	9.22509
	Median	19.5572	13.6531	16.9742	24.3542	29.6125	18.5424	30.9963	25.8303	21.4022	21.4945	16.9742	26.3838	20.4797
	3rd Quartile	30.4428	22.5092	33.9483	38.7454	43.1734	30.4428	35.7934	35.4244	38.1919	36.7159	29.7048	35.0554	34.3173
	Maximum	50	50	50	50	50	50	50	50	49.4465	49.4465	50	50	50
B: Distribution of the MAF in the VP
Distribution of the minor allele frequency (MAF)	Mean	19.9952	20.9365	17.5041	24.0192	29.0873	20.5511	24.21	24.784	23.3486	23.8495	19.3668	25.2144	22.2141
	Minimum	2.10526	2.10526	2.63158	2.10526	2.10526	2.10526	2.10526	2.10526	2.10526	2.10526	2.10526	2.10526	2.10526
	1st Quartile	10.5263	12.1053	6.84211	7.36842	16.8421	8.94737	9.47368	12.6316	8.94737	13.6842	9.47368	10	10
	Median	17.8947	23.6842	16.3158	19.4737	30.2632	16.8421	25.2632	27.8947	24.2105	22.1053	15.2632	29.4737	20.5263
	3rd Quartile	27.3684	27.8947	21.5789	41.5789	43.6842	30.5263	35.7895	36.3158	36.8421	36.3158	27.8947	35.7895	33.6842
	Maximum	50	50	50	50	50	50	50	50	50	50	50	50	50
