# Supplementary material for: Genomic prediction offers the most effective marker assisted breeding approach for ability to prevent arsenic accumulation in rice grains
Source: PLoS One. 2019 Jun 13;14(6):e0217516. doi: 10.1371/journal.pone.0217516 (PMC6563978; doi:10.1371/journal.pone.0217516)
Supplement: S5 Table — (XLSX) [file pone.0217516.s005.xlsx]

## Sheet: ST4
Supplementary Table 4: Average arsenic contents of the two subgroups of O. sativa japonica present in the reference population (RP) and in the validation population (VP).
		Population - Trial year
Traits	Subgroup	RP-2014	RP-2015	VP-2016
	J-temp (%)	67	50	69
FL-As (mg kg-1)	J-temp	6.35 a	20.12 a	16.18 a
	J-trop	5.07 b	9.96 b	10.60 b
CG-As (mg kg-1)	J-temp	0.381 a	0.365 a	0.351 a
	J-trop	0.321 b	0.277 a	0.297 b
CG-As / FL-As	J-temp	0.521	0.282	0.317
	J-trop	0.535	0.389	0.371
J-temp: temperate japonica; J-trop: tropical japonica; FL-As: flag leaf arsenic content; CG-As: cargo grain arsenic content; Ratio: CG-As/FL-As.
Significant differences between the two subgroups (P < 0.01), for each trait and each trial, are indicated by the letters a and b.
