# Supplementary material for: Genomic prediction offers the most effective marker assisted breeding approach for ability to prevent arsenic accumulation in rice grains
Source: PLoS One. 2019 Jun 13;14(6):e0217516. doi: 10.1371/journal.pone.0217516 (PMC6563978; doi:10.1371/journal.pone.0217516)
Supplement: S6 Table — (XLSX) [file pone.0217516.s006.xlsx]

## Sheet: ST5
Supplementary Table 5: Results of association analysis of the concentration of arsenic in the flag leaf (FL-As) in the cargo grain (CG-As), and for the CG-As/FL-As ratio, in the reference population (RP) and in the validation population (RV).
Population	Chr	Pos	RP_FL-As	VP_FL-As	RP_CG-As	VP_CG-As	RP_Ratio	VP_Ratio	MarkerR2	MAF	Marker effets
RP	1	1083377			8.064e-05				0.0636	13.4686	-0.26396
VP	1	4180523				4.39e-06			0.23698	4.73684	-0.085018
VP	1	4181078				4.39e-06			0.23698	4.73684	-0.085018
VP	1	4254284				4.39e-06			0.23698	4.73684	-0.22418
VP	1	4263758				1.53e-05			0.21709	5.26316	-0.011996
VP	1	4325016				1.03e-06			0.2567	3.68421	-0.05518
VP	1	8003992		2.95e-06					0.24095	29.4737	-21.077
VP	1	10899287				1.56e-07			0.29912	32.1053	-0.35657
RP	1	23333131					5.89e-05		0.08289	38.0074	-0.41639
VP	1	23511719				3.46e-07			0.2852	11.0526	-0.35738
RP	1	23790055			3.8848e-05				0.07359	13.6531	-0.15372
RP	1	23790436			6.9904e-06				0.08537	15.4982	-0.16776
VP	1	23918962				3.67e-07			0.28434	3.68421	0.34947
RP	1	32120484	8.9148e-05						0.06722	29.5203	-11.255
RP	1	33144661					1.1e-06		0.11518	19.1882	-0.38172
RP	1	33144678					1.1e-06		0.11518	19.1882	-0.38172
RP	1	33144705					1.1e-06		0.11518	19.1882	-0.38172
VP	1	34636238				3.12e-07			0.28688	3.68421	-0.35535
VP	1	35390597				3.33e-07			0.28607	4.73684	-0.35281
VP	1	35856758				3.65e-07			0.28538	13.1579	-0.33221
VP	1	35856762				3.65e-07			0.28538	13.1579	-0.33221
VP	1	35856766				3.65e-07			0.28538	13.1579	-0.34623
RP	1	42394204			1.3069e-05				0.08111	5.90406	0.00307
RP	2	1653448			9.8436e-05				0.06705	15.6827	-0.25861
VP	2	3796527						4.19e-06	0.18564	4.73684	-0.30161
RP	2	19163830			9.3146e-05				0.06713	49.4465	-0.039405
VP	2	24691683		6.74e-05					0.18278	44.7368	-25.969
VP	2	24723553		9.38e-05					0.17679	46.8421	-23.953
VP	2	25045214				4.72e-07			0.28296	9.47368	-0.18923
VP	2	34584479						4.3e-05	0.14675	8.94737	-0.30533
VP	2	35046140						1.77e-05	0.15139	25.2632	-0.20889
RP	3	8240022					6.05e-05		0.08264	11.4391	-0.42107
VP	3	8384192						4.8e-06	0.19076	16.3158	-0.30341
RP	3	8408425					5.51e-05		0.08344	13.2841	-0.42044
RP	3	8428764					6.16e-05		0.08249	12.9151	-0.42044
VP	3	8428764		5.94e-05					0.18237	16.3158	-23.288
RP	3	8436778					3.97e-05		0.08599	13.2841	-0.41863
RP	3	8875986					5.17e-06		0.10278	31.7343	-0.44866
RP	3	10766180					1.86e-05		0.09239	18.0812	-0.41613
VP	3	10926483				4.09e-07			0.28346	19.4737	-0.34539
RP	3	11581174			9.7279e-05				0.06711	7.93358	-0.27729
RP	3	13099901			6.2367e-05				0.07021	9.04059	-0.28177
VP	3	13353275				6.03e-05			0.16735	3.15789	-0.10561
VP	3	13353302				6.03e-05			0.16735	3.15789	-0.10561
VP	3	13769550				2.81e-07			0.29004	33.1579	-0.33989
VP	3	13934642						4.45e-05	0.11811	7.36842	-0.12751
RP	3	15030742					7.74e-05		0.08061	48.3395	-0.30447
RP	3	15308917					2.31e-05		0.091	46.8635	-0.27983
RP	3	15488309					4.32e-06		0.10395	28.4133	-0.4153
RP	3	15677285					3.34e-05		0.08747	36.1624	-0.41536
RP	3	15709012					9.32e-05		0.079	32.8413	-0.29422
RP	3	16126350					9.71e-05		0.07894	17.7122	-0.42063
RP	3	16155073					6.7e-05		0.08201	18.4502	-0.41763
RP	3	16590457					5.06e-05		0.08405	32.4723	-0.43634
RP	3	16590489					5.06e-05		0.08405	32.4723	-0.43634
RP	3	16612581					5.61e-05		0.08323	32.4723	-0.43622
RP	3	17581246					6.07e-05		0.08268	8.85609	-0.41285
RP	3	17581272					6.07e-05		0.08268	8.85609	-0.41285
RP	3	17609092					4.31e-05		0.08554	9.22509	-0.40799
VP	3	20192535		1.64e-05					0.19603	6.84211	-25.957
RP	3	20758505					3.76e-05		0.08669	17.5277	-0.26192
RP	3	20758539					3.76e-05		0.08669	17.5277	-0.26192
RP	3	20758542					3.76e-05		0.08669	17.5277	-0.26192
RP	3	30610962					9.85e-05		0.07868	6.27306	-0.41973
RP	4	6195323					3.54e-05		0.0873	6.27306	-0.40884
VP	4	11884523				2.89e-07			0.2888	3.68421	-0.37987
RP	4	21360915					9e-05		0.0794	46.1255	-0.41531
RP	4	24200248					2.12e-05		0.09098	12.9151	-0.42115
RP	4	24944997					3.93e-05		0.08623	9.22509	-0.42301
RP	4	32186423					8.04e-05		0.0803	48.7085	-0.42182
VP	4	34596104				3.61e-07			0.28503	4.73684	-0.3492
RP	5	2585957					5.62e-06		0.10188	49.4465	-0.39403
RP	5	2585961					5.62e-06		0.10188	49.4465	-0.39403
RP	5	5147089					7.92e-05		0.08069	32.4723	-0.43257
RP	5	6356691					7.77e-05		0.08071	30.6273	-0.41644
RP	5	13703198					7.58e-05		0.08103	33.9483	-0.41651
RP	5	13713054					9.72e-05		0.07877	34.6863	-0.292
RP	5	14992981					6.38e-05		0.08216	46.8635	-0.4091
RP	5	15181768					6.48e-05		0.082	45.0185	-0.40984
RP	5	16028834					7.71e-05		0.08061	43.9114	-0.41154
VP	6	21685577				1.38e-09			0.36498	18.9474	-0.28516
VP	6	31148629				4.1e-07			0.28354	8.94737	-0.34504
VP	6	31148644				4.1e-07			0.28354	8.94737	-0.34952
VP	6	31156417				4.1e-07			0.28354	8.94737	-0.34504
RP	7	1701760					3.03e-05		0.08829	7.38007	-0.43413
RP	7	1701762					7.09e-05		0.08139	7.74908	-0.43171
RP	7	1701767					3.03e-05		0.08829	7.38007	-0.43413
RP	7	1701769					7.09e-05		0.08139	7.74908	-0.43171
RP	7	1755341					3.03e-05		0.08829	7.38007	-0.43413
RP	7	1755365					9.23e-06		0.09776	7.74908	-0.43651
RP	7	3142691					6.41e-05		0.0824	33.2103	-0.42944
RP	7	6670798			4.5851e-05	6.98e-05			0.07229	4.98155	0.1712	0.15921
VP	7	6687151				6.98e-05			0.15921	3.15789	0.17456
VP	7	6687191				6.98e-05			0.15921	3.15789	0.17456
RP	7	6687366			7.1978e-06	6.98e-05			0.08512	4.61255	-0.27631	0.15921
VP	7	6691337				6.98e-05			0.15921	3.15789	0.17456
VP	7	6691993				6.98e-05			0.15921	3.15789	0.17456
VP	7	6692047				6.98e-05			0.15921	3.15789	-0.17456
VP	7	6692063				6.98e-05			0.15921	3.15789	-0.17456
VP	7	6724327				6.98e-05			0.15921	3.15789	-0.17456
VP	7	6724346				6.98e-05			0.15921	3.15789	-0.17456
RP	7	6724426			6.6935e-05	6.98e-05			0.05778	4.42804	-0.10227	0.15921
RP	7	6724439			6.6935e-05	6.98e-05			0.05778	4.42804	0	0.15921
RP	7	6724502			6.6935e-05				0.05778	4.42804	0	0.15921
VP	7	6724625				6.98e-05			0.15921	3.15789	-0.17456
VP	7	6724661				6.98e-05			0.15921	3.15789	0.17456
RP	7	6747279			6.6935e-05	6.98e-05			0.05778	4.42804	-0.10227	0.15921
VP	7	6753081				6.98e-05			0.15921	3.15789	0.17456
VP	7	6753083				6.98e-05			0.15921	3.15789	-0.17456
VP	7	6764016				6.98e-05			0.15921	3.15789	0.17456
RP	7	6779732			6.6935e-05	6.98e-05			0.05778	4.42804	-0.10227	0.15921
RP	7	6779771			6.6935e-05	6.98e-05			0.05778	4.42804	0	0.15921
VP	7	6780077				6.98e-05			0.15921	3.15789	-0.17456
VP	7	6780104				6.98e-05			0.15921	3.15789	-0.17456
RP	7	25195806					9.05e-05		0.07947	31.7343	-0.43242
RP	8	2753120			8.2247e-06				0.08438	2.39852	-0.12111
VP	8	3749503		5.13e-05					0.18314	20.5263	-21.375
VP	8	4056231		3.69e-06					0.16435	34.7368	8.63735
VP	8	4056771		3.42e-05					0.1546	34.7368	7.5122
VP	8	4082387		3.69e-06					0.16435	34.7368	8.63735
VP	8	4101083		3.69e-06					0.16435	34.7368	-8.6373
VP	8	4101097		3.69e-06					0.16435	34.7368	-8.6373
RP	8	7533728			4.902e-05				0.0601	2.21402	-0.10387
RP	8	9539200	8.5874e-07						0.09899	38.9299	-3.0199
RP	8	9543515	1.5166e-07						0.09758	37.2694	3.42549
RP	8	9543549	7.9681e-07						0.09949	38.0074	1.93161
RP	8	9543568	7.9681e-07						0.09949	38.0074	1.93161
RP	8	9777038	6.4044e-07						0.10096	36.3469	-3.4936
RP	8	9796501	1.3736e-06						0.09582	36.5314	3.99347
RP	8	10094710	6.1871e-07						0.10119	37.8229	-3.0548
RP	8	10094744	8.278e-07						0.09924	36.7159	-3.0979
RP	8	10098424	8.9971e-07						0.09868	36.7159	2.97651
RP	8	10191141	2.0078e-05						0.07754	35.2399	2.88355
RP	8	10378706	6.7788e-06						0.07266	37.2694	0
RP	8	10591945	1.6971e-05						0.0787	36.9004	1.8405
RP	8	10605945	7.0535e-05						0.06885	37.8229	-2.0326
RP	8	10766755					6.99e-05		0.0816	32.1033	-0.43475
RP	8	10895769	2.5124e-05						0.076	39.4834	-1.8059
RP	8	10895771	2.5124e-05						0.076	39.4834	-1.8059
RP	8	10907119	7.232e-06						0.08455	37.8229	-4.4453
RP	8	10944908	8.3139e-06						0.07131	36.9004	3.14027
RP	8	10959808	5.3483e-05						0.07077	36.1624	0.23924
RP	8	10959808					9.2e-05		0.07927	36.1624	-0.43227
RP	8	10960017	2.9497e-07						0.09325	38.0074	0
RP	8	11035401	2.3648e-06						0.09215	36.1624	3.41703
RP	8	11107638	2.8574e-05						0.07511	34.8708	1.09604
RP	8	11310843	4.5751e-06						0.07526	35.0554	3.24186
RP	8	11456340	4.7703e-07						0.10293	36.1624	-6.7062
RP	8	11456353	4.7703e-07						0.10293	36.1624	-6.7062
RP	8	11456364	1.8601e-06						0.09378	35.0554	-6.7367
RP	8	11709586	5.5364e-07						0.10194	35.7934	-6.1462
RP	8	11870805	5.8124e-06						0.08604	35.7934	-0.93596
RP	8	12047064	1.4344e-06						0.09553	36.3469	-1.6008
RP	8	12059894	5.7159e-05						0.07031	37.2694	-6.0737
RP	8	12082163	4.9724e-05						0.07128	35.0554	-1.3968
RP	8	12099539	3.922e-06						0.08872	37.4539	-4.3914
RP	8	12170852	1.5089e-06						0.09519	35.9779	-3.1398
RP	8	12170887	1.5089e-06						0.09519	35.9779	-3.1398
RP	8	12351300	2.3367e-05						0.0765	34.6863	3.87594
RP	8	12384755					5.01e-05		0.08436	24.7232	-0.43681
RP	8	12430772					8.59e-05		0.07993	25.8303	-0.43418
RP	8	14766045					4.53e-05		0.08514	32.8413	-0.43456
RP	8	14802866					5.02e-05		0.08428	33.2103	-0.43217
RP	8	14931228					5.72e-05		0.08321	33.5793	-0.43291
RP	8	15020308					1.72e-05		0.09293	32.1033	-0.436
RP	8	15607859					8.06e-05		0.08047	31.7343	-0.41784
RP	8	15976697	7.2256e-05						0.06869	38.9299	2.27247
RP	8	15976748	8.0421e-05						0.06794	38.3764	2.02783
RP	8	15976755	8.0421e-05						0.06794	38.3764	2.02783
RP	8	15976779	1.9755e-05						0.07766	38.5609	3.83709
VP	8	16779858				4.68e-05			0.20304	35.7895	-0.17698
VP	8	16779951				2.33e-05			0.21684	34.7368	-0.25324
RP	8	17905982					7.56e-05		0.08104	16.9742	-0.4339
VP	8	19192802				1.55e-07			0.29736	7.89474	-0.33469
VP	8	19317426				2.64e-07			0.28947	8.94737	-0.34076
VP	8	20830908				1.13e-06			0.22089	2.10526	-0.24892
VP	8	20855851				5.49e-06			0.22405	2.63158	0.27306
VP	8	21638494				3.74e-07			0.28502	16.3158	-0.34059
VP	8	21638498				3.74e-07			0.28502	16.3158	-0.34059
RP	8	25888536			4.2372e-05				0.0731	38.0074	-0.16628
VP	8	26043222				2.66e-07			0.29043	2.63158	-0.34559
VP	8	28314321				3.19e-07			0.28667	3.68421	-0.34983
VP	9	220323				9.18e-05			0.18678	6.84211	0.22744
VP	9	6611376				4.55e-06			0.2286	2.10526	-0.25079
RP	9	7906234					4.25e-05		0.08567	18.4502	-0.4328
VP	9	8937734				1.46e-06			0.26375	41.0526	-0.22132
RP	9	9917127					6.32e-05		0.0825	8.85609	-0.42803
RP	9	19594138			5.4507e-05				0.05921	9.9631	0
VP	10	788910		8.06e-05					0.17834	23.6842	-25.575
VP	10	816696		6.23e-05					0.18507	19.4737	-20.848
RP	10	4947214					1.28e-05		0.09489	38.3764	-0.32315
RP	10	4947226					1.28e-05		0.09489	38.3764	-0.32315
RP	10	5204742					8.21e-05		0.08011	38.0074	-0.28681
RP	10	6213329					7.64e-05		0.08093	38.7454	-0.444
RP	10	9621064					6.14e-05		0.08294	45.941	-0.17928
RP	10	9773545					9.94e-05		0.07869	13.2841	-0.42079
RP	10	10119245			9.7036e-05				0.06717	20.1107	-0.2467
RP	10	10233177					8.93e-05		0.07939	36.1624	-0.29031
RP	10	10700199					8.89e-05		0.07934	9.22509	-0.30474
RP	10	10701443					9.72e-05		0.0787	38.3764	-0.3031
RP	10	13543285					5.64e-05		0.0831	49.0775	-0.41019
RP	10	13595059					2.01e-05		0.0919	47.2325	-0.28005
RP	10	16909637					9.91e-05		0.07866	38.7454	-0.43212
RP	10	17724459					1.94e-05		0.09215	31.7343	-0.43635
RP	10	18265443			9.9158e-05				0.06688	16.6052	0.0072
RP	10	18674712					8.91e-05		0.07958	32.4723	-0.29101
RP	10	19210233					8.02e-05		0.08069	29.5203	-0.41942
RP	10	19580696					7.22e-05		0.08111	36.1624	-0.30398
RP	10	19803430					3.8e-05		0.08648	36.5314	-0.26409
VP	10	21759931				2.06e-07			0.29188	8.94737	0.36892
VP	11	4336965				3.1e-09			0.35608	27.3684	-0.27834
VP	11	6400774				1.85e-05			0.22075	35.7895	-0.22971
VP	11	7667013				1.76e-05			0.22157	14.7368	-0.22562
VP	11	7789971				3.84e-08			0.31332	15.2632	-0.39342
RP	11	9068700					9.61e-05		0.07894	33.9483	-0.41732
VP	11	13346957				3.47e-07			0.28514	15.2632	-0.34654
VP	11	19945250						3.17e-05	0.17758	3.15789	0.23104
VP	11	19945252						3.17e-05	0.17758	3.15789	-0.0017824
VP	11	19945275						3.17e-05	0.17758	3.15789	-0.0017824
RP	11	20422771	3.1061e-05						0.07454	42.0664	-8.2178
VP	11	23982705				4e-07			0.28402	20.5263	-0.3465
RP	11	25564567	2.564e-05						0.07586	2.95203	-16.171
VP	11	28870941		5.97e-05					0.18658	8.94737	-29.096
VP	12	9375376				3.95e-07			0.28384	2.63158	-0.34901
VP	12	9528980				3.95e-07			0.28384	2.63158	-0.34901
VP	12	10671315				4.15e-07			0.28337	6.84211	-0.34587
VP	12	12341929				4.15e-07			0.28337	6.84211	-0.34512
VP	12	12341938				4.15e-07			0.28337	6.84211	-0.34587
VP	12	12360503				4.15e-07			0.28337	6.84211	-0.34587
RP	12	14684758					5.83e-05		0.08283	21.7712	-0.30904
VP	12	15789911				3.9e-07			0.28443	7.89474	-0.34957
VP	12	15789916				3.9e-07			0.28443	7.89474	-0.33742
VP	12	15789929				3.9e-07			0.28443	7.89474	-0.33742
VP	12	15789947				3.9e-07			0.28443	7.89474	-0.33742
RP	12	16706321					8.44e-05		0.07994	30.2583	-0.4346
RP	12	18614676					5.06e-06		0.10186	35.4244	-0.44232
VP	12	19492808		2.37e-06					0.24486	29.4737	-19.919
RP	12	21854477			3.062e-05				0.07519	14.2066	-0.24452
VP	12	22359412				3.12e-07			0.28688	3.68421	-0.32116
VP	12	22460680				3.12e-07			0.28688	3.68421	-0.35535
VP	12	22461145				3.12e-07			0.28688	3.68421	-0.35535
VP	12	22546844				3.12e-07			0.28688	3.68421	-0.32116
