# Supplementary material for: Genomic prediction offers the most effective marker assisted breeding approach for ability to prevent arsenic accumulation in rice grains
Source: PLoS One. 2019 Jun 13;14(6):e0217516. doi: 10.1371/journal.pone.0217516 (PMC6563978; doi:10.1371/journal.pone.0217516)
Supplement: S7 Table — (XLSX) [file pone.0217516.s007.xlsx]

## Sheet: ST6
Supplementary Table 6: Colocalization of SNP loci significantly associated with arsenic content traits in the present study with similar loci reported in the literature.
Chr	Position	SNP allele	Population	Grain As	RP_FL-As	VP_FL-As	RP_CG-As	VP_CG-As	RP_Ratio	VP_Ratio	Locus	Position	Fuction
1	860512	T/C	RP				0.00097352				LOC_Os01g02580	SYNONYMOUS_CODING	protein kinase domain containing protein, expressed
1	860515	A/G	RP				0.00097352				LOC_Os01g02580	SYNONYMOUS_CODING	protein kinase domain containing protein, expressed
1	1083377	G/A	RP				0.00016064				NA	0	Not found
1	1500195	A/C	VP					9.06e-05			LOC_Os01g03660	Unknown	MYB family transcription factor, putative, expressed
1	1934723	T/G	Rai et al., 2015								LOC_Os01g0135700	Unknown	Calcium signaling cascades
1	1970180	G/A	VP					0.000349			LOC_Os01g04430	INTRON	expressed protein
1	2219483	G/A	VP					0.000844			LOC_Os01g04814	INTRON	vacuolar protein sorting-associating protein 4B, putative, expressed
1	2228168	G/A	VP					0.00096			LOC_Os01g04840	INTRON	vacuolar protein sorting-associating protein 4B, putative, expressed
1	2309200	C/T	VP			0.000297					NA	0	Not found
1	3043739	A/C	Rai et al., 2015								LOC_Os01g06454	Unknown	heat shock protein DnaJ, putative, expressed
1	3092208	C/G	VP					0.000134			LOC_Os01g06560	SYNONYMOUS_CODING	transcription factor HBP-1b, putative, expressed
1	3092210	C/T	VP					0.000134			LOC_Os01g06560	NON_SYNONYMOUS_CODING	transcription factor HBP-1b, putative, expressed
1	4180523	T/C	VP					4.39e-06			LOC_Os01g08470	SYNONYMOUS_CODING	retrotransposon protein, putative, unclassified, expressed
1	4180711	C/T	Norton et al. 2014	3.66065e-05
1	4181078	C/A	VP					4.39e-06			LOC_Os01g08470	SYNONYMOUS_CODING	retrotransposon protein, putative, unclassified, expressed
1	4254284	A/T	VP					4.39e-06			LOC_Os01g08560	INTRON	DnaK family protein, putative, expressed
1	4263758	T/C	VP					1.53e-05			NA	0	Not found
1	4264399	T/G	VP					0.00015			LOC_Os01g08570	SYNONYMOUS_CODING	2-oxoglutarate and iron-dependent oxygenase domain-containing protein2, putative, expressed
1	4285576	T/C	VP					0.000185			LOC_Os01g08610	INTRON	hAT dimerisation domain-containing protein, putative, expressed
1	4325016	G/A	VP					1.03e-06			LOC_Os01g08680	Unknown	myb/SANT domain protein, putative, expressed
1	4852683	C/T	VP			0.000204					LOC_Os01g09510	INTRON	60S acidic ribosomal protein, putative, expressed
1	4918755	G/A	Rai et al., 2015								LOC_Os01g09590	Unknown	myb-like DNA-binding domain containing protein, putative, expressed
1	4958939	A/C	VP			0.000338					NA	0	Not found
1	7015229	A/G	Rai et al., 2015								LOC_Os01g12700	Unknown	MYB family transcription factor, putative
1	7048388	G/A	Rai et al., 2015								LOC_Os01g12740	Unknown	cytochrome P450, putative, expressed
1	7073354	A/G	Rai et al., 2015								LOC_Os01g12770	Unknown	cytochrome P450, putative, expressed
1	7093322	A/G	VP			0.000327					LOC_Os01g12810	NON_SYNONYMOUS_CODING	retrotransposon protein, putative, unclassified, expressed
1	8003992	A/G	VP			2.95e-06					NA	0	Not found
1	10299032	A/C	VP			0.000326					NA	0	Not found
1	10307027	C/T	VP			0.000326					NA	0	Not found
1	10307072	T/C	VP			0.000326					NA	0	Not found
1	10804563	C/T	Norton et al. 2014	9.33129e-05
1	10899287	C/T	VP					1.56e-07			LOC_Os01g19280	NON_SYNONYMOUS_CODING	expressed protein
1	11356170	G/T	Rai et al., 2015								LOC_Os01g19970	Unknown	MYB family transcription factor, putative, expressed
1	14357918	C/A	Norton et al. 2014	2.68937e-06
1	22769739	C/G	RP						0.000124		LOC_Os01g40330	NON_SYNONYMOUS_CODING	DUF630/DUF632 domains containing protein, putative, expressed
1	22881709	A/C	RP						0.000134		LOC_Os01g40499	NON_SYNONYMOUS_CODING	S-locus lectin protein kinase family protein, putative, expressed
1	23174000	T/C	RP						0.000108		LOC_Os01g40970	NON_SYNONYMOUS_CODING	DUF623 domain containing protein, expressed
1	23232051	A/T	Rai et al., 2015								LOC_Os01g0593700	Unknown	encoding sulfate-permease
1	23324803	A/G	Rai et al., 2015								LOC_Os01g41200	Unknown	heavy metal-associated domain containing protein, expressed
1	23333131	T/C	RP						5.89e-05		LOC_Os01g41220	Unknown	DUF538 domain containing protein, putative, expressed
1	23511719	C/A	VP					3.46e-07			LOC_Os01g41530	SYNONYMOUS_CODING	OsFBL2 - F-box domain and LRR containing protein, expressed
1	23635523	C/A	RP						0.000118		NA	0	Not found
1	23685204	C/T	Rai et al., 2015								LOC_Os01g41820	Unknown	cytochrome P450 72A1, putative, expressed
1	23760459	T/C	Rai et al., 2015								LOC_Os01g41900	Unknown	Myb transcription factor, putative, expressed
1	23790055	G/A	RP				3.8848e-05				LOC_Os01g41960	NON_SYNONYMOUS_CODING	retrotransposon protein, putative, unclassified, expressed
1	23790436	C/T	RP				6.9904e-06				LOC_Os01g41960	STOP_GAINED	retrotransposon protein, putative, unclassified, expressed
1	23809498	G/A	Rai et al., 2015								LOC_Os01g0604500	Unknown	Calcium signaling cascades
1	23813823	G/C	Rai et al., 2015								LOC_Os01g0604500	Unknown	Calcium signaling cascades
1	23836811	T/C	Norton et al. 2014	4.08613e-05
1	23837467	G/C	Norton et al. 2014	5.47496e-05
1	23848387	A/C	Norton et al. 2014	4.08613e-05
1	23918962	G/A	VP					3.67e-07			NA	0	Not found
1	25066481	T/A	Rai et al., 2015								LOC_Os01g43750	Unknown	cytochrome P450 72A1, putative, expressed
1	25071024	T/C	Rai et al., 2015								LOC_Os01g43760	Unknown	cytochrome P450 72A1, putative, expressed
1	25076669	G/A	Rai et al., 2015								LOC_Os01g43774	Unknown	cytochrome P450 72A1, putative, expressed
1	25239347	G/A	RP		0.00095228						NA	0	Not found
1	25252822	C/T	RP		0.00067919						NA	0	Not found
1	25378387	T/C	RP						0.000134		NA	0	Not found
1	25593034	T/G	Rai et al., 2015								LOC_Os01g45090	Unknown	MYB family transcription factor, putative, expressed
1	27012000	T/C	Norton et al. 2014	2.34796e-05
1	27156113	T/C	RP			0.000243			12		LOC_Os01g47510	SYNONYMOUS_CODING	retrotransposon protein, putative, unclassified, expressed
1	28165557	A/G	Norton et al. 2014	9.83595e-05
1	28282599	C/T	Norton et al. 2014	1.67924e-06
1	28282914	C/T	Norton et al. 2014	3.44649e-06
1	28309272	T/C	Norton et al. 2014	7.14751e-05
1	28318987	A/T	Norton et al. 2014	5.62184e-05
1	28321293	A/G	Norton et al. 2014	6.00851e-05
1	28477615	T/C	Norton et al. 2014	1.06102e-05
1	28479804	A/T	Norton et al. 2014	3.02619e-06
1	28483872	A/T	Norton et al. 2014	3.52484e-05
1	28484429	T/C	Norton et al. 2014	5.57356e-05
1	28484596	C/A	Norton et al. 2014	6.12402e-06
1	28485984	A/T	Norton et al. 2014	7.73932e-07
1	28618294	G/A	Rai et al., 2015								Os01 g50100	Unknown	ABC transporters
1	29110028	G/T	Rai et al., 2015								Os01g0699100, Os01g0699400	Unknown	MAPKKK
1	29568731	T/C	Rai et al., 2015								Os01g0711500	Unknown	Calcium signaling cascades
1	29999688	G/T	Rai et al., 2015								Os01g0716200	Unknown	IQD
1	30022375	C/T	VP			0.000336			23		LOC_Os01g52214	INTRON	ubiquinone oxidoreductase, putative, expressed
1	30025731	G/T	Rai et al., 2015								Os01 g52550	Unknown	ABC transporter
1	30208783	A/C	Rai et al., 2015								Os01 g52550
1	30309494	T/C	Norton et al. 2014	2.09361e-05
1	31284346	G/A	Rai et al., 2015								Os01g0747400	Unknown	MAPKKK
1	32120484	G/A	RP		8.9148e-05				0.521739		NA	0	Not found
1	32369049	C/T	RP		0.00089817						LOC_Os01g56200	INTRON	BTBA2 - Bric-a-Brac,Tramtrack, Broad Complex BTB domain with Ankyrin repeat region, expressed
1	33078597	A/C	RP						0.000135		LOC_Os01g57240	UTR_5_PRIME: 460 bases from TSS	expressed protein
1	33078630	C/T	RP						0.000135		LOC_Os01g57240	UTR_5_PRIME: 493 bases from TSS	expressed protein
1	33100980	T/C	RP						0.000124		LOC_Os01g57280	SYNONYMOUS_CODING	rp1, putative, expressed
1	33100996	C/A	RP						0.000124		LOC_Os01g57280	SYNONYMOUS_CODING	rp1, putative, expressed
1	33144661	C/A	RP						1.1e-06		LOC_Os01g57340	SYNONYMOUS_CODING	rp1, putative, expressed
1	33144678	G/C	RP						1.1e-06		LOC_Os01g57340	SYNONYMOUS_CODING	rp1, putative, expressed
1	33144705	G/A	RP						1.1e-06		LOC_Os01g57340	SYNONYMOUS_CODING	rp1, putative, expressed
1	33740070	C/T	Norton et al. 2014	4.4094e-05
1	33914207										LOC_Os01g58670		Expressed protein	1
1	34017176	G/A	Norton et al. 2014	2.51464e-07
1	34378841	C/A	VP					0.000984			NA	0	Not found
1	34565794	G/A	Norton et al. 2014	4.51731e-06
1	34636238	C/T	VP					3.12e-07			LOC_Os01g59890	UTR_5_PRIME: 95 bases from TSS	pentatricopeptide, putative, expressed
1	35390597	A/G	VP					3.33e-07			LOC_Os01g61120	INTRON	expressed protein
1	35410546	C/T	VP					0.000489			LOC_Os01g61180	SYNONYMOUS_CODING	exo70 exocyst complex subunit domain containing protein, expressed
1	35856758	G/A	VP					3.65e-07			NA	0	Not found
1	35856762	G/A	VP					3.65e-07			NA	0	Not found
1	35856766	C/T	VP					3.65e-07			NA	0	Not found
1	36274627	G/C	VP					0.000205			LOC_Os01g62640	NON_SYNONYMOUS_CODING	zinc finger, C3HC4 type domain containing protein, expressed
1	39240084	C/A	Norton et al. 2014	3.29678e-05
1	40762908	C/G	Norton et al. 2014	1.15765e-05
1	41827198	A/G	Rai et al., 2015								Os01g0949500	Unknown	Calcium signaling cascades
1	42206753	C/T	Rai et al., 2015								LOC_Os01g72740	Unknown	cytochrome P450, putative, expressed
1	42207090	A/G	Rai et al., 2015								LOC_Os01g72740	Unknown	cytochrome P450, putative, expressed
1	42212542	G/T	Rai et al., 2015								LOC_Os01g72760	Unknown	cytochrome P450, putative, expressed
1	42217905	C/A	Norton et al. 2014	7.67035e-06
1	42220345	T/G	Norton et al. 2014	6.99947e-06
1	42225125	T/C	Norton et al. 2014	6.99947e-06
1	42226015	T/G	Norton et al. 2014	6.99947e-06
1	42230335	C/T	Norton et al. 2014	6.99947e-06
1	42235376	G/T	Norton et al. 2014	6.99947e-06
1	42247375	G/A	VP			0.000192					NA	0	Not found
1	42254768	G/A	Norton et al. 2014	6.99947e-06
1	42254899	T/C	Norton et al. 2014	6.99947e-06
1	42255134	T/A	Norton et al. 2014	6.99947e-06
1	42306750	T/G	Norton et al. 2014	8.73655e-06
1	42307199	A/C	Norton et al. 2014	1.07201e-05
1	42309220	A/G	Norton et al. 2014	6.99947e-06
1	42310336	G/T	Norton et al. 2014	1.20607e-05
1	42312318	G/A	Norton et al. 2014	6.99947e-06
1	42313121	T/A	Norton et al. 2014	8.45872e-06
1	42314842	C/G	Norton et al. 2014	6.99947e-06
1	42394204	C/A	RP				1.3069e-05				LOC_Os01g73070	NON_SYNONYMOUS_CODING	expressed protein
1	42423110	C/T	VP					0.000589			LOC_Os01g73150	NON_SYNONYMOUS_CODING	expressed protein
1	42435364	T/C	Norton et al. 2014	8.02683e-05
1	42438398	C/T	Norton et al. 2014	8.02683e-05
1	42439442	C/T	VP					0.000836			NA	0	Not found
1	42468348	G/A	VP					0.000796			NA	0	Not found
1	42588101	A/G	Norton et al. 2014	3.85999e-05
1	42590349	A/G	Norton et al. 2014	3.60791e-05
1	42597072	G/A	Norton et al. 2014	3.55354e-05
1	42597604	C/T	Norton et al. 2014	4.13624e-05
1	42609769	C/T	Norton et al. 2014	1.87182e-05
1	42615232	C/A	VP							0.000278	LOC_Os01g73550	INTRON	mitochondrial-processing peptidase subunit alpha, mitochondrial precursor, putative, expressed
1	42615237	T/C	VP							0.000278	LOC_Os01g73550	INTRON	mitochondrial-processing peptidase subunit alpha, mitochondrial precursor, putative, expressed
1	42617575	C/T	Norton et al. 2014	3.82856e-05
1	42618453	A/G	Norton et al. 2014	1.63776e-05
1	42621755	T/C	Norton et al. 2014	2.37402e-05
1	42621858	G/T	Norton et al. 2014	7.35903e-05
1	42622100	C/T	Norton et al. 2014	3.91271e-05
1	42622627	G/A	Norton et al. 2014	1.83158e-05
1	42622795	G/T	Norton et al. 2014	3.55354e-05
1	42623874	G/A	Norton et al. 2014	1.4231e-05
1	42624192	G/T	Norton et al. 2014	1.63776e-05
1	42624337	A/G	Norton et al. 2014	9.90669e-05
1	42624544	T/A	Norton et al. 2014	5.23131e-05
1	42626336	G/A	Norton et al. 2014	4.72615e-05
1	42627938	G/C	Norton et al. 2014	3.2827e-05
1	42651228	C/T	Norton et al. 2014	1.63776e-05
1	42653198	T/C	Norton et al. 2014	3.671e-05
1	42691370	C/T	Norton et al. 2014	6.6818e-05
1	42958729	A/G	VP							0.000278	NA	0	Not found
1	42975102	A/G	VP					0.000534			LOC_Os01g74180	SYNONYMOUS_CODING	adaptin, putative, expressed
1	43017098	G/A	Rai et al., 2015								Os01 g74300	Unknown	Metal-Binding Proteins and Peptides
1	43047703	C/G	Rai et al., 2015								Os01 g74300	Unknown	Metal-Binding Proteins and Peptides
1	43077084	A/G	VP					0.000367			NA	0	Not found
1	43143793	C/T	VP					0.000534			LOC_Os01g74500	INTRON	expressed protein
1	43157642	G/A	VP					0.000265			LOC_Os01g74510	SYNONYMOUS_CODING	KIP1, putative, expressed
2	92663	T/C	Rai et al., 2015								LOC_Os02g01220	Unknown	OsHAC1-1
2	135499	C/T	Rai et al., 2015								LOC_Os02g01220	Unknown	OsHAC1-1
2	1193825	C/T	Rai et al., 2015								Os02g0126400	Unknown	CPK (CDPK)
2	1466547	T/C	Norton et al. 2014	3.9221e-05
2	1467633	A/T	Norton et al. 2014	3.44412e-05
2	1475052	A/G	Norton et al. 2014	5.03672e-05
2	1651084	A/T	Rai et al., 2015								Os02g0122000	Unknown	OsHAC1-1
2	1653448	G/A	RP				9.8436e-05				LOC_Os02g03890	NON_SYNONYMOUS_CODING	nuclear transport factor 2, putative, expressed
2	2243433	G/A	Rai et al., 2015								Os02g0629000	Unknown	OsHAC4
2	2521499	G/A	Rai et al., 2015								Os02g0629000 ]	Unknown	DUF526
2	3129778	G/T	Rai et al., 2015								Loc_Os02g06290	Unknown	OsHAC4
2	3183695	A/C	Rai et al., 2015								Loc_Os02g06290	Unknown	OsHAC4
2	3796527	C/T	VP							4.19e-06	LOC_Os02g07350	SYNONYMOUS_CODING	inositol-1-monophosphatase, putative, expressed
2	4765413	A/C	RP				0.00016893				LOC_Os02g09250	Unknown	cytochrome P450 71D10, putative, expressed
2	4787094	C/T	Rai et al., 2015								LOC_Os02g09290	Unknown	cytochrome P450 71D10, putative, expressed
2	4791769	G/T	Rai et al., 2015								LOC_Os02g09310	Unknown	cytochrome P450, putative, expressed
2	4791792	T/C	Rai et al., 2015								LOC_Os02g09310	Unknown	cytochrome P450, putative, expressed
2	4791833	A/C	RP				0.00016713				LOC_Os02g09310	Unknown	cytochrome P450, putative, expressed
2	4793146	G/A	Rai et al., 2015								LOC_Os02g09310	Unknown	cytochrome P450, putative, expressed
2	4796274	T/G	Rai et al., 2015								LOC_Os02g09320	Unknown	cytochrome P450, putative, expressed
2	4800383	G/A	Rai et al., 2015								LOC_Os02g09330	Unknown	cytochrome P450, putative, expressed
2	4800903	G/A	Rai et al., 2015								LOC_Os02g09330	Unknown	cytochrome P450, putative, expressed
2	4800919	T/G	Rai et al., 2015								LOC_Os02g09330	Unknown	cytochrome P450, putative, expressed
2	4800923	A/G	Rai et al., 2015								LOC_Os02g09330	Unknown	cytochrome P450, putative, expressed
2	4824608	G/C	Rai et al., 2015								LOC_Os02g09390	Unknown	cytochrome P450, putative, expressed
2	4868913	C/T	Rai et al., 2015								LOC_Os02g09480	Unknown	myb-like DNA-binding domain containing protein, putative, expressed
2	4869035	A/T	Rai et al., 2015								LOC_Os02g09480	Unknown	myb-like DNA-binding domain containing protein, putative, expressed
2	4907341	A/G	VP					0.00054			NA	0	Not found
2	6074122	G/A	RP						0.000355		LOC_Os02g11760	INTRON	pleiotropic drug resistance protein, putative, expressed
2	6197884	C/A	Rai et al., 2015								LOC_Os02g11960	Unknown	ABC transporter, ATP-binding protein, putative, expressed
2	6200093	T/A	Rai et al., 2015								LOC_Os02g11960	Unknown	ABC transporter, ATP-binding protein, putative, expressed
2	6261134	T/G	RP						0.000198		LOC_Os02g12060	SYNONYMOUS_CODING	DEF6 - Defensin and Defensin-like DEFL family, expressed
2	6261137	A/G	RP						0.000198		LOC_Os02g12060	SYNONYMOUS_CODING	DEF6 - Defensin and Defensin-like DEFL family, expressed
2	8951310	T/C	VP					0.000472			NA	0	Not found
2	8951315	C/T	VP					0.000736			NA	0	Not found
2	9022073	G/A	Rai et al., 2015								LOC_Os02g01220;	Unknown	OsHAC1-1
2	8021454										Loc_Os02g15930		Expressed protein
2	9068454	A/G	VP			0.000343					NA	0	Not found
2	10045814	T/C	Rai et al., 2015								Os02g0120100	Unknown	MAPKKK
2	14092575	C/T	VP			0.000423					NA	0	Not found
2	16347396	G/C	Norton et al. 2014	4.24958e-06
2	18001745	C/G	VP					0.000593			LOC_Os02g30270	INTRON	expressed protein
2	17880886										Loc_Os02g30110		Cytochrome P450, putative, expressed, Sac II	1
2	18927214	C/A	VP			0.000187					NA	0	Not found
2	19163830	G/A	RP				9.3146e-05				NA	0	Not found
2	19163866	G/T	RP				0.00021526				NA	0	Not found
2	19251542	T/G	VP							0.000483	LOC_Os02g32520	UTR_5_PRIME: 78 bases from TSS	ERD1 protein, chloroplast precursor, putative, expressed
2	19484227	G/C	Rai et al., 2015								LOC_Os02g32814	Unknown	heavy metal-associated domain containing protein, expressed
2	19764675	G/A	RP						0.000105		NA	0	Not found
2	21002714	C/T	Rai et al., 2015								Os02g0555900	Unknown	MAPKKK
2	22806019	G/T	VP			0.00017					LOC_Os02g37800	SYNONYMOUS_CODING	lecithin:cholesterol acyltransferase, putative, expressed
2	22808323	G/A	VP							0.000433	LOC_Os02g37800	UTR_5_PRIME: 20 bases from TSS	lecithin:cholesterol acyltransferase, putative, expressed
2	22808326	T/G	VP							0.000433	LOC_Os02g37800	UTR_5_PRIME: 23 bases from TSS	lecithin:cholesterol acyltransferase, putative, expressed
2	22808329	T/A	VP							0.000433	LOC_Os02g37800	UTR_5_PRIME: 26 bases from TSS	lecithin:cholesterol acyltransferase, putative, expressed
2	22877694	A/G	VP					0.000811			LOC_Os02g37856	INTRON	expressed protein
2	23122982	C/G	Rai et al., 2015								Loc_Os02g38240	Unknown	OsHAC6:
2	23134050	T/C	Rai et al., 2015								Loc_Os02g38240	Unknown	OsHAC6:
2	23163052	A/G	RP				0.00017095				LOC_Os02g38300	INTRON	SNF7 domain containing protein, putative, expressed
2	23845730	A/G	VP							0.000252	NA	0	Not found
2	23977638	A/C	VP							0.000265	NA	0	Not found
2	23977688	G/A	VP							0.000265	NA	0	Not found
2	23983774	A/G	VP							0.000265	LOC_Os02g39700	SYNONYMOUS_CODING	RNA binding protein, putative, expressed
2	23983822	C/T	VP							0.000265	LOC_Os02g39700	SYNONYMOUS_CODING	RNA binding protein, putative, expressed
2	24133875	C/G	VP			0.000902					LOC_Os02g39910	UTR_3_PRIME: 1098 bases from CDS	B4-BTB1 - Bric-a-Brac, Tramtrack, Broad Complex BTB domain with B4 subfamily conserved sequence, expressed
2	24174099	C/T	VP			0.000219					LOC_Os02g39970	INTRON	regulatory subunit, putative, expressed
2	24236356	T/G	VP			0.000335					LOC_Os02g40030	INTRON	transporter family protein, putative, expressed
2	24517600	G/A	VP			0.000327					LOC_Os02g40440	SYNONYMOUS_CODING	GDSL-like lipase/acylhydrolase, putative, expressed
2	24582450	C/T	Rai et al., 2015								LOC_Os02g40530	Unknown	MYB family transcription factor, putative, expressed
2	24582452	C/A	Rai et al., 2015								LOC_Os02g40530	Unknown	MYB family transcription factor, putative, expressed
2	24582459	C/T	Rai et al., 2015								LOC_Os02g40530	Unknown	MYB family transcription factor, putative, expressed
2	24595278	C/T	VP			0.000196					LOC_Os02g40550	NON_SYNONYMOUS_CODING	Lung seven transmembrane receptor domain containing protein, putative, expressed
2	24655862	A/G	VP			0.000196					NA	0	Not found
2	24668177	C/T	VP			0.000233					LOC_Os02g40680	INTRON	mis12 protein, expressed
2	24689293	T/C	VP			0.000296					NA	0	Not found
2	24691683	G/T	VP			6.74e-05					LOC_Os02g40730	SYNONYMOUS_CODING	ammonium transporter protein, putative, expressed
2	24723553	A/G	VP			9.38e-05					LOC_Os02g40784	SYNONYMOUS_CODING	WAX2, putative, expressed
2	24864275	C/T	VP			0.000196					LOC_Os02g41480	UTR_5_PRIME: 701 bases from TSS	OsWAK12 - OsWAK receptor-like cytoplasmic kinase OsWAK-RLCK, expressed
2	24906711	C/T	VP			0.000196					NA	0	Not found
2	24915660	C/T	VP			0.000196					NA	0	Not found
2	24941045	G/A	VP			0.000291					LOC_Os02g41590	UTR_3_PRIME: 4 bases from CDS	kinase, pfkB family, putative, expressed
2	25044232	G/A	VP			0.000196					NA	0	Not found
2	25044253	G/A	VP			0.000196					NA	0	Not found
2	25045214	G/A	VP					4.72e-07			NA	0	Not found
2	25074679	T/C	VP			0.000196					LOC_Os02g41720	NON_SYNONYMOUS_CODING	transposon protein, putative, unclassified, expressed
2	25154802	A/C	Rai et al., 2015								Os02g0629000	Unknown	DUF584/OsACR2-1
2	25256653	A/G	VP			0.000313					NA	0	Not found
2	25274446	G/A	VP					0.000342			LOC_Os02g42040	SYNONYMOUS_CODING	MIF4G domain containing protein, putative, expressed
2	25399826	G/C	VP			0.000324					LOC_Os02g42220	UTR_5_PRIME: 61 bases from TSS	transposon protein, putative, unclassified, expressed
2	25399828	C/T	VP			0.000324					LOC_Os02g42220	UTR_5_PRIME: 59 bases from TSS	transposon protein, putative, unclassified, expressed
2	25585092	T/A	VP			0.000133					LOC_Os02g42560	SYNONYMOUS_CODING	expressed protein
2	25652908	A/G	RP				0.00099192				LOC_Os02g42650	INTRON	expansin precursor, putative, expressed
2	25678796	A/T	RP				0.00079398				NA	0	Not found
2	25697478	T/C	Rai et al., 2015								LOC_Os02g42740	Unknown	cytochrome b5-like Heme/Steroid binding domain containing protein, expressed
2	25733190	A/G	RP				0.00057519				NA	0	Not found
2	25733214	C/T	RP				0.00057519				NA	0	Not found
2	25760348	A/G	Rai et al., 2015								LOC_Os02g42850	Unknown	MYB family transcription factor, putative, expressed
2	31069398	C/T	Rai et al., 2015								Os02g51110; Os02g0744100,	Unknown	Lsi1; As(V)-responsive methyltransferase,
2	31727771	G/C	Rai et al., 2015								Os02g52150	Unknown	Heat shock proteins
2	32006072	T/A	VP					0.000187			Os02g52150	Unknown	Heat shock proteins
2	32059643	C/A	RP				0.00031121				LOC_Os02g52380	NON_SYNONYMOUS_CODING	DUF1645 domain containing protein, putative, expressed
2	33098456	C/T	Rai et al., 2015								Os02 g54140	Unknown	Heat shock proteins
2	33204856	C/T	Rai et al., 2015								Os02 g54140	Unknown	Heat shock proteins
2	34309940	T/A	Rai et al., 2015								Loc_Os02g56050	OsHAC5	OsHAC5
2	34584479	A/T	VP							4.3e-05	LOC_Os02g56490	UTR_3_PRIME: 4 bases from CDS	expressed protein
2	35046140	T/C	VP							1.77e-05	LOC_Os02g57200	UTR_3_PRIME: 23 bases from CDS	expressed protein
3	270110	G/A	Rai et al., 2015								LOC_Os03g01770; Loc_Os03g01700	Unknown	OsACR2-2 /Lis2
3	537567	A/C	Rai et al., 2015								LOC_Os03g01770	Unknown	OsACR2-2
3	3205182	T/G	Rai et al., 2015								Os03g0177000	Unknown	OsACR2-2
3	3604244	C/T	Rai et al., 2015								Os03g0177000	Unknown	OsACR2-2
3	3849903	A/G	Rai et al., 2015								Os03g0170000	Unknown	Lsi2 ?
3	4871579	G/A	Rai et al., 2015								Os03 g09980	Unknown	sulfate transporter
3	5002996	A/C	Rai et al., 2015								Os03 g09980	Unknown	sulfate transporter
3	6793540	C/A	Norton et al. 2014	8.546e-05
3	6803520	G/A	Norton et al. 2014	4.95252e-06
3	6811099	G/T	Norton et al. 2014	6.06708e-05
3	6856483	C/G	Norton et al. 2014	9.30168e-05
3	6895727	C/T	Norton et al. 2014	2.514e-05
3	6985586	T/A	Norton et al. 2014	1.5117e-07
3	6991492	A/G	Norton et al. 2014	1.24138e-06
3	7077816	G/T	Norton et al. 2014	1.37109e-06
3	7145372	T/C	Norton et al. 2014	2.98355e-06
3	7165637	C/T	Norton et al. 2014	9.08812e-07
3	7230516	A/G	Norton et al. 2014	1.22071e-06
3	7992124	A/G	Norton et al. 2014	6.68701e-07
3	7996313	C/T	Norton et al. 2014	3.03746e-07
3	8107933	G/T	Norton et al. 2014	9.66072e-06
3	8109294	T/C	Norton et al. 2014	2.11346e-05
3	8167303	A/G	Norton et al. 2014	5.82804e-06
3	8167603	G/A	Norton et al. 2014	6.68701e-07
3	8191470	G/A	Norton et al. 2014	3.88024e-07
3	8196927	C/T	Norton et al. 2014	6.68701e-07
3	8216229	C/A	Norton et al. 2014	1.33766e-05
3	8240022	C/G	RP						6.05e-05		LOC_Os03g15070	SYNONYMOUS_CODING	expressed protein
3	8329577	C/T	Norton et al. 2014	2.19744e-09
3	8339242	T/C	Norton et al. 2014	1.01015e-05
3	8346585	A/G	Norton et al. 2014	2.40485e-09
3	8384192	A/G	VP							4.8e-06	NA	0	Not found
3	8408425	T/A	RP						5.51e-05		NA	0	Not found
3	8428764	A/C	VP			5.94e-05					NA	0	Not found
3	8436778	A/C	RP						3.97e-05		LOC_Os03g15420	SYNONYMOUS_CODING	dynamin family protein, putative, expressed
3	8811493	T/C	Rai et al., 2015								Os03 g16030	Unknown	Heat shock proteins
3	8875986	A/G	RP						5.17e-06		Os03 g16030	Unknown	Heat shock proteins
3	9574022	C/G	Rai et al., 2015								Os03 g17470 , Os03g0285800	Unknown	Glutathione S-transferases
3	9850243	A/C	Rai et al., 2015								Os03 g17470, Os03g0285800	Unknown	Glutathione S-transferases
3	9995088	C/G	Rai et al., 2015								Loc_Os03g18020	Unknown	OsHAC8:
3	10088320	A/T	Rai et al., 2015								Loc_Os03g18020	Unknown	OsHAC8:
3	10229707	G/A	Rai et al., 2015								Os03g18200	Unknown	Heat shock proteins
3	10766180	A/T	RP						1.86e-05		NA	0	Not found
3	10926483	G/A	VP					4.09e-07			LOC_Os03g19420	UTR_5_PRIME: 96 bases from TSS	nicotianamine synthase, putative, expressed
3	11547608	G/T	Rai et al., 2015								LOC_Os03g20410	Unknown	aquaporin SIP2-1, putative, expressed
3	11581174	C/T	RP				9.7279e-05				NA	0	Not found
3	12039390	G/A	Rai et al., 2015								Os03g0331700	Unknown	Calcium signaling cascades
3	12262332	T/C	Rai et al., 2015								Os03g0331700	Unknown	signaling transduction
3	12507168	G/A	Norton et al. 2014	6.45021e-05
3	12981180	T/C	Norton et al. 2014	9.83444e-05
3	13010402	T/C	Norton et al. 2014	9.83444e-05
3	13098299	T/A	VP							0.000788	NA	0	Not found
3	13099901	T/C	RP				6.2367e-05				NA	0	Not found
3	13116775	A/T	VP							0.000225	NA	0	Not found
3	13157103	A/C	VP							0.000225	LOC_Os03g22780	NON_SYNONYMOUS_CODING	DVR, putative, expressed
3	13157107	C/G	VP							0.000225	LOC_Os03g22780	NON_SYNONYMOUS_CODING	DVR, putative, expressed
3	13353275	G/A	VP					6.03e-05			NA	0	Not found
3	13353302	C/T	VP					6.03e-05			NA	0	Not found
3	13631986	C/T	Rai et al., 2015								LOC_Os03g24030	Unknown	glutaredoxin, putative, expressed
3	13769550	G/A	VP					2.81e-07			NA	0	Not found
3	13839542	G/T	VP							0.000225	NA	0	Not found
3	13934642	A/C	VP							4.45e-05	LOC_Os03g24450	INTRON	OsPOP8 - Putative Prolyl Oligopeptidase homologue, expressed
3	14432206	C/T	RP						0.000114		LOC_Os03g25270	INTRON	pyrrolidone-carboxylate peptidase, putative, expressed
3	14435331	C/T	RP						0.000112		LOC_Os03g25270	UTR_3_PRIME: 392 bases from CDS	pyrrolidone-carboxylate peptidase, putative, expressed
3	14467359	G/A	RP						0.000122		NA	0	Not found
3	14490495	A/G	RP						0.000135		NA	0	Not found
3	14498725	C/T	RP						0.000135		NA	0	Not found
3	14509666	G/A	VP							0.000225	NA	0	Not found
3	14531226	T/C	VP							0.000225	LOC_Os03g25410	SYNONYMOUS_CODING	expressed protein
3	14926781	C/T	RP						0.000104		LOC_Os03g26044	SYNONYMOUS_CODING	CSLA5 - cellulose synthase-like family A; mannan synthase, expressed
3	14933783	A/G	VP			0.00015					NA	0	Not found
3	14933808	C/T	RP						0.000112		NA	0	Not found
3	14937962	T/G	RP						0.000133		LOC_Os03g26070	SYNONYMOUS_CODING	expressed protein
3	14968368	C/T	Rai et al., 2015								LOC_Os03g26130	Unknown	MYB family transcription factor, putative, expressed
3	15030742	T/A	RP						7.74e-05		LOC_Os03g26280	SYNONYMOUS_CODING	expressed protein
3	15100569	C/T	RP						0.000133		LOC_Os03g26430	UTR_3_PRIME: 182 bases from CDS	aldose 1-epimerase, putative, expressed
3	15163904	T/C	RP						0.000119		NA	0	Not found
3	15194469	G/C	RP						0.000135		LOC_Os03g26590	SYNONYMOUS_CODING	expressed protein
3	15194478	T/C	RP						0.000135		LOC_Os03g26590	SYNONYMOUS_CODING	expressed protein
3	15209549	G/C	RP						0.000118		LOC_Os03g26620	SYNONYMOUS_CODING	3-ketoacyl-CoA synthase, putative, expressed
3	15308917	G/A	RP						2.31e-05		LOC_Os03g26820	INTRON	LTPL52 - Protease inhibitor/seed storage/LTP family protein precursor, expressed
3	15481822	G/T	Rai et al., 2015								LOC_Os03g27040	Unknown	heavy metal-associated domain containing protein, expressed
3	15488309	A/T	RP						4.32e-06		NA	0	Not found
3	15512944	C/A	Rai et al., 2015								LOC_Os03g27090	Unknown	MYB family transcription factor, putative, expressed
3	15513701	T/G	Rai et al., 2015								LOC_Os03g27090	Unknown	MYB family transcription factor, putative, expressed
3	15513795	C/T	Rai et al., 2015								LOC_Os03g27090	Unknown	MYB family transcription factor, putative, expressed
3	15513823	C/G	Rai et al., 2015								LOC_Os03g27090	Unknown	MYB family transcription factor, putative, expressed
3	15677285	G/A	RP						3.34e-05		LOC_Os03g27370	SYNONYMOUS_CODING	phospholipase D, putative, expressed
3	15709012	G/T	RP						9.32e-05		NA	0	Not found
3	15714481	A/G	RP						0.000111		NA	0	Not found
3	15719814	A/T	VP			0.000244					LOC_Os03g27400	SYNONYMOUS_CODING	transposon protein, putative, unclassified, expressed
3	16116797	G/A	Norton et al. 2014	8.22732e-06
3	16116878	C/T	Norton et al. 2014	2.51209e-06
3	16126350	A/G	RP						9.71e-05		NA	0	Not found
3	16155073	T/C	RP						6.7e-05		LOC_Os03g28100	SYNONYMOUS_CODING	expressed protein
3	16343696	T/C	RP						0.00062		NA	0	Not found
3	16590457	C/T	RP						5.06e-05		LOC_Os03g29190	INTRON	PDI, putative, expressed
3	16590489	A/G	RP						5.06e-05		LOC_Os03g29190	INTRON	PDI, putative, expressed
3	16612581	A/G	RP						5.61e-05		NA	0	Not found
3	17560202	G/A	RP						0.000455		LOC_Os03g30800	INTRON	fumarylacetoacetate hydrolase family protein, expressed
3	17581246	A/G	RP						6.07e-05		LOC_Os03g30850	SYNONYMOUS_CODING	hypothetical protein
3	17581272	C/T	RP						6.07e-05		LOC_Os03g30850	NON_SYNONYMOUS_CODING	hypothetical protein
3	17609092	C/T	RP						4.31e-05		NA	0	Not found
3	17826323	A/G	RP						0.00013		LOC_Os03g31290	INTRON	membrane-anchored ubiquitin-fold protein, putative, expressed
3	17976661	C/T	RP						0.000115		NA	0	Not found
3	18033540	C/T	RP						0.000124		LOC_Os03g31594	INTRON	jmjC domain containing protein, expressed
3	18148437	T/G	RP						0.000135		LOC_Os03g31740	NON_SYNONYMOUS_CODING	ZCF37, putative, expressed
3	18201869	C/A	RP						0.000108		NA	0	Not found
3	18201878	C/T	RP						0.000108		NA	0	Not found
3	18201882	A/G	RP						0.000108		NA	0	Not found
3	18483233	T/A	RP						0.000132		LOC_Os03g32302	NON_SYNONYMOUS_CODING	expressed protein
3	18530411	A/T	RP						0.000123		NA	0	Not found
3	18543348	A/T	RP						0.000135		NA	0	Not found
3	18648022	T/C	RP						0.000135		NA	0	Not found
3	19528163	C/T	VP							0.00032	LOC_Os03g34310	SYNONYMOUS_CODING	expressed protein
3	19528172	T/C	VP							0.00032	LOC_Os03g34310	SYNONYMOUS_CODING	expressed protein
3	20192535	A/G	VP			1.64e-05					NA	0	Not found
3	20325186	C/T	RP						0.000118		LOC_Os03g36650	NON_SYNONYMOUS_CODING	cysteine-rich repeat secretory protein 55 precursor, putative, expressed
3	20391745	G/T	RP						0.000135		LOC_Os03g36760	UTR_5_PRIME: 44 bases from TSS	expressed protein
3	20522095	A/G	RP						0.000135		NA	0	Not found
3	20550533	T/A	Rai et al., 2015								LOC_Os03g37070	Unknown	cytochrome P450 71E1, putative, expressed
3	20567860	G/C	RP						0.000135		LOC_Os03g37110	INTRON	expressed protein
3	20567965	G/A	RP						0.000135		LOC_Os03g37110	INTRON	expressed protein
3	20666024	G/C	RP						0.000125				cytochrome P450, putative, expressed
3	20666332	C/T	Rai et al., 2015										cytochrome P450, putative, expressed
3	20666453	C/G	Rai et al., 2015										cytochrome P450, putative, expressed
3	20728596	A/G	Rai et al., 2015								LOC_Os03g37411	Unknown	MATE efflux family protein, putative, expressed
3	20728601	A/G	Rai et al., 2015								LOC_Os03g37411	Unknown	MATE efflux family protein, putative, expressed
3	20743929	G/A	Rai et al., 2015								LOC_Os03g37411	Unknown	MATE efflux family protein, putative, expressed
3	20743964	A/T	RP						0.000135		LOC_Os03g37411	Unknown	MATE efflux family protein, putative, expressed
3	20747030	G/A	Rai et al., 2015								LOC_Os03g37411	Unknown	MATE efflux family protein, putative, expressed
3	20747062	G/C	Rai et al., 2015								LOC_Os03g37411	Unknown	MATE efflux family protein, putative, expressed
3	20758505	A/G	RP						3.76e-05		LOC_Os03g37430	INTRON	retrotransposon protein, putative, unclassified, expressed
3	20758539	G/A	RP						3.76e-05		LOC_Os03g37430	INTRON	retrotransposon protein, putative, unclassified, expressed
3	20758542	T/C	RP						3.76e-05		LOC_Os03g37430	INTRON	retrotransposon protein, putative, unclassified, expressed
3	20796266	T/C	Rai et al., 2015								LOC_Os03g37490	Unknown	MATE efflux family protein, multidrug-and-toxin-extrusion (MATE) transporter family
3	20799321	A/T	RP						0.000128		LOC_Os03g37490	Unknown	MATE efflux family protein, putative, expressed
3	20799347	G/A	RP						0.000128		LOC_Os03g37490	Unknown	MATE efflux family protein, putative, expressed
3	20799705	G/A	Rai et al., 2015								LOC_Os03g37490	Unknown	MATE efflux family protein, putative, expressed
3	20799758	G/A	RP						0.000135		LOC_Os03g37490	Unknown	MATE efflux family protein, putative, expressed
3	20844514	T/C	RP						0.000135		LOC_Os03g37580	NON_SYNONYMOUS_CODING	modifier of rudimentary protein, expressed
3	20898279	A/C	RP						0.000123		LOC_Os03g37680	INTRON	expressed protein
3	21239282	T/G	Norton et al. 2014	6.99723e-05
3	22632776	C/T	RP				0.00019632				NA	0	Not found
3	22632788	C/T	RP				0.00019632				NA	0	Not found
3	23838159	T/C	VP							0.000268	LOC_Os03g42790	SYNONYMOUS_CODING	zinc finger protein-related, putative, expressed
3	24172246	G/C	VP					0.000872			NA	0	Not found
3	24425829	A/T	Norton et al. 2014	1.80671e-05
3	24492231	C/T	Norton et al. 2014	1.15765e-05
3	24492231	T/C	Norton et al. 2014	7.70243e-05
3	24686690	G/A	Norton et al. 2014	1.98396e-05
3	25952741	G/A	VP			0.000256					NA	0	Not found
3	26778561	G/A	Norton et al. 2014	7.38426e-05
3	26997330	G/A	Norton et al. 2014	4.84166e-05
3	27045957	A/G	Norton et al. 2014	3.61104e-05
3	27051120	T/C	Norton et al. 2014	4.84166e-05
3	27083714	T/C	Norton et al. 2014	6.93156e-05
3	27119734	C/A	Norton et al. 2014	4.84166e-05
3	27121424	G/A	Norton et al. 2014	4.84166e-05
3	27149652	A/G	Norton et al. 2014	2.05911e-07
3	27233530	T/C	Norton et al. 2014	6.15785e-06
3	27244601	G/T	Norton et al. 2014	4.84166e-05
3	27252659	A/T	Norton et al. 2014	5.54327e-05
3	27274022	A/G	Norton et al. 2014	6.17328e-05
3	27278957	T/C	Norton et al. 2014	4.84166e-05
3	27292413	C/T	Norton et al. 2014	4.84166e-05
3	27294316	T/C	Norton et al. 2014	4.84166e-05
3	27304002	G/A	Norton et al. 2014	4.84166e-05
3	27307101	C/A	Norton et al. 2014	4.84166e-05
3	27340047	T/G	Norton et al. 2014	7.22514e-05
3	27382750	A/G	Norton et al. 2014	3.81129e-05
3	27435774	G/C	RP						0.000123		LOC_Os03g48190	NON_SYNONYMOUS_CODING	expressed protein
3	27572138	A/C	Norton et al. 2014	6.1702e-05
3	27575221	C/G	Norton et al. 2014	3.59714e-05
3	27600946	G/A	Norton et al. 2014	4.84166e-05
3	27608370	T/C	Norton et al. 2014	1.9063e-05
3	27627113	T/G	Norton et al. 2014	2.12313e-05
3	27844001	G/A	VP							0.000835	LOC_Os03g48890	SYNONYMOUS_CODING	LRR receptor kinase, putative, expressed
3	28513895	A/G	Rai et al., 2015								Os03 g50130	Unknown	Glutathione S-transferases
3	30349467	G/T	Rai et al., 2015								Os03g0743500	Unknown	Calcium signaling cascades	signaling transduction
3	30610962	G/A	RP						9.85e-05		Os03g0743500	Unknown	signaling transduction
3	31410225	C/T	Rai et al., 2015								Os03 g55360	Unknown	Heat shock proteins
3	31533633	T/A	Rai et al., 2015								Os03 g55360	Unknown	Heat shock proteins
3	32190425	C/G	Rai et al., 2015								Os03g56540	Unknown	Heat shock proteins
3	32214681	T/G	Rai et al., 2015								Os03g56540	Unknown	Heat shock proteins
3	32492061	T/G	Rai et al., 2015								Os03 g57200	Unknown	Glutathione S-transferases
3	33271636	T/G	Norton et al. 2014	1.6295e-06
3	33342960	A/G	Rai et al., 2015								Os03 g57200	Unknown	Glutathione S-transferases
3	33361377	G/A	Norton et al. 2014	1.06927e-06
3	33381125	G/C	Norton et al. 2014	1.06927e-06
3	33542571	T/C	Norton et al. 2014	1.2584e-06
3	34117677	C/A	Norton et al. 2014	2.40941e-05
3	34123650	G/A	Norton et al. 2014	3.19714e-05
3	34161626	A/G	Norton et al. 2014	1.4816e-06
3	34162853	T/C	Norton et al. 2014	1.4816e-06
3	34391771	T/C	RP				0.00074465				LOC_Os03g60500	NON_SYNONYMOUS_CODING	expressed protein
3	36363485	A/G	Rai et al., 2015								Loc_Os03g64350	Unknown	OsHAC10
3	36384569	A/G	Rai et al., 2015								Loc_Os03g64350	Unknown	OsHAC10
4	186317	C/A	VP			0.000326					LOC_Os04g01240	UTR_5_PRIME: 174 bases from TSS	serine-type peptidase, putative, expressed
4	485491	T/C	Rai et al., 2015								LOC_Os04g01740	Unknown	heat shock protein, putative, expressed
4	512578	C/T	VP							0.00027	NA	0	Not found
4	1025302	T/A	VP			0.000298					LOC_Os04g02690	SYNONYMOUS_CODING	pattern formation protein EMB30, putative, expressed
4	1025306	G/A	VP			0.000324					LOC_Os04g02690	SYNONYMOUS_CODING	pattern formation protein EMB30, putative, expressed
4	1025309	A/G	VP			0.000298					LOC_Os04g02690	SYNONYMOUS_CODING	pattern formation protein EMB30, putative, expressed
4	1875463	C/G	VP							0.000446	LOC_Os04g04060	SYNONYMOUS_CODING	dynamin family protein, putative, expressed
4	1875485	G/T	VP							0.000446	LOC_Os04g04060	SYNONYMOUS_CODING	dynamin family protein, putative, expressed
4	1875661	T/C	RP						0.00011		LOC_Os04g04060	SYNONYMOUS_CODING	dynamin family protein, putative, expressed
4	2539093	G/A	RP						0.000834		NA	0	Not found
4	2749561	C/T	RP						0.000115		LOC_Os04g05460	INTRON	expressed protein
4	3583791	C/T	Norton et al. 2014	9.18948e-05
4	3611194	A/G	VP			0.000334					LOC_Os04g06850	UTR_5_PRIME: 58 bases from TSS	expressed protein
4	3707737	A/G	Norton et al. 2014	1.05202e-05
4	4147859	C/T	VP					0.00082			NA	0	Not found
4	4571526	C/T	RP						0.000128		NA	0	Not found
4	5739625	G/C	RP						0.00033		LOC_Os04g10569	SYNONYMOUS_CODING	glutamyl-tRNA amidotransferase, putative, expressed
4	5816743	T/C	Rai et al., 2015								Os04g0185600	Unknown	phosphate transporter genes, OsPT5
4	6195323	C/A	RP						3.54e-05		LOC_Os04g11350	NON_SYNONYMOUS_CODING	retrotransposon protein, putative, unclassified, expressed
4	9170913	G/A	VP					0.000106			NA	0	Not found
4	9670310	G/A	Rai et al., 2015								LOC_Os04g17660.2	Unknown	OsHAC1-2:
4	9994296	T/A	RP						0.000111		LOC_Os04g18090	UTR_3_PRIME: 26 bases from CDS	histone H1, putative, expressed
4	11884523	T/C	VP					2.89e-07			LOC_Os04g21110	INTRON	phosphoribulokinase/Uridine kinase family protein, expressed
4	12188644	C/G	RP				0.00036648				LOC_Os04g21560	NON_SYNONYMOUS_CODING	retrotransposon protein, putative, Ty3-gypsy subclass, expressed
4	12188653	A/G	RP				0.00036648				LOC_Os04g21560	NON_SYNONYMOUS_CODING	retrotransposon protein, putative, Ty3-gypsy subclass, expressed
4	12188667	C/T	RP				0.00036648				LOC_Os04g21560	NON_SYNONYMOUS_CODING	retrotransposon protein, putative, Ty3-gypsy subclass, expressed
4	13077828	C/T	Norton et al. 2014	3.33682e-05
4	16162730	A/G	RP				0.00055035				LOC_Os04g27340	SYNONYMOUS_CODING	terpene synthase, putative, expressed
4	16284961	C/T	RP				0.00055035				LOC_Os04g27540	INTRON	terpene synthase, putative, expressed
4	16372475	G/T	RP				0.00055035				LOC_Os04g27700	SYNONYMOUS_CODING	expressed protein
4	16442108	G/T	RP				0.00055035				LOC_Os04g27830	NON_SYNONYMOUS_CODING	1,2-dihydroxy-3-keto-5-methylthiopentene dioxygenase protein, putative, expressed
4	16644338	C/T	RP				0.00075709				NA	0	Not found
4	18476030	G/A	Norton et al. 2014	1.16907e-05
4	20826636	C/G	VP			0.0002					LOC_Os04g34390	SYNONYMOUS_CODING	serine/threonine-protein kinase receptor precursor, putative, expressed
4	21074328	G/A	VP					0.000836			NA	0	Not found
4	21360915	C/T	RP						9e-05		LOC_Os04g35140	SYNONYMOUS_CODING	OsSub41 - Putative Subtilisin homologue, expressed
4	24010151	C/T	Norton et al. 2014	3.98744e-05
4	24050705	A/G	Norton et al. 2014	8.42552e-05
4	24050705	A/G	Norton et al. 2014	3.8539e-05
4	24112296	C/T	Norton et al. 2014	8.42552e-05
4	24112296	C/T	Norton et al. 2014	3.8539e-05
4	24189458	A/G	RP						0.00013		LOC_Os04g40760	SYNONYMOUS_CODING	OsFBX143 - F-box domain containing protein, expressed
4	24200248	C/T	RP						2.12e-05		LOC_Os04g40780	STOP_GAINED	OsFBX145 - F-box domain containing protein, expressed	OsFBX145 - F-box domain containing protein, expressed
4	24296708	T/C	Rai et al., 2015								LOC_Os04g40930	Unknown	MYB family transcription factor, putative, expressed
4	24861118	A/G	Norton et al. 2014	7.16793e-05
4	24944997	T/C	RP						3.93e-05		LOC_Os04g42134	UTR_5_PRIME: 796 bases from TSS	enhancer of rudimentary protein, putative, expressed
4	25010504	C/T	Rai et al., 2015								Os01 g43740	Unknown	Cytochrome P450s
4	25140418	C/G	Rai et al., 2015								Os01 g43740	Unknown
4	25161504	A/T	RP						0.000875		NA	0	Not found
4	26314132	G/A	VP			0.000841					NA	0	Not found
4	27656083	A/T	RP						0.000129		LOC_Os04g46650	STOP_GAINED	expansin precursor, putative, expressed	expansin precursor, putative, expressed
4	27837536	A/G	Norton et al. 2014	7.17221e-05
4	27837819	G/A	Norton et al. 2014	5.09829e-05
4	27838838	A/G	Norton et al. 2014	3.88765e-05
4	27866283	A/T	Norton et al. 2014	7.17221e-05
4	28095820	C/A	RP						0.000136		Os04g0561200	Unknown	MAPK cascades	signaling transduction
4	28441778	A/G	Rai et al., 2015								Os04 g48030	Unknown	Transcription factor
4	28802856	A/G	Rai et al., 2015								Os04 g48030	Unknown
4	29501257	C/T	Rai et al., 2015								Os04g0584600	Unknown	CPK (CDPK)	signaling transduction
4	29797335	C/T	RP						0.000316		LOC_Os04g49950	UTR_5_PRIME: 329 bases from TSS	OsFBX150 - F-box domain containing protein, expressed
4	29920407	G/A	RP						0.000664		NA	0	Not found
4	29968457	T/C	VP			0.000827					NA	0	Not found
4	30064237	G/T	RP						0.000469		LOC_Os04g50820	NON_SYNONYMOUS_CODING	oligopeptide transporter, putative, expressed
4	30510604	A/G	Rai et al., 2015								Os03g0743500	Unknown	Cyclin-dependent kinase	signaling transduction
4	30522915	C/T	Rai et al., 2015								Os03g0743500	Unknown	signaling transduction
4	31502967										Os04g0620000		C-type ATP-binding cassette (ABC) transporter, Arsenic (As) detoxification, Reduction of As in grains (Os04t0620000-01)
4	31715352	A/G	Norton et al. 2014	1.41969e-05
4	31719218	G/A	Norton et al. 2014	1.07505e-05
4	32066325	T/A	RP						0.000132		NA	0	Not found
4	32080550	A/G	RP		0.00053929						LOC_Os04g53830	SYNONYMOUS_CODING	3-beta hydroxysteroid dehydrogenase/isomerase family protein, putative, expressed
4	32080580	G/A	RP		0.00053929						LOC_Os04g53830	SYNONYMOUS_CODING	3-beta hydroxysteroid dehydrogenase/isomerase family protein, putative, expressed
4	32083688	G/A	RP		0.00063191						LOC_Os04g53840	SYNONYMOUS_CODING	expressed protein
4	32088067	C/G	RP		0.00070579						LOC_Os04g53850	SYNONYMOUS_CODING	leucoanthocyanidin reductase, putative, expressed
4	32088103	T/A	RP		0.00070579						LOC_Os04g53850	UTR_3_PRIME: 1 bases from CDS	leucoanthocyanidin reductase, putative, expressed
4	32088108	C/T	RP		0.00070579						LOC_Os04g53850	UTR_3_PRIME: 6 bases from CDS	leucoanthocyanidin reductase, putative, expressed
4	32186423	T/A	RP						8.04e-05		NA	0	Not found
4	32763137	A/C	RP						0.000725		NA	0	Not found
4	33954928	G/C	VP			0.000284					NA	0	Not found
4	34596104	A/G	VP					3.61e-07			LOC_Os04g58080	SYNONYMOUS_CODING	polygalacturonase inhibitor 3 precursor, putative, expressed
4	35091073	T/G	Norton et al. 2014	9.16956e-05
4	35115091	T/C	Rai et al., 2015								Os04 g59060	Unknown	Heat shock proteins
4	35132088	G/A	Rai et al., 2015								Os04 g59060	Unknown	Heat shock proteins
5	358261	C/A	VP			0.000168					NA	0	Not found
5	2568715	G/A	RP						0.00014		LOC_Os05g05240	INTRON	serine/threonine protein phosphatase, putative, expressed
5	2585957	C/T	RP						5.62e-06		LOC_Os05g05260	INTRON	helicase, putative, expressed
5	2585961	G/T	RP						5.62e-06		LOC_Os05g05260	INTRON	helicase, putative, expressed
5	5147089	A/G	RP						7.92e-05		NA	0	Not found
5	5654640	C/T	RP						0.000113		LOC_Os05g10370	SYNONYMOUS_CODING	acid phosphatase, putative, expressed
5	6041316	C/A	RP						0.00013		NA	0	Not found
5	6356691	A/T	RP						7.77e-05		NA	0	Not found
5	7111655	T/C	RP						0.000111		NA	0	Not found
5	7211591	A/G	RP						0.000111		NA	0	Not found
5	8444864	T/C	VP			0.000263					LOC_Os05g14860	SYNONYMOUS_CODING	seven in absentia protein family domain containing protein, expressed
5	13703198	G/A	RP						7.58e-05		LOC_Os05g23840	SYNONYMOUS_CODING	expressed protein
5	13713054	T/C	RP						9.72e-05		NA	0	Not found
5	14166549	A/G	RP						0.00025		LOC_Os05g24560	SYNONYMOUS_CODING	NC domain-containing protein, putative, expressed
5	14992981	A/G	RP						6.38e-05		LOC_Os05g25770	NON_SYNONYMOUS_CODING	WRKY45, expressed
5	14998030	T/C	Rai et al., 2015								Loc_Os05g2578	Unknown	OsHAC11
5	15032954	G/A	Rai et al., 2015								Loc_Os05g2578	Unknown	OsHAC11
5	15181768	T/C	RP						6.48e-05		LOC_Os05g26110	INTRON	transposon protein, putative, Mutator sub-class, expressed
5	15553553	G/A	Rai et al., 2015								Os05g0332300	Unknown	CIPK	signaling transduction
5	16028834	C/T	RP						7.71e-05		LOC_Os05g27550	SYNONYMOUS_CODING	OsFBX166 - F-box domain containing protein, expressed
5	18051977	G/T	Rai et al., 2015								Os05g0380900	Unknown	Calcium signaling cascades	signaling transduction
5	18911448	T/C	Rai et al., 2015								Os05g0380900	Unknown	signaling transduction
5	19135182	T/C	VP			0.000326					LOC_Os05g32680	SYNONYMOUS_CODING	PAC, putative, expressed
5	19968028	A/G	RP		0.00014426						NA	0	Not found
5	20090646	C/T	Norton et al. 2014	2.89696e-05
5	20703625	C/T	Rai et al., 2015								Os05 g34980	Unknown	amino acid transporters
5	21067574	C/T	Rai et al., 2015								Os05 g34980	Unknown	amino acid transporters
5	22125044	A/G	Norton et al. 2014	8.12843e-05
5	22226550	T/C	Norton et al. 2014	7.64507e-05
5	22226550	C/T	Norton et al. 2014	3.19649e-07
5	22268053	T/A	Norton et al. 2014	3.63632e-05
5	22384489	A/G	Norton et al. 2014	8.64238e-08
5	22440664	G/T	Norton et al. 2014	5.17471e-05
5	22444173	T/C	Norton et al. 2014	4.40541e-05
5	22513300	C/T	Norton et al. 2014	2.82351e-06
5	22543988	T/C	Norton et al. 2014	2.87869e-06
5	22589962	A/G	Norton et al. 2014	1.05675e-06
5	23526065	G/A	RP						0.000112		LOC_Os05g40050	SYNONYMOUS_CODING	receptor-like protein kinase 2 precursor, putative, expressed
5	23796112	T/G	Norton et al. 2014	1.64969e-05
5	24006542	C/T	Norton et al. 2014	5.89682e-05
5	24195288	C/A	Rai et al., 2015								Os05g0491000	Unknown	Calcium signaling cascades	signaling transduction
5	25153974	C/A	Rai et al., 2015								Os05g45020	Unknown	Transcription factor zinc finger/CCCH
5	25367278	C/T	VP			0.000512					NA	0	Not found
5	25588710	T/G	RP						0.000113		NA	0	Not found
5	25727690	T/C	Rai et al., 2015								Os05 g44340	Unknown	Heat shock proteins
5	25953250	C/T	Rai et al., 2015								Os05 g44340	Unknown	Heat shock proteins
5	26404054	T/G	RP				0.00061047				NA	0	Not found
5	27067912	T/C	Rai et al., 2015								Os05g0545300	Unknown	MAPKKK	signaling transduction
5	27075639	A/G	Rai et al., 2015								Os05g0545400	Unknown	MAPKKK	signaling transduction
5	28116643	C/T	VP							0.000416	NA	0	Not found
5	28116667	G/A	VP							0.000416	NA	0	Not found
6	935662	G/A	Norton et al. 2014	8.25188e-05
6	1442147	G/A	Norton et al. 2014	3.32538e-05
6	2747386	A/G	Norton et al. 2014	6.00465e-05
6	2752401	G/A	Norton et al. 2014	2.60378e-05
6	2752547	T/G	Norton et al. 2014	2.60378e-05
6	2900015	G/A	VP			0.000106					LOC_Os06g06260	SYNONYMOUS_CODING	GDSL-like lipase/acylhydrolase, putative, expressed
6	3430848	A/G	Norton et al. 2014	6.49566e-05
6	3564084	A/G	Norton et al. 2014	9.80994e-05
6	3598843	G/A	Rai et al., 2015								Os06g0172200	Unknown	Calcium signaling cascades	signaling transduction
6	3653126	A/G	Rai et al., 2015								Os06g0172200	Unknown	Calcium signaling cascades	signaling transduction
6	4083589	A/G	Rai et al., 2015								Os06g0181200	Unknown	MAPKKK	signaling transduction
6	4121086	A/G	Rai et al., 2015								Os06g0181200	Unknown	MAPKKK	signaling transduction
6	4871714	C/A	Rai et al., 2015								Os06 g09560	Unknown	Heat shock proteins
6	5038398	T/C	RP				0.00073143				LOC_Os06g09890	INTRON	smr domain containing protein, expressed
6	5038404	A/G	RP				0.00030569				LOC_Os06g09890	INTRON	smr domain containing protein, expressed
6	5265697	G/A	Rai et al., 2015								LOC_Os06g10260	Unknown	cytochrome P450, putative, expressed
6	5533899	G/A	RP				0.00070621				NA	0	Not found
6	5540869	C/T	RP				0.00070621				NA	0	Not found
6	5642646	G/A	VP							0.000225	LOC_Os06g10820	SYNONYMOUS_CODING	helix-loop-helix DNA-binding domain containing protein, expressed
6	6653023	G/A	Rai et al., 2015								Os06 g12310	Unknown	Aquaporin coding gene
6	7259574	G/A	VP			0.000324					NA	0	Not found
6	7522414	T/G	RP				0.00077339				NA	0	Not found
6	7595550	C/T	VP					0.000282			LOC_Os06g13690	INTRON	expressed protein
6	7908666	C/T	VP			0.000255					NA	0	Not found
6	9396663	G/T	Rai et al., 2015								LOC_Os06g16420	Unknown	amino acid transporter, putative, expressed
6	9570976	G/A	VP							0.000373	NA	0	Not found
6	9571018	A/G	VP							0.000373	NA	0	Not found
6	9774110	C/T	VP							0.000168	NA	0	Not found
6	14526093	T/C	Norton et al. 2014	8.20905e-05
6	15813959	A/C	Norton et al. 2014	1.93239e-05
6	16785811	T/C	Norton et al. 2014	3.33534e-05
6	20480639	T/C	Rai et al., 2015								Os06g0543400	Unknown	CIPK	signaling transduction
6	20508355	C/G	Rai et al., 2015								Os06g0543400	Unknown	CIPK	signaling transduction
6	20733424	C/T	Norton et al. 2014	5.52928e-05
6	20929374	C/T	VP			0.000331					LOC_Os06g35870	SYNONYMOUS_CODING	lectin protein kinase family protein, putative, expressed
6	21539220	A/G	Rai et al., 2015								LOC_Os06g36650	Unknown	ABC transporter family protein, putative, expressed
6	21539368	C/T	Rai et al., 2015								LOC_Os06g36650	Unknown	ABC transporter family protein, putative, expressed
6	21539402	G/C	Rai et al., 2015								LOC_Os06g36650	Unknown	ABC transporter family protein, putative, expressed
6	21685577	G/T	VP					1.38e-09			LOC_Os06g36810	NON_SYNONYMOUS_CODING	expressed protein
6	23039886	T/C	VP			0.00034					LOC_Os06g38810	INTRON	expressed protein
6	23041869	A/G	Norton et al. 2014	9.73259e-05
6	24082940	G/A	VP							0.000313	LOC_Os06g40430	NON_SYNONYMOUS_CODING	expressed protein
6	24453659	G/A	Norton et al. 2014	9.76963e-05
6	24484217	G/A	VP							0.000265	NA	0	Not found
6	24484220	G/A	VP							0.000265	NA	0	Not found
6	24532142	G/A	Rai et al., 2015								LOC_Os06g41070	Unknown	cytochrome P450, putative, expressed
6	24533623	C/T	Rai et al., 2015								LOC_Os06g41070	Unknown	cytochrome P450, putative, expressed
6	24717313	A/G	VP							0.000375	NA	0	Not found
6	24828310	G/A	VP					0.000704			LOC_Os06g41410	INTRON	expressed protein
6	24913966	T/C	VP					0.000488			NA	0	Not found
6	25076451	A/C	VP					0.00047			NA	0	Not found
6	25296416	A/T	RP				0.000841				LOC_Os06g42130	SYNONYMOUS_CODING	leucoanthocyanidin dioxygenase, putative, expressed
6	25401937	G/C	VP					0.000413			NA	0	Not found
6	25827788	C/A	VP					0.000657			LOC_Os06g42990	NON_SYNONYMOUS_CODING	AP2 domain containing protein, expressed
6	25901884	T/G	VP					0.00069			NA	0	Not found
6	26831608	A/G	Norton et al. 2014	9.81218e-05
6	27226761	T/G	VP							0.00026	LOC_Os06g45020	INTRON	STRUBBELIG-RECEPTOR FAMILY 3 precursor, putative, expressed
6	29748937	A/G	RP						0.000107		LOC_Os06g49090	SYNONYMOUS_CODING	transposon protein, putative, unclassified, expressed
6	30033654	T/C	VP					0.000771			NA	0	Not found
6	30817493	A/G	Rai et al., 2015								Os06g50930; Os06g0724900	Unknown	OsHAC2	signaling transduction
6	30825542	T/C	Rai et al., 2015								Os06g50930	Unknown	OsHAC2
6	31148629	C/T	VP					4.1e-07			LOC_Os06g51420	INTRON	coiled-coil domain-containing protein 12, putative, expressed
6	31148644	T/A	VP					4.1e-07			LOC_Os06g51420	INTRON	coiled-coil domain-containing protein 12, putative, expressed
6	31156417	C/T	VP					4.1e-07			LOC_Os06g51430	UTR_3_PRIME: 63 bases from CDS	signal peptide peptidase-like 2B, putative, expressed
6	31214285	A/G	Rai et al., 2015								Os02 g51110	Unknown	Aquaporin coding gene
7	1701760	G/A	RP						3.03e-05		NA	0	Not found
7	1701762	G/A	RP						7.09e-05		NA	0	Not found
7	1701767	G/C	RP						3.03e-05		NA	0	Not found
7	1701769	G/C	RP						7.09e-05		NA	0	Not found
7	1755341	T/C	RP						3.03e-05		LOC_Os07g04130	SYNONYMOUS_CODING	expressed protein
7	1755365	T/C	RP						9.23e-06		LOC_Os07g04130	SYNONYMOUS_CODING	expressed protein
7	3142691	C/G	RP						6.41e-05		NA	0	Not found
7	3920045	T/C	RP						0.000746		LOC_Os07g07820	SYNONYMOUS_CODING	expressed protein
7	3920076	C/T	RP						0.000904		LOC_Os07g07820	NON_SYNONYMOUS_CODING	expressed protein
7	4220284	A/T	Norton et al. 2014	4.83747e-05
7	4224845	A/G	Norton et al. 2014	4.83747e-05
7	4263809	G/T	Norton et al. 2014	4.22866e-05
7	4483382	A/G	Rai et al., 2015								Os07g0185000	Unknown	MAPKKK	signaling transduction
7	4536895	A/G	Rai et al., 2015								Os07g0185000	Unknown	MAPKKK	signaling transduction
7	5932127	C/T	Norton et al. 2014	1.26338e-06
7	5932127	C/T	Norton et al. 2014	2.28867e-06
7	5936545	G/T	Norton et al. 2014	2.76835e-08
7	5936545	G/T	Norton et al. 2014	2.28867e-06
7	6066856	G/A	Norton et al. 2014	1.46124e-11
7	6066856	G/A	Norton et al. 2014	3.65467e-14
7	6068267	T/C	Norton et al. 2014	1.86009e-11
7	6068267	T/C	Norton et al. 2014	3.65467e-14
7	6090274	A/G	Norton et al. 2014	2.60255e-09
7	6090274	A/G	Norton et al. 2014	3.17336e-12
7	6336497	C/A	RP		0.00025079						LOC_Os07g11510	SYNONYMOUS_CODING	RAL6 - Seed allergenic protein RA5/RA14/RA17 precursor, expressed
7	6338879	G/C	RP		0.00010117						NA	0	Not found
7	6339043	C/G	RP		0.00025079						NA	0	Not found
7	6373526	G/T	RP		0.00025079						LOC_Os07g11560	INTRON	expressed protein
7	6373532	G/T	RP		0.00025079						LOC_Os07g11560	INTRON	expressed protein
7	6373545	C/T	RP		0.00025079						LOC_Os07g11560	INTRON	expressed protein
7	6373625	C/T	RP		0.00025079						LOC_Os07g11560	INTRON	expressed protein
7	6373646	C/T	RP		0.00025079						LOC_Os07g11560	INTRON	expressed protein
7	6416076	A/T	Norton et al. 2014	3.93138e-05
7	6670798	G/A	RP/VP				4.5851e-05	6.98e-05			NA	0	Not found
7	6687151	G/A	RP/VP				0.00025796	6.98e-05			NA	0	Not found
7	6687191	T/A	RP/VP				0.00025796	6.98e-05			NA	0	Not found
7	6687366	T/A	RP/VP				7.1978e-06	6.98e-05			NA	0	Not found
7	6689060	G/A	RP/VP				0.00025796	0.00033			NA	0	Not found
7	6691337	G/A	RP/VP				0.00025796	6.98e-05			NA	0	Not found
7	6691993	T/C	RP/VP				0.00025796	6.98e-05			NA	0	Not found
7	6692047	A/T	RP/VP				0.00025796	6.98e-05			NA	0	Not found
7	6692063	C/T	RP/VP				0.00025796	6.98e-05			NA	0	Not found
7	6724327	A/G	RP/VP				0.00025796	6.98e-05			NA	0	Not found
7	6724346	C/T	RP/VP				0.00025796	6.98e-05			NA	0	Not found
7	6724426	A/G	RP/VP				6.6935e-05	6.98e-05			NA	0	Not found
7	6724439	G/A	RP/VP				6.6935e-05	6.98e-05			NA	0	Not found
7	6724502	G/A	RP/VP				6.6935e-05	0.00017			NA	0	Not found
7	6724625	C/T	VP					6.98e-05			NA	0	Not found
7	6724661	G/C	VP					6.98e-05			NA	0	Not found
7	6747279	C/T	RP/VP				6.6935e-05	6.98e-05			NA	0	Not found
7	6753081	G/C	VP					6.98e-05			LOC_Os07g12100	NON_SYNONYMOUS_CODING	expressed protein
7	6753083	G/T	VP					6.98e-05			LOC_Os07g12100	NON_SYNONYMOUS_CODING	expressed protein
7	6764016	G/A	RP/VP				0.00085024	6.98e-05			LOC_Os07g12110	INTRON	eukaryotic translation initiation factor 3 subunit E, putative, expressed
7	6779732	A/G	RP/VP				6.6935e-05	6.98e-05			LOC_Os07g12130	Unknown	MYB family transcription factor, putative, expressed
7	6779771	G/A	RP/VP				6.6935e-05	6.98e-05			LOC_Os07g12130	Unknown	MYB family transcription factor, putative, expressed
7	6780077	C/T	VP					6.98e-05			LOC_Os07g12130	Unknown	MYB family transcription factor, putative, expressed
7	6780104	C/T	VP					6.98e-05			LOC_Os07g12130	Unknown	MYB family transcription factor, putative, expressed
7	7668312	C/G	VP			0.000639					NA	0	Not found
7	7673749	C/T	VP			0.000639					NA	0	Not found
7	7731709	T/C	VP			0.000639					LOC_Os07g13490	NON_SYNONYMOUS_CODING	expressed protein
7	7781577	C/T	VP			0.000639					NA	0	Not found
7	7781646	T/C	VP			0.000639					NA	0	Not found
7	7796991	A/G	VP			0.000639					NA	0	Not found
7	7797000	G/T	VP			0.000639					NA	0	Not found
7	7797063	G/C	VP		0.00085368	0.000639					NA	0	Not found
7	7806232	C/T	VP			0.000639					NA	0	Not found
7	7806245	T/C	VP			0.000639					NA	0	Not found
7	7806258	T/C	VP			0.000639					NA	0	Not found
7	7840859	G/A	VP			0.000639					LOC_Os07g13660	INTRON	UDP-glucoronosyl and UDP-glucosyl transferase domain containing protein, expressed
7	7877110	T/C	VP			0.000639					LOC_Os07g13728	SYNONYMOUS_CODING	hypothetical protein
7	7904188	A/C	VP			0.000639					LOC_Os07g13780	SYNONYMOUS_CODING	cytokinin-O-glucosyltransferase 2, putative, expressed
7	7912716	C/T	VP			0.000639					LOC_Os07g13810	SYNONYMOUS_CODING	cytokinin-N-glucosyltransferase 1, putative, expressed
7	7919692	G/A	VP			0.000639					LOC_Os07g13830	NON_SYNONYMOUS_CODING	OsFBX228 - F-box domain containing protein, expressed
7	7923434	A/G	VP			0.000639					LOC_Os07g13834	SYNONYMOUS_CODING	expressed protein
7	7947091	A/G	VP			0.000639					NA	0	Not found
7	7947124	T/C	VP			0.000639					NA	0	Not found
7	7947170	A/G	VP			0.000639					NA	0	Not found
7	7969019	G/T	VP			0.000639					LOC_Os07g13940	NON_SYNONYMOUS_CODING	cytokinin-N-glucosyltransferase 1, putative, expressed
7	7969696	A/C	VP			0.000639					LOC_Os07g13940	NON_SYNONYMOUS_CODING	cytokinin-N-glucosyltransferase 1, putative, expressed
7	7971958	G/T	VP			0.000639					NA	0	Not found
7	7991462	A/G	VP			0.000639					LOC_Os07g13990	NON_SYNONYMOUS_CODING	retrotransposon, putative, centromere-specific, expressed
7	7999192	G/T	VP			0.000639					LOC_Os07g14000	INTRON	retrotransposon protein, putative, unclassified, expressed
7	7999197	T/C	VP			0.000639					LOC_Os07g14000	INTRON	retrotransposon protein, putative, unclassified, expressed
7	7999208	T/C	VP			0.000639					LOC_Os07g14000	INTRON	retrotransposon protein, putative, unclassified, expressed
7	8025514	A/G	VP			0.000639					LOC_Os07g14070	SYNONYMOUS_CODING	SCP-like extracellular protein, expressed
7	8025530	A/T	VP			0.000639					LOC_Os07g14070	NON_SYNONYMOUS_CODING	SCP-like extracellular protein, expressed
7	8044198	C/T	VP			0.000639					LOC_Os07g14100	NON_SYNONYMOUS_CODING	pentatricopeptide, putative, expressed
7	8077172	G/A	VP		0.00052682	0.000639					LOC_Os07g14150	INTRON	cytidine deaminase, putative, expressed
7	8082606	T/C	VP			0.000639					NA	0	Not found
7	8092005	T/C	RP				0.0007244				NA	0	Not found
7	8092008	T/C	RP				0.0007244				NA	0	Not found
7	8241051	C/T	VP			0.000639					NA	0	Not found
7	8278663	A/T	VP			0.000639					LOC_Os07g14514	UTR_5_PRIME: 104 bases from TSS	retrotransposon protein, putative, unclassified, expressed
7	8359404	C/T	VP			0.000639					NA	0	Not found
7	8361132	T/G	VP			0.000639					LOC_Os07g14670	NON_SYNONYMOUS_CODING	transposon protein, putative, unclassified, expressed
7	8366367	T/C	VP			0.000639					LOC_Os07g14680	SYNONYMOUS_CODING	expressed protein
7	8382567	T/G	VP			0.000639					LOC_Os07g14700	SYNONYMOUS_CODING	harpin-induced protein 1 domain containing protein, expressed
7	8382581	T/C	VP			0.000639					LOC_Os07g14700	NON_SYNONYMOUS_CODING	harpin-induced protein 1 domain containing protein, expressed
7	8394079	G/A	VP			0.000639					NA	0	Not found
7	8394110	C/T	VP			0.000639					NA	0	Not found
7	8467567	C/T	VP			0.000639					NA	0	Not found
7	8539622	C/T	VP			0.000639					LOC_Os07g14920	INTRON	expressed protein
7	8565074	A/G	VP			0.000639					LOC_Os07g14940	NON_SYNONYMOUS_CODING	transposon protein, putative, CACTA, En/Spm sub-class, expressed
7	8565101	A/G	VP			0.000639					LOC_Os07g14940	NON_SYNONYMOUS_CODING	transposon protein, putative, CACTA, En/Spm sub-class, expressed
7	8745237	A/T	VP			0.000639					NA	0	Not found
7	8745260	T/A	VP			0.000639					NA	0	Not found
7	8752625	G/A	VP			0.000639					LOC_Os07g15180	INTRON	transposon protein, putative, unclassified, expressed
7	8783966	A/T	VP			0.000639					LOC_Os07g15230	SYNONYMOUS_CODING	expressed protein
7	8807447	C/A	VP			0.000639					LOC_Os07g15270	NON_SYNONYMOUS_CODING	RNA-binding region RNP-1, putative, expressed
7	8837317	G/A	VP			0.000639					Os07 g15460	Unknown	Metal transporter
7	8982715	C/A	Rai et al., 2015								Os07 g15460	Unknown
7	10499647	C/T	Norton et al. 2014	5.14009e-06
7	15368208	A/C	Rai et al., 2015								Os07 g26630	Unknown	Aquaporin coding gene
7	15400184	T/C	Norton et al. 2014	1.64884e-05
7	15408151	G/A	Norton et al. 2014	9.88259e-05
7	15408151	A/G	Norton et al. 2014	6.85742e-05
7	15580001	T/C	RP		0.00013809						LOC_Os07g26900	UTR_5_PRIME: 438 bases from TSS	alpha-galactosidase precursor, putative, expressed
7	15580044	G/C	RP		0.00013809						LOC_Os07g26900	UTR_5_PRIME: 395 bases from TSS	alpha-galactosidase precursor, putative, expressed
7	15580050	A/C	RP		0.00013809						LOC_Os07g26900	UTR_5_PRIME: 389 bases from TSS	alpha-galactosidase precursor, putative, expressed
7	15580104	C/T	RP		0.00013809						LOC_Os07g26900	UTR_5_PRIME: 335 bases from TSS	alpha-galactosidase precursor, putative, expressed
7	15580127	C/G	RP		0.00013809						LOC_Os07g26900	UTR_5_PRIME: 312 bases from TSS	alpha-galactosidase precursor, putative, expressed
7	15592113	G/C	RP		0.00064693						NA	0	Not found
7	15596089	G/A	RP		0.00064461						LOC_Os07g26920	NON_SYNONYMOUS_CODING	expressed protein
7	15617902	A/G	Norton et al. 2014	4.80047e-05
7	15728568	G/A	Norton et al. 2014	1.71601e-05
7	16257340	T/C	Norton et al. 2014	1.27921e-05
7	16431718	G/A	Norton et al. 2014	4.58123e-06
7	16447993	C/T	Norton et al. 2014	1.15765e-05
7	16449199	A/T	Norton et al. 2014	1.15765e-05
7	16476208	A/T	Norton et al. 2014	4.73026e-06
7	16512007	A/G	Norton et al. 2014	1.83749e-05
7	16584177	G/A	Norton et al. 2014	1.68258e-05
7	16801939	C/A	Norton et al. 2014	1.15765e-05
7	16865320	G/A	Rai et al., 2015								Os07 g28800	Unknown	Heat shock proteins
7	16868277	T/C	Norton et al. 2014	1.15765e-05
7	16868541	C/T	Norton et al. 2014	5.46945e-06
7	16892379	G/T	Norton et al. 2014	1.55887e-05
7	16896071	A/T	Norton et al. 2014	5.46945e-06
7	16963837	G/A	Norton et al. 2014	2.82826e-06
7	16963837	A/G	Norton et al. 2014	1.83286e-05
7	17090384	T/C	Norton et al. 2014	1.83286e-05
7	17847726	A/G	VP			0.000312					LOC_Os07g30210	NON_SYNONYMOUS_CODING	integral membrane protein DUF6 domain containing protein, expressed
7	18692392	T/A	Norton et al. 2014	8.47118e-05
7	18894473	G/T	VP							0.000176	LOC_Os07g31790	SYNONYMOUS_CODING	CXE carboxylesterase, putative, expressed
7	19140860	C/T	Norton et al. 2014	3.48255e-05
7	20122605	G/C	VP			0.000148					LOC_Os07g33670	NON_SYNONYMOUS_CODING	patatin-like phospholipase family protein, expressed
7	20122608	G/C	VP			0.000148					LOC_Os07g33670	SYNONYMOUS_CODING	patatin-like phospholipase family protein, expressed
7	20603914	T/C	VP			0.000219					LOC_Os07g34380	INTRON	hypothetical protein
7	20815847	C/A	Norton et al. 2014	7.15975e-05
7	20885096	G/A	VP			0.000573					LOC_Os07g34850	SYNONYMOUS_CODING	aspartic proteinase nepenthesin, putative, expressed
7	22842794	C/T	Rai et al., 2015								Os07g0568600	Unknown	CPK (CDPK)	signaling transduction
7	22874621	C/T	Rai et al., 2015								Os07g0568600	Unknown	CPK (CDPK)	signaling transduction
7	23007060	T/C	VP			0.00028					LOC_Os07g38300	INTRON	ribosome recycling factor, putative, expressed
7	23097351	G/T	Norton et al. 2014	8.01023e-05
7	23515646	G/T	Rai et al., 2015								Os07g0584100	Unknown	MAPKKK	signaling transduction
7	23797252	G/A	Rai et al., 2015								Os07g0584100	Unknown	MAPKKK	signaling transduction
7	24844032	C/T	Norton et al. 2014	1.16032e-05
7	25119756	C/T	RP				0.00042533				NA	0	Not found
7	25195806	C/A	RP						9.05e-05		LOC_Os07g42104	INTRON	expressed protein
7	25202330	A/C	VP					0.000435			LOC_Os07g42104	INTRON	expressed protein
7	25202339	G/A	VP					0.000435			LOC_Os07g42104	INTRON	expressed protein
7	25202354	A/G	VP					0.000435			LOC_Os07g42104	INTRON	expressed protein
7	26601353	C/A	Norton et al. 2014	5.23466e-06
7	26601976	T/C	Norton et al. 2014	5.75931e-06
7	27792662	C/T	Norton et al. 2014	1.71556e-05
7	29163231	A/T	Norton et al. 2014	1.525e-05
7	29178593	C/T	Norton et al. 2014	1.03057e-05
7	29185592	G/A	Norton et al. 2014	1.15765e-05
7	29185809	T/C	Norton et al. 2014	1.15765e-05
7	29187797	T/G	Norton et al. 2014	1.15765e-05
7	29552395	C/T	RP				0.00064767				NA	0	Not found
8	39114	G/A	RP		0.00070914						LOC_Os08g01054	NON_SYNONYMOUS_CODING	retrotransposon protein, putative, unclassified, expressed
8	51611	C/T	VP			0.000639					NA	0	Not found
8	132980	T/A	RP						0.000125		NA	0	Not found
8	173889	A/G	VP			0.000639					LOC_Os08g01270	INTRON	protein kinase family protein, putative, expressed
8	261278	T/C	VP			0.000639					LOC_Os08g01400	UTR_5_PRIME: 12 bases from TSS	expressed protein
8	308328	A/C	Rai et al., 2015								LOC_Os08g01510	Unknown	cytochrome P450, putative, expressed
8	322532	T/C	VP			0.000639					LOC_Os08g01530	SYNONYMOUS_CODING	expressed protein
8	376154	A/G	VP			0.000639					LOC_Os08g01640	SYNONYMOUS_CODING	Rf1, mitochondrial precursor, putative, expressed
8	376580	A/C	VP			0.000639					LOC_Os08g01640	UTR_5_PRIME: 67 bases from TSS	Rf1, mitochondrial precursor, putative, expressed
8	389330	T/A	RP						0.000103		NA	0	Not found
8	401458	A/G	VP			0.000639					NA	0	Not found
8	1639420	G/A	VP					0.00065			LOC_Os08g03500	NON_SYNONYMOUS_CODING	MBTB17 - Bric-a-Brac, Tramtrack, Broad Complex BTB domain with Meprin and TRAF Homology MATH domain, expressed
8	1649078	T/A	Norton et al. 2014	3.61881e-05
8	2166048	T/A	VP							0.000384	NA	0	Not found
8	2166051	C/T	VP							0.000384	NA	0	Not found
8	2753120	G/A	RP				8.2247e-06				LOC_Os08g05270	INTRON	retrotransposon protein, putative, unclassified, expressed
8	2764973	A/G	Norton et al. 2014	5.5906e-05
8	3001197	C/T	Rai et al., 2015								LOC_Os08g05610	Unknown	cytochrome P450, putative, expressed
8	3008273	A/T	Rai et al., 2015								LOC_Os08g05620	Unknown	cytochrome P450, putative, expressed
8	3051438	T/C	Rai et al., 2015								LOC_Os08g05690	Unknown	ABC transporter, ATP-binding protein, putative, expressed
8	3749503	C/G	VP			5.13e-05					LOC_Os08g06659	SYNONYMOUS_CODING	expressed protein
8	4056231	G/A	VP			3.69e-06					NA	0	Not found
8	4056771	T/C	VP			3.42e-05					NA	0	Not found
8	4082387	T/C	VP			3.69e-06					LOC_Os08g07300	INTRON	haloacid dehalogenase-like hydrolase domain-containing protein 3, putative, expressed
8	4101083	C/G	VP			3.69e-06					LOC_Os08g07320	INTRON	expressed protein
8	4101097	C/T	VP			3.69e-06					LOC_Os08g07320	SYNONYMOUS_CODING	expressed protein
8	5316806	A/G	VP							0.000385	LOC_Os08g09170	SYNONYMOUS_CODING	expressed protein
8	5347135	A/G	VP							0.000294	LOC_Os08g09220	SYNONYMOUS_CODING	OsFBX262 - F-box domain containing protein, expressed
8	5347147	G/C	VP							0.000294	LOC_Os08g09220	SYNONYMOUS_CODING	OsFBX262 - F-box domain containing protein, expressed
8	5485784	T/C	Rai et al., 2015								Os08 g09690	Unknown	AP2-like
8	5763393	C/T	Rai et al., 2015								Os08 g09690	Unknown	ethylene-responsive transcription factor
8	7160262	G/T	RP						0.000109		NA	0	Not found
8	7533728	A/T	RP				4.902e-05				LOC_Os08g12710	SYNONYMOUS_CODING	retrotransposon protein, putative, Ty3-gypsy subclass
8	9200521	A/T	Norton et al. 2014	5.39515e-05
8	9383777	A/G	RP		0.00021397						LOC_Os08g15420	SYNONYMOUS_CODING	CSLC3 - cellulose synthase-like family C, expressed
8	9484630	G/C	RP		0.0001142						LOC_Os08g15610	SYNONYMOUS_CODING	expressed protein
8	9509929	T/C	RP		0.00012208						NA	0	Not found
8	9532992	C/G	RP						0.000123		NA	0	Not found
8	9539178	G/A	Rai et al., 2015								LOC_Os08g15710	Unknown	DC1 domain, putative, expressed
8	9539185	G/A	Rai et al., 2015								LOC_Os08g15710	Unknown	DC1 domain, putative, expressed
8	9539200	T/C	RP		8.5874e-07						LOC_Os08g15710	Unknown	DC1 domain, putative, expressed
8	9543515	C/T	RP		1.5166e-07						NA	0	Not found
8	9543549	T/G	RP		7.9681e-07						NA	0	Not found
8	9543568	T/A	RP		7.9681e-07						NA	0	Not found
8	9634150	T/C	RP		0.00085698						NA	0	Not found
8	9777038	G/T	RP		6.4044e-07						NA	0	Not found
8	9786452	G/T	RP						0.000103		LOC_Os08g16050	NON_SYNONYMOUS_CODING	tetraspanin family protein, putative, expressed
8	9796501	A/T	RP		1.3736e-06						LOC_Os08g16070	NON_SYNONYMOUS_CODING	NB-ARC domain containing protein, expressed
8	9922138	A/C	Rai et al., 2015								LOC_Os08g16260	Unknown	cytochrome P450 protein, putative, expressed
8	9987010	T/C	RP		0.00026524						LOC_Os08g16370	SYNONYMOUS_CODING	transposon protein, putative, unclassified, expressed
8	10094710	A/G	RP		6.1871e-07						NA	0	Not found
8	10094744	T/C	RP		8.278e-07						NA	0	Not found
8	10098424	C/T	RP		8.9971e-07						LOC_Os08g16480	UTR_5_PRIME: 56 bases from TSS	ATPase, AFG1 family domain containing protein, expressed
8	10191141	G/A	RP		2.0078e-05						LOC_Os08g16660	SYNONYMOUS_CODING	aspartic proteinase nepenthesin precursor, putative, expressed
8	10355404										Loc_Os08g16910		Mannitol dehydrogenase, putative, expressed	1
8	10378706	G/A	RP		6.7788e-06						NA	0	Not found
8	10591945	C/A	RP		1.6971e-05						LOC_Os08g17320	SYNONYMOUS_CODING	protein kinase family protein, putative, expressed
8	10592590	A/C	RP		0.00070574						LOC_Os08g17320	SYNONYMOUS_CODING	protein kinase family protein, putative, expressed
8	10605945	G/A	RP		7.0535e-05						NA	0	Not found
8	10633530	G/A	RP		0.00076305						LOC_Os08g17400	UTR_3_PRIME: 449 bases from CDS	WRKY89, expressed
8	10681975	C/T	RP		0.00048783						NA	0	Not found
8	10752609	T/C	RP		0.00014426						NA	0	Not found
8	10752616	G/A	RP		0.00014426						NA	0	Not found
8	10752631	G/A	RP		0.00014426						NA	0	Not found
8	10766755	C/T	RP						6.99e-05		NA	0	Not found
8	10766767	A/G	RP						0.000118		NA	0	Not found
8	10766776	A/G	RP						0.000134		NA	0	Not found
8	10809770	A/T	RP		0.00014674						NA	0	Not found
8	10895769	C/T	RP		2.5124e-05						LOC_Os08g17770	NON_SYNONYMOUS_CODING	expressed protein
8	10895771	G/C	RP		2.5124e-05						LOC_Os08g17770	SYNONYMOUS_CODING	expressed protein
8	10906193	A/C	RP		0.00010682						LOC_Os08g17784	INTRON	purple acid phosphatase, putative, expressed
8	10907119	C/T	RP		7.232e-06						LOC_Os08g17784	INTRON	purple acid phosphatase, putative, expressed
8	10925529	T/C	RP		0.00010126						LOC_Os08g17820	NON_SYNONYMOUS_CODING	retrotransposon protein, putative, unclassified, expressed
8	10944908	C/G	RP		8.3139e-06						LOC_Os08g17830	SYNONYMOUS_CODING	transposon protein, putative, unclassified, expressed
8	10959808	C/T	RP		5.3483e-05						NA	0	Not found
8	10960017	G/A	RP		2.9497e-07						NA	0	Not found
8	11035401	C/A	RP		2.3648e-06						LOC_Os08g18000	INTRON	OsFBX283 - F-box domain containing protein, expressed
8	11079386	G/A	RP		0.00015694						NA	0	Not found
8	11107638	T/A	RP		2.8574e-05						LOC_Os08g18110	INTRON	alpha-soluble NSF attachment protein, putative, expressed
8	11309427	A/G	RP		0.00056071						NA	0	Not found
8	11309450	T/G	RP		0.00010868						NA	0	Not found
8	11310843	C/T	RP		4.5751e-06						LOC_Os08g18970	NON_SYNONYMOUS_CODING	pectate lyase family protein, expressed
8	11456340	G/A	RP		4.7703e-07						NA	0	Not found
8	11456353	G/C	RP		4.7703e-07						NA	0	Not found
8	11456364	G/A	RP		1.8601e-06						NA	0	Not found
8	11456397	A/G	RP		0.00044571						NA	0	Not found
8	11456413	A/C	RP		0.0002315						NA	0	Not found
8	11490594	C/A	RP		0.00069184						LOC_Os08g19210	INTRON	expressed protein
8	11490613	A/G	RP		0.00069184						LOC_Os08g19210	INTRON	expressed protein
8	11709586	A/G	RP		5.5364e-07						LOC_Os08g19590	NON_SYNONYMOUS_CODING	Homeobox domain containing protein, expressed
8	11798025	T/C	RP		0.00064576						LOC_Os08g19694	NON_SYNONYMOUS_CODING	NB-ARC domain containing protein, expressed
8	11870805	T/A	RP		5.8124e-06						LOC_Os08g19830	INTRON	ubiquitin family protein, putative, expressed
8	12047064	A/G	RP		1.4344e-06						NA	0	Not found
8	12059894	T/C	RP		5.7159e-05						LOC_Os08g20120	SYNONYMOUS_CODING	retrotransposon protein, putative, Ty3-gypsy subclass, expressed
8	12078723	A/G	RP		0.00071564						NA	0	Not found
8	12082163	G/A	RP		4.9724e-05						NA	0	Not found
8	12099539	A/G	RP		3.922e-06						NA	0	Not found
8	12170852	A/G	RP		1.5089e-06						LOC_Os08g20270	UTR_5_PRIME: 96 bases from TSS	MEMO1, putative, expressed
8	12170887	A/G	RP		1.5089e-06						LOC_Os08g20270	UTR_5_PRIME: 61 bases from TSS	MEMO1, putative, expressed
8	12351300	A/T	RP		2.3367e-05						LOC_Os08g20570	INTRON	chloride channel protein, putative, expressed
8	12384755	A/G	RP						5.01e-05		LOC_Os08g20620	NON_SYNONYMOUS_CODING	expressed protein
8	12430772	G/A	RP						8.59e-05		LOC_Os08g20680	NON_SYNONYMOUS_CODING	expressed protein
8	14011344	C/T	RP						0.000109		NA	0	Not found
8	14488705	T/C	RP		0.00012959						LOC_Os08g23950	SYNONYMOUS_CODING	expressed protein
8	14766045	C/G	RP						4.53e-05		LOC_Os08g24434	SYNONYMOUS_CODING	expressed protein
8	14802866	C/T	RP						5.02e-05		NA	0	Not found
8	14931228	A/G	RP						5.72e-05		NA	0	Not found
8	15020308	A/G	RP						1.72e-05		LOC_Os08g24830	SYNONYMOUS_CODING	OsFBDUF44 - F-box and DUF domain containing protein, expressed
8	15607859	A/C	RP						8.06e-05		LOC_Os08g25650	NON_SYNONYMOUS_CODING	expressed protein
8	15618366	C/G	RP						0.000133		NA	0	Not found
8	15618370	T/A	RP						0.000117		NA	0	Not found
8	15698752	T/C	Rai et al., 2015								LOC_Os08g25799	Unknown	Myb transcription factor, putative, expressed
8	15835335	G/A	RP		0.00086185						NA	0	Not found
8	15976697	A/G	RP		7.2256e-05						LOC_Os08g26220	UTR_3_PRIME: 60 bases from CDS	expressed protein
8	15976748	G/A	RP		8.0421e-05						LOC_Os08g26220	UTR_3_PRIME: 111 bases from CDS	expressed protein
8	15976755	G/T	RP		8.0421e-05						LOC_Os08g26220	UTR_3_PRIME: 118 bases from CDS	expressed protein
8	15976779	T/C	RP		1.9755e-05						LOC_Os08g26220	UTR_3_PRIME: 142 bases from CDS	expressed protein
8	16056484	A/C	RP		0.00028873						NA	0	Not found
8	16321436	A/C	VP			0.000513					LOC_Os08g26840	NON_SYNONYMOUS_CODING	plant protein of unknown function domain containing protein, expressed
8	16321446	T/G	VP			0.000513					LOC_Os08g26840	NON_SYNONYMOUS_CODING	plant protein of unknown function domain containing protein, expressed
8	16342337	C/G	VP			0.000513					LOC_Os08g26870	INTRON	wound responsive protein, putative, expressed
8	16443888	A/T	VP			0.000513					LOC_Os08g26940	INTRON	expressed protein
8	16629108	G/T	VP			0.000513					LOC_Os08g27240	INTRON	ARID/BRIGHT DNA-binding domain containing protein, expressed
8	16779858	G/A	VP					4.68e-05			LOC_Os08g27490	INTRON	expressed protein
8	16779951	A/G	VP					2.33e-05			LOC_Os08g27490	INTRON	expressed protein
8	17158110	A/G	VP							0.00038	LOC_Os08g28120	NON_SYNONYMOUS_CODING	expressed protein
8	17441719	T/A	VP							0.00042	LOC_Os08g28560	NON_SYNONYMOUS_CODING	expressed protein
8	17585800	C/T	RP						0.000123		LOC_Os08g28750	SYNONYMOUS_CODING	transposon protein, putative, CACTA, En/Spm sub-class, expressed
8	17681593	A/G	RP						0.000133		NA	0	Not found
8	17890389	T/C	VP			0.000314					NA	0	Not found
8	17890428	G/A	VP			0.000288					NA	0	Not found
8	17890440	C/T	VP			0.000288					NA	0	Not found
8	17905982	C/T	RP						7.56e-05		LOC_Os08g29200	SYNONYMOUS_CODING	BURP domain containing protein, expressed
8	18223409	C/T	RP		0.00073607						LOC_Os08g29669	INTRON	cytochrome b5-like Heme/Steroid binding domain containing protein, expressed
8	19192802	G/A	VP					1.55e-07			NA	0	Not found
8	19317426	G/A	VP					2.64e-07			LOC_Os08g31240	Unknown	FACT complex subunit SPT16, putative, expressed
8	19430020	G/A	Rai et al., 2015								LOC_Os08g31410	Unknown	sulfate transporter, putative, expressed
8	20830908	G/T	VP					1.13e-06			LOC_Os08g33400	NON_SYNONYMOUS_CODING	expressed protein
8	20855851	G/A	VP					5.49e-06			LOC_Os08g33430	NON_SYNONYMOUS_CODING	formin, putative, expressed
8	20976855	T/C	VP			0.000137					LOC_Os08g33590	NON_SYNONYMOUS_CODING	basic helix-loop-helix, putative, expressed
8	21019994	C/A	Rai et al., 2015								LOC_Os08g33660	Unknown	MYB family transcription factor, putative, expressed
8	21581339	G/A	Norton et al. 2014	1.70971e-05
8	21629592	T/C	Norton et al. 2014	2.46264e-05
8	21629592	C/T	Norton et al. 2014	4.8624e-05
8	21632673	T/A	Norton et al. 2014	5.21117e-05
8	21632673	A/T	Norton et al. 2014	4.25982e-05
8	21638494	T/G	VP					3.74e-07			LOC_Os08g34490	NON_SYNONYMOUS_CODING	retrotransposon protein, putative, Ty1-copia subclass, expressed
8	21638498	G/C	VP					3.74e-07			LOC_Os08g34490	NON_SYNONYMOUS_CODING	retrotransposon protein, putative, Ty1-copia subclass, expressed
8	21646549	C/T	Norton et al. 2014	3.98921e-05
8	21646549	T/C	Norton et al. 2014	8.34855e-05
8	21647803	A/C	Norton et al. 2014	4.07942e-05
8	21647803	C/A	Norton et al. 2014	8.34855e-05
8	25888536	A/C	RP				4.2372e-05				LOC_Os08g40910	NON_SYNONYMOUS_CODING	expressed protein
8	26043222	A/G	VP					2.66e-07			NA	0	Not found
8	26381588	A/G	VP							0.000352	LOC_Os08g41780	INTRON	triacylglycerol lipase precursor, putative, expressed
8	26969765	G/C	RP						0.000131		LOC_Os08g42670	NON_SYNONYMOUS_CODING	resistance protein, putative, expressed
8	26969769	T/C	RP						0.000131		LOC_Os08g42670	NON_SYNONYMOUS_CODING	resistance protein, putative, expressed
8	26998111	G/C	RP						0.000118		NA	0	Not found
8	26998125	G/A	RP						0.000118		NA	0	Not found
8	27051014	A/G	Rai et al., 2015								Os08g0540400	Unknown	CPK (CDPK)	signaling transduction
8	27070930	C/T	Rai et al., 2015								Os08g0540400	Unknown	CPK (CDPK)	signaling transduction
8	28314321	A/G	VP					3.19e-07			NA	0	Not found
9	220323	G/A	VP					9.18e-05			LOC_Os09g01260	NON_SYNONYMOUS_CODING	retrotransposon protein, putative, Ty3-gypsy subclass, expressed
9	4081561	T/C	Norton et al. 2014	3.36139e-07
9	5883908	A/C	Rai et al., 2015								Loc_Os09g10750	Unknown	OsHAC9
9	6580479	A/C	RP						0.000409		LOC_Os09g11770	SYNONYMOUS_CODING	hypothetical protein
9	6584740	T/C	RP						0.000118		NA	0	Not found
9	6611376	C/T	VP					4.55e-06			LOC_Os09g11820	SYNONYMOUS_CODING	transposon protein, putative, unclassified, expressed
9	7079287	T/C	Norton et al. 2014	5.50994e-06
9	7083468	T/C	Norton et al. 2014	2.50033e-05
9	7105099	T/C	Norton et al. 2014	1.33595e-06
9	7139395	T/G	Norton et al. 2014	2.9445e-05
9	7162651	A/G	Norton et al. 2014	5.27932e-05
9	7874184	A/G	Norton et al. 2014	3.43225e-05
9	7906234	T/C	RP						4.25e-05		NA	0	Not found
9	7920702	G/A	Norton et al. 2014	8.27325e-06
9	7922740	C/T	Norton et al. 2014	8.52702e-06
9	8789491	C/T	RP						0.000132		LOC_Os09g14770	NON_SYNONYMOUS_CODING	retrotransposon protein, putative, unclassified, expressed
9	8891003	C/G	VP			0.00032					NA	0	Not found
9	8937734	G/A	VP					1.46e-06			NA	0	Not found
9	9246483	A/G	VP					0.000334			LOC_Os09g15230	NON_SYNONYMOUS_CODING	expressed protein
9	9272684	A/C	VP					0.000676			NA	0	Not found
9	9272690	A/C	VP					0.000676			NA	0	Not found
9	9498065	G/C	RP						0.000136		LOC_Os09g15530	NON_SYNONYMOUS_CODING	expressed protein
9	9781682	G/A	RP				0.00074432				LOC_Os09g16010	NON_SYNONYMOUS_CODING	BURP domain containing protein, expressed
9	9917127	C/A	RP						6.32e-05		LOC_Os09g16240	SYNONYMOUS_CODING	expressed protein
9	11071843	A/G	Rai et al., 2015								Os09g20220	Unknown	Glutathione S-Transferases
9	11201615	T/C	Rai et al., 2015								Os09g20220	Unknown	Glutathione S-transferases
9	12094659	C/A	Rai et al., 2015								Os09 g20220	Unknown	Glutathione S-transferases
9	12142299	C/A	Rai et al., 2015								Os09 g20220	Unknown	Glutathione S-transferases
9	13679172	C/T	Norton et al. 2014	5.7803e-05
9	13692669	A/C	Norton et al. 2014	2.2339e-05
9	13696905	G/A	Norton et al. 2014	1.24592e-05
9	15653662	T/A	RP				0.00052373				NA	0	Not found
9	16587916	C/T	RP				0.00022521				NA	0	Not found
9	17081013	A/C	Rai et al., 2015								Os09g0454600	Unknown	Phosphate transporter
9	17924766	G/C	Norton et al. 2014	7.01303e-06
9	19417833	G/C	RP				0.00017157				LOC_Os09g32526	INTRON	peptidyl-prolyl cis-trans isomerase, FKBP-type, putative, expressed
9	19417864	A/T	RP				0.00017157				LOC_Os09g32526	INTRON	peptidyl-prolyl cis-trans isomerase, FKBP-type, putative, expressed
9	19454401	A/T	RP				0.00017157				NA	0	Not found
9	19586603	T/C	RP				0.00017157				NA	0	Not found
9	19586633	T/C	RP				0.00017157				NA	0	Not found
9	19594138	T/C	RP				5.4507e-05				NA	0	Not found
9	19619873	A/G	RP				0.00011669				LOC_Os09g32920	NON_SYNONYMOUS_CODING	expressed protein
9	20222649	G/T	RP						0.000388		LOC_Os09g34250	SYNONYMOUS_CODING	UDP-glucoronosyl and UDP-glucosyl transferase domain containing protein, expressed
9	20603100	T/G	Rai et al., 2015								Loc_Os09g36040	Unknown	OsHAC7
9	20821339	C/T	Rai et al., 2015								Loc_Os09g36040	Unknown	OsHAC7
9	21839836	G/T	Norton et al. 2014	7.27546e-05
9	22259865	T/C	Norton et al. 2014	8.4193e-05
9	22274163	G/A	Norton et al. 2014	8.76453e-05
9	22275579	C/T	RP		0.00048626						LOC_Os09g38768	INTRON	cell cycle control protein, putative, expressed
9	22275588	T/C	RP		0.00048626						LOC_Os09g38768	INTRON	cell cycle control protein, putative, expressed
9	22277268	T/C	Norton et al. 2014	9.47104e-05
9	22287135	T/C	Norton et al. 2014	8.76453e-05
9	22407536	A/G	Norton et al. 2014	3.49731e-06
9	22451099	C/T	Norton et al. 2014	1.62175e-05
9	22546809	G/A	Norton et al. 2014	6.97239e-11
9	22549747	A/G	Norton et al. 2014	1.09562e-10
9	22560099	G/A	Norton et al. 2014	8.24434e-11
9	22600362	A/G	Norton et al. 2014	5.7677e-10
9	22636940	A/G	Norton et al. 2014	6.01896e-08
10	116446	G/A	VP					0.000668			LOC_Os10g01134	UTR_5_PRIME: 338 bases from TSS	OsSCP46 - Putative Serine Carboxypeptidase homologue, expressed
10	584206	T/C	VP							0.000468	LOC_Os10g01920	SYNONYMOUS_CODING	transferase family protein, putative, expressed
10	788910	T/C	VP			8.06e-05					LOC_Os10g02240	SYNONYMOUS_CODING	peptide transporter PTR2, putative, expressed
10	816696	C/T	VP			6.23e-05					LOC_Os10g02276	SYNONYMOUS_CODING	OsWAK96 - OsWAK receptor-like protein kinase, expressed
10	3710393	C/G	VP					0.000812			NA	0	Not found
10	3832040	A/C	VP					0.000923			LOC_Os10g07270	UTR_3_PRIME: 9 bases from CDS	ubiquitin carboxyl-terminal hydrolase 5, putative, expressed
10	3967464	T/C	RP						0.000489		LOC_Os10g07470	SYNONYMOUS_CODING	ZOS10-01 - C2H2 zinc finger protein, expressed
10	4252285	A/G	VP					0.000857			LOC_Os10g07970	SYNONYMOUS_CODING	anthocyanidin 5,3-O-glucosyltransferase, putative, expressed
10	4612302	A/G	RP						0.000115		NA	0	Not found
10	4656351	A/G	VP					0.000189			LOC_Os10g08570	INTRON	RNA recognition motif family protein, expressed
10	4931163	A/G	Rai et al., 2015								LOC_Os10g09160
10	4946978	G/T	RP						0.000451		LOC_Os10g09160
10	4946985	G/A	Rai et al., 2015								LOC_Os10g09160
10	4947214	C/T	RP						1.28e-05		LOC_Os10g09160
10	4947226	C/T	RP						1.28e-05		LOC_Os10g09160
10	5204742	C/T	RP						8.21e-05		NA	0	Not found
10	5276521	T/C	RP				0.00097355				NA	0	Not found
10	5341617	G/A	RP						0.00051		LOC_Os10g09870	NON_SYNONYMOUS_CODING	HVA22, putative, expressed
10	6213329	A/G	RP						7.64e-05		LOC_Os10g11200	SYNONYMOUS_CODING	aminotransferase, classes I and II, domain containing protein, expressed
10	6215964	G/A	RP						0.000115		NA	0	Not found
10	6246873	T/C	RP						0.000674		LOC_Os10g11260	INTRON	ubiquitin-conjugating enzyme, putative, expressed
10	6387512	G/C	RP						0.000638		LOC_Os10g11530	INTRON	retrotransposon protein, putative, unclassified, expressed
10	7219272	A/C	RP						0.00012		NA	0	Not found
10	7413723	T/C	RP						0.000118		LOC_Os10g13660	SYNONYMOUS_CODING	hypothetical protein
10	7592053	A/G	RP						0.000113		LOC_Os10g13970	UTR_5_PRIME: 19 bases from TSS	receptor-like kinase, putative, expressed
10	7600397	G/C	RP						0.000101		NA	0	Not found
10	7943229	A/G	RP						0.00012		NA	0	Not found
10	8198356	G/T	VP			0.000206					LOC_Os10g16440	INTRON	CUE domain containing protein, expressed
10	8788641	C/T	RP						0.000134		LOC_Os10g17454	INTRON	RNA recognition motif containing protein, expressed
10	9139060	T/G	RP						0.000124		NA	0	Not found
10	9158426	T/C	VP			0.000206					NA	0	Not found
10	9163099	G/A	VP			0.000206					LOC_Os10g18070	INTRON	expressed protein
10	9213869	C/A	RP						0.000523		LOC_Os10g18150	SYNONYMOUS_CODING	crooked neck, putative, expressed
10	9389745	G/T	RP						0.000135		NA	0	Not found
10	9552974	G/A	RP						0.00041		NA	0	Not found
10	9621064	A/T	RP						6.14e-05		NA	0	Not found
10	9621085	G/A	RP						0.000701		NA	0	Not found
10	9757111	A/G	RP						0.000135		LOC_Os10g19160	UTR_5_PRIME: 33 bases from TSS	receptor kinase, putative, expressed
10	9773545	C/T	RP						9.94e-05		LOC_Os10g19180	SYNONYMOUS_CODING	zinc finger family protein, putative, expressed
10	10119245	G/C	RP				9.7036e-05				NA	0	Not found
10	10224177	C/G	RP						0.000106		NA	0	Not found
10	10231059	G/A	RP						0.000535		NA	0	Not found
10	10231077	G/A	RP						0.00048		NA	0	Not found
10	10233177	A/G	RP						8.93e-05		LOC_Os10g20350	INTRON	MATE efflux family protein, putative, expressed
10	10475206	A/G	RP						0.000104		NA	0	Not found
10	10532181	C/G	RP						0.000111		LOC_Os10g20770	NON_SYNONYMOUS_CODING	expressed protein
10	10700067	T/C	Rai et al., 2015								LOC_Os10g21090	Unknown	ATP binding protein, putative, expressed	ATP binding protein, putative, expressed
10	10700199	T/C	RP						8.89e-05		LOC_Os10g21090	Unknown	ATP binding protein, putative, expressed	ATP binding protein, putative, expressed
10	10700747	G/A	VP			0.00029					LOC_Os10g21090	Unknown	ATP binding protein, putative, expressed	ATP binding protein, putative, expressed
10	10701443	T/C	RP						9.72e-05		LOC_Os10g21090	Unknown	ATP binding protein, putative, expressed	ATP binding protein, putative, expressed
10	10732705	C/A	VP			0.000258					NA	0	Not found
10	10732707	T/C	VP			0.000258					NA	0	Not found
10	10807313	T/C	VP			0.000258					LOC_Os10g21192	SYNONYMOUS_CODING	photosystem Q, putative, expressed
10	11254100	C/T	RP						0.000135		LOC_Os10g21890	SYNONYMOUS_CODING	glycosyl transferase family 8, putative, expressed
10	11254275	T/C	RP						0.00011		LOC_Os10g21890	SYNONYMOUS_CODING	glycosyl transferase family 8, putative, expressed
10	11743135	C/T	RP		0.0008868						LOC_Os10g22610	NON_SYNONYMOUS_CODING	expressed protein
10	11743141	G/T	RP		0.0008868						LOC_Os10g22610	NON_SYNONYMOUS_CODING	expressed protein
10	11947695	A/C	RP						0.000104		LOC_Os10g22960	SYNONYMOUS_CODING	hydrolase protein, putative, expressed
10	12968073	A/T	RP		0.00081269						LOC_Os10g25130	UTR_5_PRIME: 34 bases from TSS	aminotransferase, classes I and II, domain containing protein, expressed
10	13467690	T/G	VP			0.000627					LOC_Os10g26010	SYNONYMOUS_CODING	cystathionine gamma-synthase, putative, expressed
10	13543285	C/A	RP						5.64e-05		NA	0	Not found
10	13595059	T/C	RP						2.01e-05		LOC_Os10g26260	SYNONYMOUS_CODING	expressed protein
10	16491454	G/A	RP						0.000128		LOC_Os10g31460	SYNONYMOUS_CODING	retrotransposon protein, putative, unclassified, expressed
10	16491457	A/G	RP						0.00012		LOC_Os10g31460	SYNONYMOUS_CODING	retrotransposon protein, putative, unclassified, expressed
10	16501012	G/C	RP						0.000133		LOC_Os10g31500	SYNONYMOUS_CODING	retrotransposon protein, putative, unclassified, expressed
10	16501021	G/A	RP						0.000133		LOC_Os10g31500	SYNONYMOUS_CODING	retrotransposon protein, putative, unclassified, expressed
10	16909637	A/G	RP						9.91e-05		LOC_Os10g32199	INTRON	expressed protein
10	16909645	G/T	RP						0.000128		LOC_Os10g32199	INTRON	expressed protein
10	16911202	A/G	RP						0.000109		LOC_Os10g32199	NON_SYNONYMOUS_CODING	expressed protein
10	17182268	T/C	RP						0.000134		LOC_Os10g32810	SYNONYMOUS_CODING	beta-amylase, putative, expressed
10	17187372	A/T	RP						0.000102		LOC_Os10g32830	INTRON	kinase, pfkB family, putative, expressed
10	17724459	T/C	RP						1.94e-05		LOC_Os10g33620	SYNONYMOUS_CODING	ubiquitin family protein, putative, expressed
10	17888450	G/T	Rai et al., 2015								LOC_Os10g33780	Unknown	DUF640 domain containing protein, putative, expressed
10	17888454	C/A	Rai et al., 2015								LOC_Os10g33780	Unknown	DUF640 domain containing protein, putative, expressed
10	17888787	A/G	Rai et al., 2015								LOC_Os10g33780	Unknown	DUF640 domain containing protein, putative, expressed
10	18055363	A/G	RP						0.000135		LOC_Os10g33940	INTRON	auxin response factor 18, putative, expressed
10	18064015	A/C	RP						0.000135		NA	0	Not found
10	18092374	T/C	RP						0.000135		LOC_Os10g33960	UTR_3_PRIME: 227 bases from CDS	START domain containing protein, expressed
10	18149455	C/T	Rai et al., 2015								LOC_Os10g34020	Unknown	glutathione S-transferase, putative, expressed
10	18258410	C/A	RP				0.00067872				NA	0	Not found
10	18258549	T/C	RP				0.00010657				LOC_Os10g34220	UTR_5_PRIME: 366 bases from TSS	TKL_IRAK_DUF26-lf.1 - DUF26 kinases have homology to DUF26 containing loci, expressed
10	18265443	T/G	RP				9.9158e-05				NA	0	Not found
10	18287187	G/A	RP				0.00057722				NA	0	Not found
10	18287188	C/T	RP				0.00089544				NA	0	Not found
10	18296404	A/G	RP						0.000104		LOC_Os10g34300	SYNONYMOUS_CODING	OsFBX387 - F-box domain containing protein, expressed
10	18382760	C/T	RP						0.000111		LOC_Os10g34450	SYNONYMOUS_CODING	expressed protein
10	18387130	C/T	RP						0.000101		LOC_Os10g34470	INTRON	HD domain containing protein 2, putative, expressed
10	18393744	C/A	RP						0.000119		LOC_Os10g34480	SYNONYMOUS_CODING	cytochrome P450, putative, expressed
10	18422007	G/A	RP						0.000117		LOC_Os10g34540	INTRON	tetratricopeptide repeat protein 1, putative, expressed
10	18498029	A/G	RP						0.000135		NA	0	Not found
10	18509010	C/T	RP						0.00013		NA	0	Not found
10	18509068	A/G	RP						0.000123		NA	0	Not found
10	18509077	A/G	RP						0.000123		NA	0	Not found
10	18553783	A/T	RP						0.000135		LOC_Os10g34750	INTRON	LIG1 - Putative DNA ligase I, expressed
10	18674712	C/G	RP						8.91e-05		LOC_Os10g35010	INTRON	ATTIC110/TIC110, putative, expressed
10	18701911	A/G	Rai et al., 2015								LOC_Os10g35050	Unknown	aquaporin protein, putative, expressed
10	18904629	C/T	RP						0.000529		NA	0	Not found
10	18971155	T/C	RP						0.000111		LOC_Os10g35450	INTRON	serine/threonine-protein kinase, putative, expressed
10	18998951	C/G	RP				0.00043886				LOC_Os10g35520	SYNONYMOUS_CODING	hydrolase, alpha/beta fold family domain containing protein, expressed
10	19057844	T/C	RP						0.000134		LOC_Os10g35640	NON_SYNONYMOUS_CODING	Rf1, mitochondrial precursor, putative, expressed
10	19210233	A/C	RP						8.02e-05		NA	0	Not found
10	19210234	A/T	RP						0.00012		NA	0	Not found
10	19229358	C/T	RP						0.000126		NA	0	Not found
10	19238621	G/C	VP			0.000499					LOC_Os10g35990	INTRON	DEAD-box ATP-dependent RNA helicase, putative, expressed
10	19330765	T/C	RP						0.000108		LOC_Os10g36160	SYNONYMOUS_CODING	LTPL159 - Protease inhibitor/seed storage/LTP family protein precursor, expressed
10	19330796	A/G	RP						0.000108		LOC_Os10g36160	NON_SYNONYMOUS_CODING	LTPL159 - Protease inhibitor/seed storage/LTP family protein precursor, expressed
10	19330805	G/A	RP						0.000108		LOC_Os10g36160	NON_SYNONYMOUS_CODING	LTPL159 - Protease inhibitor/seed storage/LTP family protein precursor, expressed
10	19335407	T/C	RP						0.000102		LOC_Os10g36170	NON_SYNONYMOUS_CODING	LTPL160 - Protease inhibitor/seed storage/LTP family protein precursor, expressed
10	19335416	C/T	RP						0.000102		LOC_Os10g36170	NON_SYNONYMOUS_CODING	LTPL160 - Protease inhibitor/seed storage/LTP family protein precursor, expressed
10	19367082	G/A	RP						0.000198		LOC_Os10g36229	NON_SYNONYMOUS_CODING	mov34/MPN/PAD-1 family protein, expressed
10	19580696	T/A	RP						7.22e-05		LOC_Os10g36600	SYNONYMOUS_CODING	hypothetical protein
10	19621750	C/G	RP						0.000339		LOC_Os10g36690	INTRON	dehydration response related protein, putative, expressed
10	19803430	G/A	RP						3.8e-05		LOC_Os10g36950	UTR_3_PRIME: 156 bases from CDS	DUF677 domain containing protein, putative, expressed
10	19832598	A/G	RP						0.000272		LOC_Os10g37034	NON_SYNONYMOUS_CODING	cytochrome P450, putative, expressed
10	19832609	C/T	RP						0.000272		LOC_Os10g37034	SYNONYMOUS_CODING	cytochrome P450, putative, expressed
10	19859167	A/G	RP						0.00012		LOC_Os10g37110	NON_SYNONYMOUS_CODING	transposon protein, putative, unclassified, expressed
10	19859169	C/A	RP						0.00012		LOC_Os10g37110	NON_SYNONYMOUS_CODING	transposon protein, putative, unclassified, expressed
10	19859321	A/G	RP						0.000114		LOC_Os10g37110	NON_SYNONYMOUS_CODING	transposon protein, putative, unclassified, expressed
10	19891163	T/A	RP						0.000492		NA	0	Not found
10	19918112	T/G	RP						0.000482		NA	0	Not found
10	19918119	A/C	RP						0.000482		NA	0	Not found
10	19942024	A/C	RP						0.00013		NA	0	Not found
10	20434904	C/T	Rai et al., 2015								LOC_Os10g38150	Unknown	glutathione S-transferase, N-terminal domain containing protein, expressed
10	20487476	A/G	Rai et al., 2015								Os10 g38350	Unknown	Glutathione S-transferases
10	20540107	T/G	Rai et al., 2015								Os10 g38740	Unknown	Glutathione S-transferases
10	20540233	A/G	Rai et al., 2015								Os10 g38600	Unknown	Glutathione S-transferases
10	20643593	T/C	VP					0.000236			Os10 g38600	Unknown	Glutathione S-transferases
10	20737894	C/T	RP				0.00070288				LOC_Os10g38930	SYNONYMOUS_CODING	shikimate/quinate 5-dehydrogenase, putative, expressed
10	21232033	G/A	Rai et al., 2015								LOC_Os10g39740	Unknown	glutathione S-transferase, putative, expressed
10	21257175	G/A	Rai et al., 2015								LOC_Os10g39860	Unknown	OsACR2-1
10	21334864	C/T	Rai et al., 2015								LOC_Os10g39860	Unknown	OsACR2-1
10	21759931	T/G	VP					2.06e-07			LOC_Os10g40600	INTRON	peptide transporter PTR2, putative, expressed
11	249366	G/C	Rai et al., 2015								Os11g0105000	Unknown	Calcium signaling cascades	signaling transduction
11	560550	T/C	Norton et al. 2014	9.53625e-05
11	1842853	G/A	RP						0.000136		LOC_Os11g04420	NON_SYNONYMOUS_CODING	AIG2-like family domain containing protein, expressed
11	1618494										Loc_Os11g04020		Major facilitator superfamily antiporter, putative, expressed	1
11	2236248	T/G	Norton et al. 2014	3.00899e-05
11	2811630	G/A	RP						0.000931		LOC_Os11g05970	NON_SYNONYMOUS_CODING	pyridine nucleotide-disulphide oxidoreductase family protein, putative, expressed
11	3682866	T/A	VP					0.000355			LOC_Os11g07310	NON_SYNONYMOUS_CODING	expressed protein
11	4336965	A/G	VP					3.1e-09			LOC_Os11g08270	NON_SYNONYMOUS_CODING	DEFL32 - Defensin and Defensin-like DEFL family, expressed
11	4967620	G/A	Norton et al. 2014	1.2295e-06
11	4986776	G/T	Norton et al. 2014	1.18812e-05
11	5027233	A/T	Norton et al. 2014	4.09095e-06
11	5129534	G/A	Norton et al. 2014	3.10904e-06
11	5138677	T/C	Norton et al. 2014	1.2295e-06
11	5145179	T/A	Norton et al. 2014	1.2295e-06
11	5164744	G/A	Norton et al. 2014	6.77847e-06
11	5359254	G/A	VP			0.000323					LOC_Os11g09990	SYNONYMOUS_CODING	mTERF family protein, expressed
11	5374440	A/G	Norton et al. 2014	1.72679e-06
11	5493723	G/C	Norton et al. 2014	2.46196e-05
11	5509639	T/C	Norton et al. 2014	7.9653e-05
11	5525883	G/A	Norton et al. 2014	2.46196e-05
11	5565676	G/A	Norton et al. 2014	2.44217e-05
11	5704481	T/C	Norton et al. 2014	2.98027e-05
11	6200330	C/T	VP			0.000188					NA	0	Not found
11	6400774	T/C	VP					1.85e-05			NA	0	Not found
11	7667013	G/A	VP					1.76e-05			NA	0	Not found
11	7789971	C/T	VP					3.84e-08			LOC_Os11g14030	NON_SYNONYMOUS_CODING	expressed protein
11	8096226	A/G	RP						0.000947		LOC_Os11g14420	INTRON	inactive receptor kinase At1g27190 precursor, putative, expressed
11	9000988	G/A	RP						0.000134		LOC_Os11g16320	INTRON	expressed protein
11	9068700	G/C	RP						9.61e-05		LOC_Os11g16400	SYNONYMOUS_CODING	expressed protein
11	10564244	T/C	Norton et al. 2014	1.5923e-05
11	13346957	C/A	VP					3.47e-07			LOC_Os11g23180	NON_SYNONYMOUS_CODING	hypothetical protein
11	13393485	G/A	RP				0.00029879				LOC_Os11g23234	INTRON	transposon protein, putative, CACTA, En/Spm sub-class, expressed
11	13549823	G/A	VP			0.000107					NA	0	Not found
11	13549849	C/T	VP			0.000107					NA	0	Not found
11	15163880	A/G	VP			0.00029					NA	0	Not found
11	18659938	G/A	Norton et al. 2014	4.7277e-05
11	19945250	G/C	VP							3.17e-05	NA	0	Not found
11	19945252	A/G	VP							3.17e-05	NA	0	Not found
11	19945275	G/T	VP							3.17e-05	NA	0	Not found
11	20136661	C/T	RP						0.000739		LOC_Os11g34360	SYNONYMOUS_CODING	lung seven transmembrane domain containing protein, putative, expressed
11	20356516	A/G	VP			0.000371					LOC_Os11g34740	INTRON	hypothetical protein
11	20422771	G/A	RP		3.1061e-05						LOC_Os11g34850	INTRON	maf, putative, expressed
11	21409188	T/G	VP			0.000266					NA	0	Not found
11	21573064	C/A	Norton et al. 2014	4.02557e-06
11	21573705	C/T	Norton et al. 2014	5.68215e-07
11	21953047	A/G	Norton et al. 2014	2.55489e-05
11	22112602	G/C	Norton et al. 2014	4.94924e-05
11	22112840	T/C	Norton et al. 2014	4.94924e-05
11	22113119	G/A	Norton et al. 2014	4.94924e-05
11	22518889	G/A	RP						0.000359		NA	0	Not found
11	22563938	C/T	VP			0.000308					LOC_Os11g38030	SYNONYMOUS_CODING	CDK5RAP1, putative, expressed
11	22908256	T/A	VP			0.000828					LOC_Os11g38630	NON_SYNONYMOUS_CODING	expressed protein
11	23982705	T/C	VP					4e-07			NA	0	Not found
11	24734259	A/G	VP							0.000999	LOC_Os11g41260	SYNONYMOUS_CODING	snRNP protein, putative, expressed
11	24957843	C/T	Norton et al. 2014	8.52547e-05
11	25564567	T/C	RP		2.564e-05						NA	0	Not found
11	25984292	A/G	VP			0.000218					NA	0	Not found
11	26090453	T/G	VP			0.00033					LOC_Os11g43250	NON_SYNONYMOUS_CODING	Leucine Rich Repeat family protein, expressed
11	26090459	T/A	VP			0.00033					LOC_Os11g43250	NON_SYNONYMOUS_CODING	Leucine Rich Repeat family protein, expressed
11	26090461	A/G	VP			0.00033					LOC_Os11g43250	SYNONYMOUS_CODING	Leucine Rich Repeat family protein, expressed
11	26090464	G/A	VP			0.00033					LOC_Os11g43250	SYNONYMOUS_CODING	Leucine Rich Repeat family protein, expressed
11	26090477	A/G	VP			0.00033					LOC_Os11g43250	NON_SYNONYMOUS_CODING	Leucine Rich Repeat family protein, expressed
11	26219185	C/G	RP						0.000134		LOC_Os11g43420	SYNONYMOUS_CODING	LZ-NBS-LRR class RGA, putative, expressed
11	26219191	T/C	RP						0.000134		LOC_Os11g43420	SYNONYMOUS_CODING	LZ-NBS-LRR class RGA, putative, expressed
11	26219194	T/C	RP						0.000134		LOC_Os11g43420	SYNONYMOUS_CODING	LZ-NBS-LRR class RGA, putative, expressed
11	27217385	T/C	Norton et al. 2014	4.99762e-05
11	27232850	G/A	RP				0.00077984				NA	0	Not found
11	27232855	T/G	RP				0.00077984				NA	0	Not found
11	27264116	G/A	RP				0.00086667				LOC_Os11g45050	SYNONYMOUS_CODING	NBS-LRR disease resistance protein, putative, expressed
11	27844831	T/G	VP			0.000184					LOC_Os11g46000	UTR_3_PRIME: 20 bases from CDS	von Willebrand factor type A domain containing protein, putative, expressed
11	28373250	A/G	Norton et al. 2014	4.25086e-05
11	28422770	T/C	Norton et al. 2014	1.0738e-05
11	28446187	G/A	Norton et al. 2014	2.30813e-05
11	28777668	T/C	RP						0.000131		LOC_Os11g47650	UTR_3_PRIME: 32 bases from CDS	trp repressor/replication initiator, putative, expressed
11	28870941	T/G	VP			5.97e-05					LOC_Os11g47870	NON_SYNONYMOUS_CODING	GRAS family transcription factor domain containing protein, expressed
12	847268	T/C	Norton et al. 2014	8.78154e-05
12	944917	G/C	VP							0.000337	LOC_Os12g02700	NON_SYNONYMOUS_CODING	harpin-induced protein 1 domain containing protein, expressed
12	1157980	T/G	RP						0.000115		LOC_Os12g03080	UTR_3_PRIME: 1977 bases from CDS	rp3 protein, putative, expressed
12	2432558	T/C	Norton et al. 2014	2.45143e-05
12	3095691	T/C	Norton et al. 2014	1.16303e-05
12	3096474	C/T	Norton et al. 2014	1.50224e-05
12	3205546	G/A	Norton et al. 2014	1.15765e-05
12	3208511	C/T	Norton et al. 2014	1.15765e-05
12	3283577	T/C	Norton et al. 2014	3.91771e-06
12	3407416	C/G	Norton et al. 2014	1.15765e-05
12	3479224	C/T	Norton et al. 2014	1.41154e-05
12	7602656	G/A	Norton et al. 2014	2.35081e-05
12	7610306	G/A	Norton et al. 2014	1.35312e-05
12	7661640	A/G	Norton et al. 2014	2.58286e-05
12	7661640	G/A	Norton et al. 2014	2.28633e-06
12	7677570	A/C	Norton et al. 2014	8.92078e-05
12	7679834	C/T	Norton et al. 2014	6.24764e-06
12	9375376	A/G	VP					3.95e-07			LOC_Os12g16360	UTR_5_PRIME: 150 bases from TSS	expressed protein
12	9398297	C/A	Norton et al. 2014	5.81085e-05
12	9528980	C/T	VP					3.95e-07			NA	0	Not found
12	10135256	G/A	Norton et al. 2014	1.95558e-05
12	10671315	A/G	VP					4.15e-07			LOC_Os12g18450	NON_SYNONYMOUS_CODING	expressed protein
12	10651961										LOC_Os12g18410		Expressed protein	1
12	11042253	T/A	Norton et al. 2014	5.9296e-05
12	11057374	C/T	Norton et al. 2014	6.57722e-05
12	11219871	A/G	Norton et al. 2014	6.57722e-05
12	11221320	C/T	Norton et al. 2014	6.57722e-05
12	11250783	T/C	Norton et al. 2014	8.25755e-05
12	11359948	G/A	Norton et al. 2014	8.49146e-05
12	11894416	C/T	Norton et al. 2014	7.16784e-05
12	12063435	T/C	Norton et al. 2014	8.38096e-05
12	12262301	T/G	Norton et al. 2014	4.35864e-05
12	12341929	G/A	VP					4.15e-07			NA	0	Not found
12	12341938	C/T	VP					4.15e-07			NA	0	Not found
12	12349109	T/A	Norton et al. 2014	2.41868e-05
12	12352791	T/G	Norton et al. 2014	3.21814e-05
12	12360503	C/T	VP					4.15e-07			LOC_Os12g21950	NON_SYNONYMOUS_CODING	expressed protein
12	12385744	G/A	Norton et al. 2014	6.38232e-05
12	12388079	C/A	Norton et al. 2014	6.57722e-05
12	12700764	T/A	Norton et al. 2014	9.50263e-05
12	12814132	G/A	Norton et al. 2014	6.57722e-05
12	13012045	A/T	Norton et al. 2014	8.81661e-05
12	13019825	C/A	Norton et al. 2014	6.87717e-05
12	13098889	T/C	Norton et al. 2014	7.35028e-05
12	13172989	C/G	Norton et al. 2014	9.00403e-06
12	13201325	T/G	RP		0.00075961						LOC_Os12g23320	INTRON	retrotransposon protein, putative, Ty1-copia subclass, expressed
12	13475833	G/A	RP				0.00062423				LOC_Os12g23750	SYNONYMOUS_CODING	expressed protein
12	13610755	T/G	Rai et al., 2015								Os12g24020	Unknown	OsHAC3:
12	13654099	A/C	Norton et al. 2014	3.21814e-05
12	13661833	T/C	Rai et al., 2015								Os12g24020	Unknown	OsHAC3:
12	14684758	C/T	RP						5.83e-05		NA	0	Not found
12	15423221	G/A	RP		0.00082671						LOC_Os12g26390	SYNONYMOUS_CODING	expressed protein
12	15788763	G/A	Rai et al., 2015								LOC_Os12g26960	Unknown	THION34 - Plant thionin family protein precursor, expressed
12	14827312
12	15789911	G/T	VP					3.9e-07			NA	0	Not found
12	15789916	G/A	VP					3.9e-07			NA	0	Not found
12	15789929	G/A	VP					3.9e-07			NA	0	Not found
12	15789947	G/A	VP					3.9e-07			NA	0	Not found
12	15804844	C/T	Rai et al., 2015								LOC_Os12g26980	Unknown	THION40 - Plant thionin family protein precursor
12	15804848	G/A	Rai et al., 2015								LOC_Os12g26980	Unknown	THION40 - Plant thionin family protein precursor
12	15804881	G/A	Rai et al., 2015								LOC_Os12g26980	Unknown	THION40 - Plant thionin family protein precursor
12	15804889	G/T	Rai et al., 2015								LOC_Os12g26980	Unknown	THION40 - Plant thionin family protein precursor
12	15851154	T/C	Rai et al., 2015								LOC_Os12g27070	Unknown	heat shock protein DnaJ, putative, expressed
12	16145735	T/A	RP						0.000135		LOC_Os12g27440	NON_SYNONYMOUS_CODING	expressed protein
12	16467478	G/T	RP						0.000135		NA	0	Not found
12	16467532	A/C	RP						0.000135		NA	0	Not found
12	16706321	C/G	RP						8.44e-05		LOC_Os12g28260	SYNONYMOUS_CODING	cyclic nucleotide-gated ion channel, putative, expressed
12	16998123	T/C	Norton et al. 2014	7.1399e-05
12	17066542	C/T	Norton et al. 2014	7.3604e-05									Sulphite oxidase, putative, expressed	1
12	18614676	A/C	RP						5.06e-06		LOC_Os12g30990	SYNONYMOUS_CODING	OsFBX447 - F-box domain containing protein, expressed
12	18650545	G/A	RP						0.000118		LOC_Os12g31040	SYNONYMOUS_CODING	transposon protein, putative, CACTA, En/Spm sub-class, expressed
12	18650588	C/G	RP						0.000118		LOC_Os12g31040	SYNONYMOUS_CODING	transposon protein, putative, CACTA, En/Spm sub-class, expressed
12	18735268	G/A	Norton et al. 2014	3.58537e-05
12	18797127	C/T	VP							0.000168	NA	0	Not found
12	18844228	G/A	RP						0.000106		NA	0	Not found
12	19492808	A/C	VP			2.37e-06					NA	0	Not found
12	19542002	C/T	RP						0.000108		NA	0	Not found
12	19849530	G/A	Rai et al., 2015								LOC_Os12g32850	Unknown	cytochrome P450, putative, expressed
12	19849560	C/T	Rai et al., 2015								LOC_Os12g32850	Unknown	cytochrome P450, putative, expressed
12	19849570	C/T	Rai et al., 2015								LOC_Os12g32850	Unknown	cytochrome P450, putative, expressed
12	19850495	T/C	Rai et al., 2015								LOC_Os12g32850	Unknown	cytochrome P450, putative, expressed
12	21854477	G/C	RP				3.062e-05				NA	0	Not found
12	22359412	T/G	VP					3.12e-07			LOC_Os12g36520	SYNONYMOUS_CODING	transposon protein, putative, CACTA, En/Spm sub-class, expressed
12	22460680	C/T	VP					3.12e-07			LOC_Os12g36670	Unknown	F-box/LRR-repeat protein 3, putative, expressed
12	22460815	G/C	Rai et al., 2015								LOC_Os12g36670	Unknown	F-box/LRR-repeat protein 3, putative, expressed
12	22460879	T/C	Rai et al., 2015								LOC_Os12g36670	Unknown	F-box/LRR-repeat protein 3, putative, expressed
12	22460903	A/G	Rai et al., 2015								LOC_Os12g36670	Unknown	F-box/LRR-repeat protein 3, putative, expressed
12	22461145	A/G	VP					3.12e-07			LOC_Os12g36670	Unknown	F-box/LRR-repeat protein 3, putative, expressed
12	22461235	C/T	Rai et al., 2015								LOC_Os12g36670	Unknown	F-box/LRR-repeat protein 3, putative, expressed
12	22546844	C/A	VP					3.12e-07			NA	0	Not found
12	25497818	A/G	RP						0.00049		NA	0	Not found
12	25506324	G/C	RP						0.000178		LOC_Os12g41160	SYNONYMOUS_CODING	IQ calmodulin-binding motif family protein, putative, expressed
12	25519102	G/A	RP						0.000231		LOC_Os12g41180	SYNONYMOUS_CODING	LSTK-1-like kinase, putative, expressed
12	25536822	G/A	VP			0.00032					LOC_Os12g41200	SYNONYMOUS_CODING	KIP1, putative, expressed
12	26124742	T/C	VP			0.000898					LOC_Os12g42140	NON_SYNONYMOUS_CODING	G-patch domain containing protein, putative, expressed
12	26124765	C/G	VP			0.000898					LOC_Os12g42140	SYNONYMOUS_CODING	G-patch domain containing protein, putative, expressed
