# Supplementary material for: Genomic prediction offers the most effective marker assisted breeding approach for ability to prevent arsenic accumulation in rice grains
Source: PLoS One. 2019 Jun 13;14(6):e0217516. doi: 10.1371/journal.pone.0217516 (PMC6563978; doi:10.1371/journal.pone.0217516)
Supplement: S8 Table — (XLSX) [file pone.0217516.s008.xlsx]

## Sheet: ST7
Supplementary table 7: Predictive ability of genomic estimate of breeding value of the 95 advanced lines of the validation population for arsenic contents, by three genomic prediction models trained with data from 228 accessions of the reference population.
Prediction method	Phenotypic traits
	FL-As	CG-As	Ratio	Average
GBLUP	0.428	0.465	0.242	0.379
BayesB	0.427	0.466	0.241	0.378
RKHS	0.422	0.496	0.219	0.379
Average	0.426	0.476	0.234	0.379
GBLUP*	0.426	0.459	0.235	0.373
FL-As: flag leaf arsenic content; CG-As: cargo grain arsenic content; Ratio: CG-As/FL-A. GBLUP*: Prediction trained with 22,370 SNP instead of 16,902.
