# Supplementary material for: Genomic prediction offers the most effective marker assisted breeding approach for ability to prevent arsenic accumulation in rice grains
Source: PLoS One. 2019 Jun 13;14(6):e0217516. doi: 10.1371/journal.pone.0217516 (PMC6563978; doi:10.1371/journal.pone.0217516)
Supplement: S9 Table — (XLSX) [file pone.0217516.s009.xlsx]

## Sheet: Feuil1
Supplementary Table 8: Results of association analysis of the concentration of arsenic in the flag leaf (FL-As) in the cargo grain (CG-As), and for the CG-As/FL-As ratio, in the temperate japonica component (175 accessions) of the reference population (RP).
Chr	Pos	SNP allele	Population	FL-As	CG-As	Ratio
1	1083377	G/A	RP		6.4201e-05				NA	0	Not found
1	42394204	C/A	RP		1.1705e-05				LOC_Os01g73070	NON_SYNONYMOUS_CODING	expressed protein
2	23163052	A/G	RP		5.0048e-05				LOC_Os02g38300	INTRON	SNF7 domain containing protein, putative, expressed
3	8875986	A/G	RP			2.3868e-05			Os03 g16030	Unknown	Heat shock proteins
3	10766180	A/T	RP			6.8337e-05			NA	0	Not found
3	11581174	C/T	RP		8.031e-05				NA	0	Not found
3	13099901	T/C	RP		4.17e-05				NA	0	Not found
3	15488309	A/T	RP			2.1375e-05			NA	0	Not found
3	33342960	A/G	RP		8.7092e-05				Os03 g57200	Unknown	Glutathione S-transferases
3	33342979	C/G	RP		8.7092e-05				#N/A	#N/A	#N/A
4	24200248	C/T	RP			9.3175e-05			LOC_Os04g40780	STOP_GAINED	OsFBX145 - F-box domain containing protein, expressed
4	25161504	A/T	RP		2.9389e-05				NA	0	Not found
4	33973841	T/A	RP			8.9903e-05			Os03 g57200	Unknown	Glutathione S-transferases
5	2568715	A/G	RP			2.113e-05			LOC_Os05g05240	INTRON	serine/threonine protein phosphatase, putative, expressed
5	2585957	T/C	RP			1.2291e-05			LOC_Os05g05260	INTRON	helicase, putative, expressed
5	2585961	T/G	RP			1.2291e-05			LOC_Os05g05260	INTRON	helicase, putative, expressed
7	1755365	T/C	RP			4.0839e-05			LOC_Os07g04130	SYNONYMOUS_CODING	expressed protein
7	6670798	G/A	RP		6.6329e-06				NA	0	Not found
7	6687151	G/A	RP		6.6329e-06				NA	0	Not found
7	6687191	T/A	RP		6.6329e-06				NA	0	Not found
7	6687366	T/A	RP		1.0405e-06				NA	0	Not found
7	6689060	G/A	RP		6.6329e-06				NA	0	Not found
7	6691337	G/A	RP		6.6329e-06				NA	0	Not found
7	6691993	T/C	RP		6.6329e-06				NA	0	Not found
7	6692047	A/T	RP		6.6329e-06				NA	0	Not found
7	6692063	C/T	RP		6.6329e-06				NA	0	Not found
7	6724327	A/G	RP		6.6329e-06				NA	0	Not found
7	6724346	C/T	RP		6.6329e-06				NA	0	Not found
7	6724426	A/G	RP		6.6329e-06				NA	0	Not found
7	6724439	G/A	RP		6.6329e-06				NA	0	Not found
7	6724502	G/A	RP		6.6329e-06				NA	0	Not found
7	6724625	C/T	RP		6.6329e-06				NA	0	Not found
7	6724661	G/C	RP		6.6329e-06				NA	0	Not found
7	6747279	C/T	RP		6.6329e-06				NA	0	Not found
7	6753081	G/C	RP		6.6329e-06				LOC_Os07g12100	NON_SYNONYMOUS_CODING	expressed protein
7	6753083	G/T	RP		6.6329e-06				LOC_Os07g12100	NON_SYNONYMOUS_CODING	expressed protein
7	6764016	G/A	RP		5.1276e-05				LOC_Os07g12110	INTRON	eukaryotic translation initiation factor 3 subunit E, putative, expressed
7	6779732	A/G	RP		6.6329e-06				LOC_Os07g12130	Unknown	MYB family transcription factor, putative, expressed
7	6779771	G/A	RP		6.6329e-06				LOC_Os07g12130	Unknown	MYB family transcription factor, putative, expressed
7	27054511	A/C	RP	8.5792e-05					#N/A	#N/A	#N/A
9	9917127	C/A	RP			8.559e-05			LOC_Os09g16240	SYNONYMOUS_CODING	expressed protein
10	10119245	G/C	RP		9.7589e-05				NA	0	Not found
12	21854477	G/C	RP		8.1782e-05				NA	0	Not found
1	3246609
1	16457729
1	18104858
1	18468579
1	22054854
1	23919133
1	29560905
1	42264431
1	42335625
1	42352251
1	42352253
1	42363163
1	42379757
1	42460652
1	42468289
1	42480486
1	42548672
1	42548732
1	42549975
1	42568039
1	42583572
1	42583606
1	42585505
1	42594255
1	42615232
1	42615237
1	42630240
1	42637057
1	42637066
1	42637069
1	42637074
1	42720752
1	42814604
1	42827375
1	42885648
1	43197175
2	304147
2	304156
2	647228
2	651557
2	33305629
2	33305642
3	13839667
3	26707503
3	27481597
3	27486467
3	27505067
3	27505071
3	27520865
3	28374802
3	29039560
3	29052445
3	29052450
3	29052472
3	29052477
3	29088290
3	29111912
3	29135608
3	29135620
3	29135636
3	34231978
3	34236606
3	34243418
3	34245978
3	34272921
3	34273051
3	34282504
3	34347501
3	34359475
3	34391771
3	34454105
3	34454107
3	34456730
3	34468272
3	34475877
3	34624461
3	34624545
3	34631565
3	34631589
3	34631675
3	34634817
3	34634828
3	34644511
3	34644552
3	34653740
3	34657394
3	34657764
3	34685369
3	34685532
3	34689987
3	34695208
3	34695849
3	34720589
3	34720653
3	34762312
3	34762376
3	34860913
3	34870865
3	34874025
3	34874164
3	34874170
3	34896123
3	34899048
3	34899086
3	34902349
3	34929618
3	34932849
3	34940224
3	34940244
3	34941737
3	34941771
3	34954654
3	35425099
3	35427288
3	35430605
3	35519440
3	35519441
4	2359871
4	12188644
4	12188653
4	12188667
4	32379622
4	32379644
4	32403944
4	32664173
4	32672446
4	32672482
4	32691127
4	32762536
4	32763540
4	32771270
4	32779243
4	32779299
4	32798916
4	32801115
4	32802704
4	32807203
4	32807357
4	32836017
4	32856318
4	32864651
4	32864714
4	32864741
4	32864916
4	32864918
4	32864934
4	32864941
4	33128017
4	33128044
4	33139935
4	33140015
4	33193287
4	33320954
4	33351205
4	33441907
4	33555508
4	34272846
4	34274314
4	34301475
4	34301974
4	34305215
4	34314696
4	34332320
4	34332384
4	34332387
4	34332392
4	34332394
4	34332397
4	34373956
4	34387638
4	34388346
4	34388384
4	34401128
4	34416542
4	34431749
4	34432552
4	34438100
4	34465940
4	34482075
4	34482138
4	34491389
4	34509803
4	34520942
4	34546548
4	34551164
4	34551180
4	34596104
4	34599721
4	34608671
4	34612709
4	34612833
4	34614124
4	34615532
4	34616286
4	34625118
4	34629916
4	34639734
4	34640078
4	34640206
4	34656915
4	34656931
4	34659203
4	34689971
4	34693304
4	34711892
4	34752040
4	34754052
4	34755198
4	34787615
4	34787712
4	34794730
4	34794886
4	34815482
4	34858543
4	34866364
4	34867271
4	34896314
4	34896323
4	34907905
4	34908323
4	34917345
4	34925224
4	34944001
4	34949889
4	34950351
4	34956599
4	34962802
4	34975418
4	34975429
4	34996215
4	34996334
4	34996346
4	34996610
4	35000523
4	35008686
4	35038688
4	35041926
4	35042350
4	35054940
4	35059335
4	35065938
4	35066891
4	35068322
4	35073925
4	35087584
4	35115091
4	35132088
4	35170684
4	35176636
4	35179257
4	35186797
4	35192757
5	24647606
5	24969931
6	391898
6	1616300
6	1669858
6	1693411
6	1696149
6	1699335
6	1703204
6	1722276
6	1925124
6	1925130
6	1925134
6	1934313
6	1934335
6	1934338
6	1934345
6	2901103
6	4121086
6	4129182
6	4139154
6	4147156
6	4147160
6	4395689
6	4502626
6	5185107
6	5578692
6	5593187
6	5642646
6	5691842
6	5712554
6	5794598
6	6292600
6	6301739
6	6334387
6	7270530
6	8453510
6	10955685
6	11120356
6	11140310
6	11140407
6	11210458
6	11324339
6	11353532
6	11493583
6	11519451
6	11523195
6	11523225
6	11532489
6	11532632
6	11532790
6	11532817
6	11532898
6	11536592
6	11537341
6	19767221
6	28186898
7	4420448
7	4910387
7	4983335
7	5245494
7	8361171
7	26544017
7	27331079
7	27331087
7	27331095
7	27331104
7	27331109
7	27418743
7	29552395
8	2753120
8	8344359
8	17369608
8	17387933
8	17410141
8	20830908
8	20855851
8	26158551
8	26380914
8	26508206
8	26534893
8	26544587
8	26788781
8	26843072
8	26894550
8	26894810
8	26900519
8	26910934
8	26913552
8	26932673
8	26969268
8	26969940
8	27051014
8	27070930
8	27104363
8	27153422
8	27190095
8	27318338
8	27318360
8	27367304
8	27395974
8	27474259
8	27474383
8	27507096
8	27507107
8	27519479
8	27519480
8	27641077
8	27650167
8	27693291
8	27761408
8	28159155
9	16886863
9	18986781
9	19043927
10	6573394
10	9086114
10	9086121
10	11634111
10	13240768
10	13274679
10	13334552
10	15436577
10	15445508
10	16609416
10	16720393
10	17137599
10	17186865
10	17203001
10	17226287
10	17226292
10	17230764
10	17231196
10	17231211
10	17231215
10	17501204
10	17501229
10	17545633
10	17548213
10	17619545
10	17623534
10	17623629
10	17689438
10	17717427
10	17733322
10	17930770
10	18102458
10	21828642
11	2002351
11	2002659
11	2055916
11	2068626
11	2077245
11	2126111
11	2218310
11	2225371
11	2264798
11	2376477
11	2426246
11	2495981
11	2504700
11	2568707
11	5521135
11	14569744
11	17428996
11	18363703
11	27082502
12	8464997
12	8465007
12	8465047
12	19341115
1	3246609
1	16457729
1	18104858
1	18468579
1	22054854
1	23919133
1	29560905
1	42264431
1	42335625
1	42352251
1	42352253
1	42363163
1	42379757
1	42460652
1	42468289
1	42480486
1	42548672
1	42548732
1	42549975
1	42568039
1	42583572
1	42583606
1	42585505
1	42594255
1	42615232
1	42615237
1	42630240
1	42637057
1	42637066
1	42637069
1	42637074
1	42720752
1	42814604
1	42827375
1	42885648
1	43197175
2	304147
2	304156
2	647228
2	651557
2	33305629
2	33305642
3	13839667
3	26707503
3	27481597
3	27486467
3	27505067
3	27505071
3	27520865
3	28374802
3	29039560
3	29052445
3	29052450
3	29052472
3	29052477
3	29088290
3	29111912
3	29135608
3	29135620
3	29135636
3	34231978
3	34236606
3	34243418
3	34245978
3	34272921
3	34273051
3	34282504
3	34347501
3	34359475
3	34391771
3	34454105
3	34454107
3	34456730
3	34468272
3	34475877
3	34624461
3	34624545
3	34631565
3	34631589
3	34631675
3	34634817
3	34634828
3	34644511
3	34644552
3	34653740
3	34657394
3	34657764
3	34685369
3	34685532
3	34689987
3	34695208
3	34695849
3	34720589
3	34720653
3	34762312
3	34762376
3	34860913
3	34870865
3	34874025
3	34874164
3	34874170
3	34896123
3	34899048
3	34899086
3	34902349
3	34929618
3	34932849
3	34940224
3	34940244
3	34941737
3	34941771
3	34954654
3	35425099
3	35427288
3	35430605
3	35519440
3	35519441
4	2359871
4	12188644
4	12188653
4	12188667
4	32379622
4	32379644
4	32403944
4	32664173
4	32672446
4	32672482
4	32691127
4	32762536
4	32763540
4	32771270
4	32779243
4	32779299
4	32798916
4	32801115
4	32802704
4	32807203
4	32807357
4	32836017
4	32856318
4	32864651
4	32864714
4	32864741
4	32864916
4	32864918
4	32864934
4	32864941
4	33128017
4	33128044
4	33139935
4	33140015
4	33193287
4	33320954
4	33351205
4	33441907
4	33555508
4	34272846
4	34274314
4	34301475
4	34301974
4	34305215
4	34314696
4	34332320
4	34332384
4	34332387
4	34332392
4	34332394
4	34332397
4	34373956
4	34387638
4	34388346
4	34388384
4	34401128
4	34416542
4	34431749
4	34432552
4	34438100
4	34465940
4	34482075
4	34482138
4	34491389
4	34509803
4	34520942
4	34546548
4	34551164
4	34551180
4	34596104
4	34599721
4	34608671
4	34612709
4	34612833
4	34614124
4	34615532
4	34616286
4	34625118
4	34629916
4	34639734
4	34640078
4	34640206
4	34656915
4	34656931
4	34659203
4	34689971
4	34693304
4	34711892
4	34752040
4	34754052
4	34755198
4	34787615
4	34787712
4	34794730
4	34794886
4	34815482
4	34858543
4	34866364
4	34867271
4	34896314
4	34896323
4	34907905
4	34908323
4	34917345
4	34925224
4	34944001
4	34949889
4	34950351
4	34956599
4	34962802
4	34975418
4	34975429
4	34996215
4	34996334
4	34996346
4	34996610
4	35000523
4	35008686
4	35038688
4	35041926
4	35042350
4	35054940
4	35059335
4	35065938
4	35066891
4	35068322
4	35073925
4	35087584
4	35115091
4	35132088
4	35170684
4	35176636
4	35179257
4	35186797
4	35192757
5	24647606
5	24969931
6	391898
6	1616300
6	1669858
6	1693411
6	1696149
6	1699335
6	1703204
6	1722276
6	1925124
6	1925130
6	1925134
6	1934313
6	1934335
6	1934338
6	1934345
6	2901103
6	4121086
6	4129182
6	4139154
6	4147156
6	4147160
6	4395689
6	4502626
6	5185107
6	5578692
6	5593187
6	5642646
6	5691842
6	5712554
6	5794598
6	6292600
6	6301739
6	6334387
6	7270530
6	8453510
6	10955685
6	11120356
6	11140310
6	11140407
6	11210458
6	11324339
6	11353532
6	11493583
6	11519451
6	11523195
6	11523225
6	11532489
6	11532632
6	11532790
6	11532817
6	11532898
6	11536592
6	11537341
6	19767221
6	28186898
7	4420448
7	4910387
7	4983335
7	5245494
7	8361171
7	26544017
7	27331079
7	27331087
7	27331095
7	27331104
7	27331109
7	27418743
7	29552395
8	2753120
8	8344359
8	17369608
8	17387933
8	17410141
8	20830908
8	20855851
8	26158551
8	26380914
8	26508206
8	26534893
8	26544587
8	26788781
8	26843072
8	26894550
8	26894810
8	26900519
8	26910934
8	26913552
8	26932673
8	26969268
8	26969940
8	27051014
8	27070930
8	27104363
8	27153422
8	27190095
8	27318338
8	27318360
8	27367304
8	27395974
8	27474259
8	27474383
8	27507096
8	27507107
8	27519479
8	27519480
8	27641077
8	27650167
8	27693291
8	27761408
8	28159155
9	16886863
9	18986781
9	19043927
10	6573394
10	9086114
10	9086121
10	11634111
10	13240768
10	13274679
10	13334552
10	15436577
10	15445508
10	16609416
10	16720393
10	17137599
10	17186865
10	17203001
10	17226287
10	17226292
10	17230764
10	17231196
10	17231211
10	17231215
10	17501204
10	17501229
10	17545633
10	17548213
10	17619545
10	17623534
10	17623629
10	17689438
10	17717427
10	17733322
10	17930770
10	18102458
10	21828642
11	2002351
11	2002659
11	2055916
11	2068626
11	2077245
11	2126111
11	2218310
11	2225371
11	2264798
11	2376477
11	2426246
11	2495981
11	2504700
11	2568707
11	5521135
11	14569744
11	17428996
11	18363703
11	27082502
12	8464997
12	8465007
12	8465047
12	19341115
1	3246609
1	16457729
1	18104858
1	18468579
1	22054854
1	23919133
1	29560905
1	42264431
1	42335625
1	42352251
1	42352253
1	42363163
1	42379757
1	42460652
1	42468289
1	42480486
1	42548672
1	42548732
1	42549975
1	42568039
1	42583572
1	42583606
1	42585505
1	42594255
1	42615232
1	42615237
1	42630240
1	42637057
1	42637066
1	42637069
1	42637074
1	42720752
1	42814604
1	42827375
1	42885648
1	43197175
2	304147
2	304156
2	647228
2	651557
2	33305629
2	33305642
3	13839667
3	26707503
3	27481597
3	27486467
3	27505067
3	27505071
3	27520865
3	28374802
3	29039560
3	29052445
3	29052450
3	29052472
3	29052477
3	29088290
3	29111912
3	29135608
3	29135620
3	29135636
3	34231978
3	34236606
3	34243418
3	34245978
3	34272921
3	34273051
3	34282504
3	34347501
3	34359475
3	34391771
3	34454105
3	34454107
3	34456730
3	34468272
3	34475877
3	34624461
3	34624545
3	34631565
3	34631589
3	34631675
3	34634817
3	34634828
3	34644511
3	34644552
3	34653740
3	34657394
3	34657764
3	34685369
3	34685532
3	34689987
3	34695208
3	34695849
3	34720589
3	34720653
3	34762312
3	34762376
3	34860913
3	34870865
3	34874025
3	34874164
3	34874170
3	34896123
3	34899048
3	34899086
3	34902349
3	34929618
3	34932849
3	34940224
3	34940244
3	34941737
3	34941771
3	34954654
3	35425099
3	35427288
3	35430605
3	35519440
3	35519441
4	2359871
4	12188644
4	12188653
4	12188667
4	32379622
4	32379644
4	32403944
4	32664173
4	32672446
4	32672482
4	32691127
4	32762536
4	32763540
4	32771270
4	32779243
4	32779299
4	32798916
4	32801115
4	32802704
4	32807203
4	32807357
4	32836017
4	32856318
4	32864651
4	32864714
4	32864741
4	32864916
4	32864918
4	32864934
4	32864941
4	33128017
4	33128044
4	33139935
4	33140015
4	33193287
4	33320954
4	33351205
4	33441907
4	33555508
4	34272846
4	34274314
4	34301475
4	34301974
4	34305215
4	34314696
4	34332320
4	34332384
4	34332387
4	34332392
4	34332394
4	34332397
4	34373956
4	34387638
4	34388346
4	34388384
4	34401128
4	34416542
4	34431749
4	34432552
4	34438100
4	34465940
4	34482075
4	34482138
4	34491389
4	34509803
4	34520942
4	34546548
4	34551164
4	34551180
4	34596104
4	34599721
4	34608671
4	34612709
4	34612833
4	34614124
4	34615532
4	34616286
4	34625118
4	34629916
4	34639734
4	34640078
4	34640206
4	34656915
4	34656931
4	34659203
4	34689971
4	34693304
4	34711892
4	34752040
4	34754052
4	34755198
4	34787615
4	34787712
4	34794730
4	34794886
4	34815482
4	34858543
4	34866364
4	34867271
4	34896314
4	34896323
4	34907905
4	34908323
4	34917345
4	34925224
4	34944001
4	34949889
4	34950351
4	34956599
4	34962802
4	34975418
4	34975429
4	34996215
4	34996334
4	34996346
4	34996610
4	35000523
4	35008686
4	35038688
4	35041926
4	35042350
4	35054940
4	35059335
4	35065938
4	35066891
4	35068322
4	35073925
4	35087584
4	35115091
4	35132088
4	35170684
4	35176636
4	35179257
4	35186797
4	35192757
5	24647606
5	24969931
6	391898
6	1616300
6	1669858
6	1693411
6	1696149
6	1699335
6	1703204
6	1722276
6	1925124
6	1925130
6	1925134
6	1934313
6	1934335
6	1934338
6	1934345
6	2901103
6	4121086
6	4129182
6	4139154
6	4147156
6	4147160
6	4395689
6	4502626
6	5185107
6	5578692
6	5593187
6	5642646
6	5691842
6	5712554
6	5794598
6	6292600
6	6301739
6	6334387
6	7270530
6	8453510
6	10955685
6	11120356
6	11140310
6	11140407
6	11210458
6	11324339
6	11353532
6	11493583
6	11519451
6	11523195
6	11523225
6	11532489
6	11532632
6	11532790
6	11532817
6	11532898
6	11536592
6	11537341
6	19767221
6	28186898
7	4420448
7	4910387
7	4983335
7	5245494
7	8361171
7	26544017
7	27331079
7	27331087
7	27331095
7	27331104
7	27331109
7	27418743
7	29552395
8	2753120
8	8344359
8	17369608
8	17387933
8	17410141
8	20830908
8	20855851
8	26158551
8	26380914
8	26508206
8	26534893
8	26544587
8	26788781
8	26843072
8	26894550
8	26894810
8	26900519
8	26910934
8	26913552
8	26932673
8	26969268
8	26969940
8	27051014
8	27070930
8	27104363
8	27153422
8	27190095
8	27318338
8	27318360
8	27367304
8	27395974
8	27474259
8	27474383
8	27507096
8	27507107
8	27519479
8	27519480
8	27641077
8	27650167
8	27693291
8	27761408
8	28159155
9	16886863
9	18986781
9	19043927
10	6573394
10	9086114
10	9086121
10	11634111
10	13240768
10	13274679
10	13334552
10	15436577
10	15445508
10	16609416
10	16720393
10	17137599
10	17186865
10	17203001
10	17226287
10	17226292
10	17230764
10	17231196
10	17231211
10	17231215
10	17501204
10	17501229
10	17545633
10	17548213
10	17619545
10	17623534
10	17623629
10	17689438
10	17717427
10	17733322
10	17930770
10	18102458
10	21828642
11	2002351
11	2002659
11	2055916
11	2068626
11	2077245
11	2126111
11	2218310
11	2225371
11	2264798
11	2376477
11	2426246
11	2495981
11	2504700
11	2568707
11	5521135
11	14569744
11	17428996
11	18363703
11	27082502
12	8464997
12	8465007
12	8465047
12	19341115
