# Supplementary material for: Genomic prediction offers the most effective marker assisted breeding approach for ability to prevent arsenic accumulation in rice grains
Source: PLoS One. 2019 Jun 13;14(6):e0217516. doi: 10.1371/journal.pone.0217516 (PMC6563978; doi:10.1371/journal.pone.0217516)
Supplement: S10 Table — (XLSX) [file pone.0217516.s010.xlsx]

## Sheet: ST8
Supplementary table 9: Translation of predictive ability of genomic prediction into genetic gain under different selection intensity
	Observed PL-As		Observed CG-As		Observed Ratio
	Selection on phenotype	Selection on GEBV	Selection on phenotype	Selection on GEBV	Selection on phenotype	Selection on GEBV
10% best lines	4.61476	6.14801	0.207726	0.257057	0.249705	0.338348
20% best lines	5.57713	7.26471	0.227526	0.268918	0.266998	0.345159
20% worse lines	19.8469	15.2148	0.449199	0.40256	0.488582	0.371442
10% worse lines	22.7912	13.6793	0.505499	0.433552	0.535348	0.396357
Average of the 95 lines	11.2756	11.2756	0.321864	0.321864	0.361527	0.361527
	% of average
10% best	40.927	54.525	64.5385	79.8652	69.0694	93.5885
20% best	49.462	64.4287	70.6902	83.5502	73.8529	95.4723
20% worse	176.017	134.936	139.562	125.071	135.144	102.742
10% worse	202.129	121.318	157.054	134.7	148.079	109.634
Average of the 95 lines	100	100	100	100	100	100
	Genetic gain
10% best	59.073	45.475	35.4615	20.1348	30.9306	6.41154
20% best	50.538	35.5713	29.3098	16.4498	26.1471	4.52773
20% worse	-76.0171	-34.9362	-39.5618	-25.0714	-35.1438	-2.7424
10% worse	-102.129	-21.3182	-57.0537	-34.7005	-48.0795	-9.63399
Genetic gain = ((Average - observed) / Average)*100
